# Supplementary material for: Degradation of lipid droplets by chimeric autophagy-tethering compounds
Source: Cell Res. 2021 Jul 8;31(9):965–79. doi: 10.1038/s41422-021-00532-7 (PMC8410765; doi:10.1038/s41422-021-00532-7)
Supplement: Supplementary file 13 — Supplementary information, Data S3 [file 41422_2021_532_MOESM13_ESM.xlsx]

## Sheet: Lipidomics results
name	LipidIon	LipidGroup	Class	Abbreviation	Catgories	FattyAcid	FA1	FA2	FA3	FA4	IonFormula	CalMz	RT-(min)	QCRSD	Fold Change	P-value	VIP	C-2	C-1	C-4	C-3	D-1	D-4	D-2	D-3	E-3	E-2	E-4	E-1	S-1	S-4	S-2	S-3	QC-1	QC-2	QC-3
1POS	AcCa(16:0)+H	AcCa(16:0)+H	AcCa	FA	Fatty Acyls 脂肪酰	(16:0)	(16:0)				C23 H46 O4 N1	400.342	2.6629	0.0354221	3.4202	0.0620371	0.318528	6.19419	1.04692	5.59308	6.06326	0.792026	0.523067	0.487137	3.72302	5.07884	1.46366	0.892879	0.714715	5.32033	6.58021	5.03169	0.660477	0.631643	0.595873	0.593101
687NEG	FA(20:5)-H	FA(20:5)-H	FA	FA	Fatty Acyls 脂肪酰	(20:5)	(20:5)				O2 H29 C20	301.217	3.794	0.164321	0.655156	0.502655	0.0895869	0.841094	1.49262	0.0161993	0.0501179	1.43942	1.30988	0.401331	0.512671	1.56168	1.30099	0.831687	0.59619	1.27161	0.706567	0.377724	0.505468	1.4591	1.46232	1.08101
688NEG	FA(20:4)-H	FA(20:4)-H	FA	FA	Fatty Acyls 脂肪酰	(20:4)	(20:4)				O2 H31 C20	303.233	4.41139	0.0661125	0.456714	0.200219	0.223421	24.5511	14.8214	0.986805	1.14927	30.3177	36.6037	9.97797	13.9859	30.6149	10.0523	27.2425	11.9361	32.2655	16.6524	16.3387	20.0121	23.9103	22.9994	20.9862
689NEG	FA(20:4)-H	FA(20:4)-H	FA	FA	Fatty Acyls 脂肪酰	(20:4)	(20:4)				O2 H31 C20	303.233	2.17223	0.0220271	0.95604	0.920654	0.122498	1.19853	1.74973	0.290222	0.215649	1.05226	0.737378	1.0812	0.742125	0.591899	0.933927	1.46621	1.34933	1.20607	1.74384	0.876926	1.37422	2.0994	2.19395	2.14575
690NEG	FA(22:6)-H	FA(22:6)-H	FA	FA	Fatty Acyls 脂肪酰	(22:6)	(22:6)				O2 H31 C22	327.233	4.03779	0.0783858	0.362341	0.154366	0.157004	30.0734	13.5661	0.509805	0.316583	50.2807	44.4695	12.6379	15.3303	39.3819	8.0532	30.0665	25.1289	33.0846	19.8795	14.8916	21.2309	34.962	31.2168	30.1748
691NEG	FA(22:6)-H	FA(22:6)-H	FA	FA	Fatty Acyls 脂肪酰	(22:6)	(22:6)				O2 H31 C22	327.233	2.08071	0.0115601	2.89348	0.000322334	0.268836	2.57166	2.51045	3.44168	2.55803	1.10891	1.14303	0.713747	0.864239	1.55623	1.20861	2.41245	1.62512	1.5561	1.84529	0.95347	1.76907	2.49652	2.53362	2.55418
686POS	WE(23:2)+NH4	WE(23:2)+NH4	WE	FA	Fatty Acyls 脂肪酰	(23:2)	(23:2)				H46 C23 O2 N1	368.352	3.03011	0.0157356	7.08759	0.085339	0.145322	2.30918	1.42294	0.404997	0.343484	0.145487	0.206504	0.153552	0.126633	0.291504	0.880856	0.534286	0.234732	0.370023	0.510676	0.201697	0.0752696	0.633558	0.653208	0.639309
100POS	DG(18:1/22:1)+NH4	DG(40:2)+NH4	DG	GL	Glycerolipids 甘油酯	(18:1/22:1)	(18:1)	(22:1)			C43 H84 O5 N1	694.634	15.5163	0.0440484	0.366497	0.0718033	0.0763768	4.84908	0.938463	1.06783	1.0923	8.86815	5.56299	3.1591	4.09526	3.7657	0.551013	4.51306	3.09584	5.98551	3.86266	4.00097	2.25488	4.07706	3.8368	4.18356
101POS	DG(18:1/22:3)+NH4	DG(40:4)+NH4	DG	GL	Glycerolipids 甘油酯	(18:1/22:3)	(18:1)	(22:3)			C43 H80 O5 N1	690.603	13.8445	0.0324528	0.404876	0.124749	0.158887	18.9791	2.41755	0.436074	0.400891	14.3076	15.7911	11.7382	13.0776	11.9641	1.67026	11.635	8.20124	16.9576	10.9691	12.7617	7.09265	10.1756	9.67523	10.2875
102POS	DG(18:1/22:4)+NH4	DG(40:5)+NH4	DG	GL	Glycerolipids 甘油酯	(18:1/22:4)	(18:1)	(22:4)			C43 H78 O5 N1	688.587	13.0146	0.0642284	0.364115	0.0901534	0.288401	50.8688	6.99239	0.5025	0.741444	49.7858	44.4041	36.7236	31.4118	39.2815	3.25133	35.1229	38.3655	39.8187	26.8579	30.3122	24.7974	24.7851	23.571	26.7573
103POS	DG(18:1/22:5)+NH4	DG(40:6)+NH4	DG	GL	Glycerolipids 甘油酯	(18:1/22:5)	(18:1)	(22:5)			C43 H76 O5 N1	686.572	12.3267	0.052117	0.348506	0.0899839	0.464811	114.369	14.1665	0.650749	0.480761	118.406	107.01	65.8119	80.8385	98.0188	6.74206	85.2124	100.468	97.6575	47.3764	75.5349	49.4926	65.5957	60.7168	67.1611
104POS	DG(18:1/22:6)+NH4	DG(40:7)+NH4	DG	GL	Glycerolipids 甘油酯	(18:1/22:6)	(18:1)	(22:6)			C43 H74 O5 N1	684.556	11.9837	0.0265634	0.540418	0.354395	0.610244	333.066	54.8343	1.88135	1.72143	165.187	252.784	153.284	153.19	256.582	32.4229	240.852	251.046	236.581	146.166	196.669	173.785	186.776	178.907	187.905
106POS	DG(18:2/18:2)+NH4	DG(36:4)+NH4	DG	GL	Glycerolipids 甘油酯	(18:2/18:2)	(18:2)	(18:2)			C39 H72 O5 N1	634.541	11.7619	0.0647342	0.447495	0.14478	0.474076	257.231	93.9518	13.7632	17.1983	292.408	275.683	128.376	157.497	252.648	72.9046	183.069	277.544	190.481	129.571	199.513	156.11	181.275	167.204	190.269
107POS	DG(18:2/22:6)+NH4	DG(40:8)+NH4	DG	GL	Glycerolipids 甘油酯	(18:2/22:6)	(18:2)	(22:6)			C43 H72 O5 N1	682.541	11.2194	0.0473446	1.15191	0.833599	0.443131	50.9759	27.6186	1.52051	0.635166	20.7439	18.6208	17.8024	12.9341	41.2267	19.02	37.3306	52.1032	20.7102	14.314	18.7964	20.3237	26.7866	24.5517	26.5565
108POS	DG(19:1/18:1)+NH4	DG(37:2)+NH4	DG	GL	Glycerolipids 甘油酯	(19:1/18:1)	(19:1)	(18:1)			C40 H78 O5 N1	652.587	13.8617	0.011291	0.352028	0.0830904	0.107003	16.6321	1.27204	1.42521	1.56592	18.1573	19.7047	7.96666	13.5283	12.0511	0.700362	13.1102	9.76655	16.1302	11.0828	15.6115	11.9246	10.9956	10.8779	11.1262
109POS	DG(19:1/18:2)+NH4	DG(37:3)+NH4	DG	GL	Glycerolipids 甘油酯	(19:1/18:2)	(19:1)	(18:2)			C40 H76 O5 N1	650.572	13.0223	0.0154848	0.379832	0.0965698	0.0366607	5.60917	0.67551	0.522801	0.667757	7.23967	5.51334	3.15311	3.77424	5.02316	0.381432	4.81325	4.75112	5.14536	3.2628	4.69084	3.80204	3.82373	3.72266	3.82491
110POS	DG(20:0/18:1)+NH4	DG(38:1)+NH4	DG	GL	Glycerolipids 甘油酯	(20:0/18:1)	(20:0)	(18:1)			C41 H82 O5 N1	668.619	15.5783	0.0541848	0.416866	0.146442	0.110638	4.48559	1.13931	1.35625	1.36075	9.20057	5.28987	1.96965	3.55092	3.36507	0.918564	4.41558	2.79012	5.03812	2.97928	4.3679	2.70641	3.3352	3.12334	3.48028
111POS	DG(20:1/18:1)+NH4	DG(38:2)+NH4	DG	GL	Glycerolipids 甘油酯	(20:1/18:1)	(20:1)	(18:1)			C41 H80 O5 N1	666.603	14.3988	0.031132	0.312915	0.0640671	0.636656	216.275	13.3521	8.74188	14.7546	268.421	248.32	122.593	169.587	164.769	7.74494	177.511	131.982	221.291	220.88	171.992	144.994	146.506	139.365	147.676
112POS	DG(20:1/20:4)+NH4	DG(40:5)+NH4	DG	GL	Glycerolipids 甘油酯	(20:1/20:4)	(20:1)	(20:4)			C43 H78 O5 N1	688.587	13.2776	0.0479532	0.450555	0.162635	0.184435	33.6263	8.30891	0.372284	0.972931	21.9338	32.1657	19.6987	22.2621	26.3472	6.00746	26.989	25.019	28.7876	19.0623	25.1132	20.7036	20.5117	18.8841	20.5754
113POS	DG(20:1/22:5)+NH4	DG(42:6)+NH4	DG	GL	Glycerolipids 甘油酯	(20:1/22:5)	(20:1)	(22:5)			C45 H80 O5 N1	714.603	13.2866	0.040315	0.343147	0.0921672	0.183785	10.3757	0.95972		0.105146	13.9291	8.58201	14.5996	7.34287	7.95663	0.37061	7.4505	8.40552	8.27159	7.60948	7.881	4.98197	5.93047	5.51337	5.90229
114POS	DG(20:2/22:5)+NH4	DG(42:7)+NH4	DG	GL	Glycerolipids 甘油酯	(20:2/22:5)	(20:2)	(22:5)			C45 H78 O5 N1	712.587	12.5778	0.0457592	0.405975	0.184009	0.199081	26.8589	2.85573	0.212349	0.183298	27.2339	20.5901	14.8587	11.4851	21.2047	1.76211	18.2358	17.4799	20.3607	12.4382	15.9244	13.3241	15.2474	14.1593	15.4206
115POS	DG(20:4/22:6)+NH4	DG(42:10)+NH4	DG	GL	Glycerolipids 甘油酯	(20:4/22:6)	(20:4)	(22:6)			C45 H72 O5 N1	706.541	10.9976	0.02688	0.664882	0.4615	0.143626	11.7386	3.90978	0.557118	0.800161	7.70285	6.8855	6.86704	4.12157	9.95611	2.66671	8.47286	11.6482	6.98075	3.71192	7.00059	5.49913	6.98112	6.6742	7.00703
116POS	DG(22:5/18:2)+NH4	DG(40:7)+NH4	DG	GL	Glycerolipids 甘油酯	(22:5/18:2)	(22:5)	(18:2)			C43 H74 O5 N1	684.556	11.5706	0.0740236	0.726667	0.469354	0.272406	19.2174	7.31941	6.03928	1.80997	15.3847	14.8144	8.05619	9.06489	14.8224	5.16749	12.8577	22.006	15.9858	5.65443	9.29162	8.22991	10.3525	9.14781	10.495
117POS	DG(22:6/22:6)+NH4	DG(44:12)+NH4	DG	GL	Glycerolipids 甘油酯	(22:6/22:6)	(22:6)	(22:6)			C47 H72 O5 N1	730.541	10.6974	0.0637179	0.881518	0.857555	0.147344	13.0835	3.39187	0.380518	0.214579	5.15976	5.6232	5.04275	3.53908	10.0944	1.89582	8.68524	13.9772	5.62637	2.63868	5.15458	4.8309	5.12114	4.7659	5.41494
120POS	DG(52:1)+Na	DG(52:1)+Na	DG	GL	Glycerolipids 甘油酯	(52:1)	(52:1)				C55 H106 O5 Na1	869.793	23.4112	0.0735472	40.3888	0.12635	0.142595	0.0135397	0.301444	1.5671	0.575424	0.0107546	0.0115627	0.0245872	0.0139417	0.0155289	0.46968	0.0158355	0.021919	0.0116198	0.0215612	0.0124738	0.0241119	0.0281043	0.0244624	0.0275595
121POS	DG(54:1)+Na	DG(54:1)+Na	DG	GL	Glycerolipids 甘油酯	(54:1)	(54:1)				C57 H110 O5 Na1	897.825	23.9234	0.0860407	23.7391	0.133243	0.080764	0.00805273	0.0766512	0.497868	0.202537	0.00727398	0.00625942	0.0102717	0.00926737	0.0109618	0.113781	0.0107257	0.0133445	0.00713016	0.00964502	0.00794406	0.0114056	0.0108524	0.0102261	0.0120953
62POS	DG(15:0/18:1)+NH4	DG(33:1)+NH4	DG	GL	Glycerolipids 甘油酯	(15:0/18:1)	(15:0)	(18:1)			C36 H72 O5 N1	598.541	12.7811	0.0420668	0.286824	0.0326812	0.157075	12.515	1.06852	0.975227	1.01279	19.2961	13.3475	10.5851	11.0609	9.56683	0.612026	9.79701	8.88671	12.1637	8.64192	9.79154	7.71659	8.26468	7.71084	8.33197
63POS	DG(16:0/16:0)+NH4	DG(32:0)+NH4	DG	GL	Glycerolipids 甘油酯	(16:0/16:0)	(16:0)	(16:0)			C35 H72 O5 N1	586.541	13.2315	0.0583686	0.241349	0.00243063	0.219602	30.3492	5.8262	5.29337	5.69014	46.2619	60.1635	47.9982	40.9734	25.2889	4.79946	30.5265	23.0071	38.6666	30.696	28.735	23.2676	31.9804	29.2481	32.7176
64POS	DG(16:0/16:1)+NH4	DG(32:1)+NH4	DG	GL	Glycerolipids 甘油酯	(16:0/16:1)	(16:0)	(16:1)			C35 H70 O5 N1	584.525	12.2861	0.0571334	0.219192	0.00531219	0.969094	219.543	16.7769	7.52237	10.1126	318.243	291.336	275.413	273.599	137.404	9.5233	136.819	143.269	243.836	150.613	148.653	134.178	174.061	157.938	175.217
66POS	DG(16:0/18:1)+NH4	DG(34:1)+NH4	DG	GL	Glycerolipids 甘油酯	(16:0/18:1)	(16:0)	(18:1)			C37 H74 O5 N1	612.556	13.3003	0.0548859	0.253829	0.0201238	2.71291	2349.76	182.641	98.5387	155.55	3598.6	2383.31	2988.94	2006.97	1604.9	111.402	1760.24	1609.71	2151.17	2326.29	1960.28	1630.98	1512.79	1365.96	1494.48
67POS	DG(16:0/18:3)+NH4	DG(34:3)+NH4	DG	GL	Glycerolipids 甘油酯	(16:0/18:3)	(16:0)	(18:3)			C37 H70 O5 N1	608.525	11.9158	0.0976164	0.26535	0.0193593	0.234173	21.5049	3.09209	0.711755	0.797751	29.4912	20.0381	29.0508	19.8049	19.837	1.81942	14.6573	14.8033	17.3872	16.0556	15.713	7.6888	13.6882	11.7666	14.221
69POS	DG(16:0/20:4)+NH4	DG(36:4)+NH4	DG	GL	Glycerolipids 甘油酯	(16:0/20:4)	(16:0)	(20:4)			C39 H72 O5 N1	634.541	12.2583	0.0277831	0.397065	0.0811726	0.471179	278.668	62.385	7.6378	11.5104	213.122	245.508	250.035	198.494	178.381	39.309	163.549	161.948	234.01	137.655	201.187	209.559	169.629	161.163	168.623
70POS	DG(16:0/22:4)+NH4	DG(38:4)+NH4	DG	GL	Glycerolipids 甘油酯	(16:0/22:4)	(16:0)	(22:4)			C41 H76 O5 N1	662.572	13.2684	0.0595887	0.684628	0.539208	1.20729	965.597	254.128	24.7354	41.5104	371.15	623.25	457.191	426.759	754.975	182.357	673.214	790.932	733.508	726.857	566.574	820.589	541.497	493.519	552.981
71POS	DG(16:0/22:6)+NH4	DG(38:6)+NH4	DG	GL	Glycerolipids 甘油酯	(16:0/22:6)	(16:0)	(22:6)			C41 H72 O5 N1	658.541	11.9438	0.0442189	0.160956	0.00587227	1.67598	501.768	58.8416	3.94967	9.38261	738.401	859.326	1276.73	691.385	374.846	38.3366	436.905	348.394	705.761	828.598	638.321	742.881	527.762	487.844	526.649
72POS	DG(16:1/16:1)+NH4	DG(32:2)+NH4	DG	GL	Glycerolipids 甘油酯	(16:1/16:1)	(16:1)	(16:1)			C35 H68 O5 N1	582.509	11.4749	0.0646378	0.283798	0.0518248	0.503138	95.5333	7.33262	2.51798	2.97201	143.151	82.8976	89.3039	66.4541	60.9052	4.51495	52.4691	59.9577	74.5356	42.1337	65.9368	53.4176	50.2552	45.7214	51.8643
74POS	DG(16:1/18:1)+NH4	DG(34:2)+NH4	DG	GL	Glycerolipids 甘油酯	(16:1/18:1)	(16:1)	(18:1)			C37 H72 O5 N1	610.541	12.4573	0.0256188	0.293427	0.0449497	1.99291	2054.74	239.466	75.7669	123.233	3088.48	2168.99	1459.85	1779.51	1698.94	146.445	1640.09	1502.68	1976.69	1320.02	1746.16	1388.53	1347.2	1411.26	1354.28
76POS	DG(16:1/18:2)+NH4	DG(34:3)+NH4	DG	GL	Glycerolipids 甘油酯	(16:1/18:2)	(16:1)	(18:2)			C37 H70 O5 N1	608.525	11.6056	0.0442791	0.292199	0.0666451	1.04556	481.709	48.7091	7.7298	13.0283	737.889	463.505	296.662	388.245	410.939	25.9672	356.017	498.098	414.178	240.852	420.002	381.31	292.763	271.779	294.606
77POS	DG(16:1/22:5)+NH4	DG(38:6)+NH4	DG	GL	Glycerolipids 甘油酯	(16:1/22:5)	(16:1)	(22:5)			C41 H72 O5 N1	658.541	11.5754	0.0665798	0.331279	0.0433543	0.199082	52.7435	22.8197	1.0641	0.63371	81.3983	62.8964	49.508	39.4175	38.7061	15.1874	22.9476	39.6058	25.2751	16.5515	45.9013	22.7676	24.5403	22.14	25.158
78POS	DG(16:1/22:6)+NH4	DG(38:7)+NH4	DG	GL	Glycerolipids 甘油酯	(16:1/22:6)	(16:1)	(22:6)			C41 H70 O5 N1	656.525	11.129	0.0279834	0.317818	0.0644965	0.37499	59.1286	4.86122	1.22714	0.309945	60.4267	47.3181	62.4038	36.0291	39.0781	2.67499	35.0745	38.1803	43.4697	50.3069	42.6753	43.5862	32.3051	30.7167	32.1999
79POS	DG(17:0/18:1)+NH4	DG(35:1)+NH4	DG	GL	Glycerolipids 甘油酯	(17:0/18:1)	(17:0)	(18:1)			C38 H76 O5 N1	626.572	13.6559	0.00784579	0.322603	0.0760583	0.109105	12.3556	0.842828	1.36704	1.45969	20.1184	12.5299	7.43879	9.58752	11.1201	0.715351	11.0149	7.49386	12.6949	12.8639	12.1952	9.44894	8.57338	8.59709	8.70061
80POS	DG(17:1/16:1)+NH4	DG(33:2)+NH4	DG	GL	Glycerolipids 甘油酯	(17:1/16:1)	(17:1)	(16:1)			C36 H70 O5 N1	596.525	11.9597	0.064728	0.310243	0.0441637	0.125622	10.6025	1.15361	0.598214	0.979803	15.224	10.7257	7.60431	9.42546	8.56262	0.843141	8.14562	8.33506	9.4366	5.47882	8.5235	6.40929	7.44429	6.88908	7.84162
81POS	DG(17:1/18:1)+NH4	DG(35:2)+NH4	DG	GL	Glycerolipids 甘油酯	(17:1/18:1)	(17:1)	(18:1)			C38 H74 O5 N1	624.556	12.8514	0.0650746	0.309989	0.062155	0.25352	34.9873	2.77933	1.50418	2.30015	49.2446	35.246	21.8223	27.7919	27.9539	1.37131	25.6644	24.3287	30.2626	23.7423	28.6439	22.9982	20.7028	19.3854	22.0823
82POS	DG(17:1/18:2)+NH4	DG(35:3)+NH4	DG	GL	Glycerolipids 甘油酯	(17:1/18:2)	(17:1)	(18:2)			C38 H72 O5 N1	622.541	12.055	0.0728788	0.370773	0.133148	0.0828137	12.7198	2.14389	0.448629	1.00725	18.3152	12.0432	6.41486	7.24182	9.83871	1.17591	9.75041	11.6393	10.5297	5.98982	10.7496	8.86243	8.737	8.69294	9.86272
83POS	DG(18:0/16:0)+NH4	DG(34:0)+NH4	DG	GL	Glycerolipids 甘油酯	(18:0/16:0)	(18:0)	(16:0)			C37 H76 O5 N1	614.572	14.3392	0.00236124	0.426867	0.00469311	0.242722	7.79229	3.5696	4.59639	3.49588	11.2882	14.2637	8.90033	11.1221	7.10565	3.32666	10.5057	8.46454	13.1109	12.8332	8.83195	9.8624	9.45983	9.49915	9.49808
84POS	DG(18:0/18:0)+NH4	DG(36:0)+NH4	DG	GL	Glycerolipids 甘油酯	(18:0/18:0)	(18:0)	(18:0)			C39 H80 O5 N1	642.603	15.4811	0.0478492	1.14184	0.219086	0.256763	2.01111	3.02701	2.59843	2.52307	2.33058	2.30734	1.93266	2.327	2.18511	2.70648	2.82978	3.52547	4.24564	4.0756	2.41128	4.09383	3.50085	3.2921	3.62024
86POS	DG(18:0/18:1)+NH4	DG(36:1)+NH4	DG	GL	Glycerolipids 甘油酯	(18:0/18:1)	(18:0)	(18:1)			C39 H78 O5 N1	640.587	14.4058	0.0364834	0.270777	0.0197177	0.376992	107.767	13.6254	12.0988	14.0521	165.349	173.855	83.9946	121.69	90.4499	13.2844	127.946	78.6046	146.079	162.686	107.705	125.06	104.979	98.7584	105.531
87POS	DG(18:0/20:3)+NH4	DG(38:3)+NH4	DG	GL	Glycerolipids 甘油酯	(18:0/20:3)	(18:0)	(20:3)			C41 H78 O5 N1	664.587	14.1009	0.0561367	0.464284	0.215154	0.152269	29.0199	3.32113	0.744579	1.72882	14.9461	25.6166	14.9484	19.4741	20.8866	2.95844	14.589	17.9318	25.6291	26.0144	22.1532	23.4084	14.2704	13.5106	15.1152
89POS	DG(18:0/22:6)+NH4	DG(40:6)+NH4	DG	GL	Glycerolipids 甘油酯	(18:0/22:6)	(18:0)	(22:6)			C43 H76 O5 N1	686.572	12.9311	0.012194	0.352304	0.0579502	0.20874	52.3227	13.8312	1.49506	2.68957	39.4481	70.0502	41.2208	48.9339	51.2357	10.9885	54.7018	51.0722	59.3892	65.1285	45.9044	53.9173	44.4865	43.6771	44.7012
91POS	DG(18:1/18:1)+NH4	DG(36:2)+NH4	DG	GL	Glycerolipids 甘油酯	(18:1/18:1)	(18:1)	(18:1)			C39 H76 O5 N1	638.572	13.3651	0.0545925	0.31882	0.0500999	2.9122	4105.9	308.032	128.935	268.144	4772.72	4098.16	3037.89	3181.27	3160.87	160.905	2947.52	3132.98	3609.39	3477.89	3113.94	3202.87	2483.8	2252.75	2476.17
93POS	DG(18:1/18:2)+NH4	DG(36:3)+NH4	DG	GL	Glycerolipids 甘油酯	(18:1/18:2)	(18:1)	(18:2)			C39 H74 O5 N1	636.556	12.5315	0.0517609	0.338315	0.0855188	1.75	2238.4	316.271	54.2466	88.7114	2883.27	2297.19	1254.82	1538.45	1993.59	196.907	1711.73	2201.35	1918.68	1376.64	1872.38	1710.59	1367.62	1259.65	1388.87
94POS	DG(18:1/20:2)+NH4	DG(38:3)+NH4	DG	GL	Glycerolipids 甘油酯	(18:1/20:2)	(18:1)	(20:2)			C41 H78 O5 N1	664.587	13.4999	0.0140516	0.35274	0.111525	0.584516	201.456	16.0955	4.25169	6.7993	216.519	205.851	98.8453	126.862	169.482	9.70286	159.655	139.18	190.446	143.637	162.364	113.713	127.673	125.055	128.467
95POS	DG(18:1/20:2)+NH4	DG(38:3)+NH4	DG	GL	Glycerolipids 甘油酯	(18:1/20:2)	(18:1)	(20:2)			C41 H78 O5 N1	664.587	13.7598	0.0308294	0.397634	0.0984254	0.277861	97.6635	14.0085	4.29513	6.47045	83.2824	91.8765	55.8919	76.8645	71.4713	9.91163	74.2245	65.7587	84.7852	88.6425	84.7148	77.1777	61.5308	58.6321	62.1375
96POS	DG(18:1/20:3)+NH4	DG(38:4)+NH4	DG	GL	Glycerolipids 甘油酯	(18:1/20:3)	(18:1)	(20:3)			C41 H76 O5 N1	662.572	12.7538	0.0351938	0.358628	0.100688	0.47069	139.371	17.4855	2.05236	2.7205	153.047	128.18	80.3634	89.0979	150.623	9.33323	102.741	109.113	128.926	80.1806	129.67	87.8015	85.2891	80.4194	85.7384
98POS	DG(18:1/20:4)+NH4	DG(38:5)+NH4	DG	GL	Glycerolipids 甘油酯	(18:1/20:4)	(18:1)	(20:4)			C41 H74 O5 N1	660.556	12.2889	0.0443529	0.351018	0.0753504	0.97501	471.847	54.0799	3.66426	3.92169	405.434	415.138	344.552	354.774	331.285	30.9498	312.075	286.452	354.416	239.27	319.211	286.997	261.418	241.356	260.331
99POS	DG(18:1/20:4)+NH4	DG(38:5)+NH4	DG	GL	Glycerolipids 甘油酯	(18:1/20:4)	(18:1)	(20:4)			C41 H74 O5 N1	660.556	12.5836	0.0391904	0.343678	0.0535318	0.348339	82.6492	15.6658	1.17411	1.49861	76.4793	86.8976	64.6145	65.853	64.4082	10.0394	47.6142	53.0171	75.4697	63.1055	58.1933	58.0228	53.7933	50.1179	53.5566
460POS	TAG(11:0/16:0/18:1)+NH4	TAG(45:1)+NH4	TAG	GL	Glycerolipids 甘油酯	(11:0/16:0/18:1)	(11:0)	(16:0)	(18:1)		C48 H94 O6 N1	780.708	18.8478	0.0302041	0.248326	0.0299773	0.133998	4.46854	0.109813	0.0120636	0.0383482	4.52629	4.33086	3.5625	6.22024	2.57653	0.139995	2.82138	1.46185	4.76924	2.5712	3.08836	1.63097	2.5272	2.53917	2.66766
461POS	TAG(14:0e/18:1/18:1)+NH4	TAG(50:2e)+NH4	TAG	GL	Glycerolipids 甘油酯	(14:0e/18:1/18:1)	(14:0e)	(18:1)	(18:1)		C53 H104 O5 N1	834.791	22.1478	0.0658068	1.18592	0.261254	0.350183	4.91925	4.44672	4.88657	6.76033	3.2745	4.58885	4.56054	5.29473	4.25226	4.62228	3.38413	3.93686	4.3087	4.91979	3.06924	4.506	6.34695	6.22723	7.02446
463POS	TAG(15:0/16:0/16:0)+NH4	TAG(47:0)+NH4	TAG	GL	Glycerolipids 甘油酯	(15:0/16:0/16:0)	(15:0)	(16:0)	(16:0)		C50 H100 O6 N1	810.755	21.1852	0.045405	0.288955	0.041603	0.135702	7.24091	0.440021	0.291226	0.392273	5.79939	7.56985	5.61351	9.96442	4.08622	0.712288	4.4183	3.26417	7.55214	4.06742	4.81677	3.36138	4.24582	4.58852	4.24545
464POS	TAG(15:0/16:0/16:1)+NH4	TAG(47:1)+NH4	TAG	GL	Glycerolipids 甘油酯	(15:0/16:0/16:1)	(15:0)	(16:0)	(16:1)		C50 H98 O6 N1	808.739	20.0513	0.022666	0.268168	0.0396865	0.396449	43.1526	1.01487	0.285848	0.379795	43.3718	39.6967	30.4385	53.676	24.7634	0.852439	26.0355	16.4032	38.9481	24.1678	31.9703	17.1149	23.2768	23.752	24.353
465POS	TAG(15:0/16:0/18:1)+NH4	TAG(49:1)+NH4	TAG	GL	Glycerolipids 甘油酯	(15:0/16:0/18:1)	(15:0)	(16:0)	(18:1)		C52 H102 O6 N1	836.77	21.0057	0.0517174	0.260764	0.0363107	0.327284	30.0649	1.18509	0.429989	0.500991	31.5685	27.2561	22.2517	42.3337	14.738	0.830094	15.9022	10.4186	26.044	18.3025	21.5729	14.6182	15.5893	15.2321	16.7985
466POS	TAG(15:0/16:0/18:2)+NH4	TAG(49:2)+NH4	TAG	GL	Glycerolipids 甘油酯	(15:0/16:0/18:2)	(15:0)	(16:0)	(18:2)		C52 H100 O6 N1	834.755	20.0927	0.0254778	0.268506	0.0501246	1.17332	406.333	7.84195	2.11406	3.36396	288.202	503.308	286.763	484.645	154.4	2.66825	154.864	124.69	481.118	282.934	211.914	216.805	264.461	270.879	278.268
467POS	TAG(15:0/16:1/16:1)+NH4	TAG(47:2)+NH4	TAG	GL	Glycerolipids 甘油酯	(15:0/16:1/16:1)	(15:0)	(16:1)	(16:1)		C50 H96 O6 N1	806.723	18.9167	0.0384615	0.38071	0.17836	0.282072	35.4527	0.389558	0.106366	0.195415	27.03	31.8997	13.3866	22.6221	7.98428	0.371411	7.71813	14.1626	36.5111	7.83635	12.1101	14.4717	13.8804	13.5401	12.8656
468POS	TAG(15:0/22:5/22:6)+NH4	TAG(59:11)+NH4	TAG	GL	Glycerolipids 甘油酯	(15:0/22:5/22:6)	(15:0)	(22:5)	(22:6)		C62 H102 O6 N1	956.77	18.126	0.112397	0.422444	0.223312	0.0557279	2.11293	0.0897531	0.0248818	0.0771982	0.859314	1.75795	0.934019	1.90451	1.47323	0.0362231	1.38252	1.48632	2.01407	0.93699	0.808632	0.678178	1.1737	1.42806	1.19109
469POS	TAG(16:0/10:0/18:1)+NH4	TAG(44:1)+NH4	TAG	GL	Glycerolipids 甘油酯	(16:0/10:0/18:1)	(16:0)	(10:0)	(18:1)		C47 H92 O6 N1	766.692	18.2536	0.026649	0.317795	0.102249	0.374398	50.4133	0.688551	0.277457	0.469968	33.4957	45.9387	25.2818	58.4369	16.0402	1.55675	19.3282	10.7118	43.2925	30.7933	28.8018	16.4465	25.5991	26.9988	26.3845
470POS	TAG(16:0/12:1/16:1)+NH4	TAG(44:2)+NH4	TAG	GL	Glycerolipids 甘油酯	(16:0/12:1/16:1)	(16:0)	(12:1)	(16:1)		C47 H90 O6 N1	764.676	17.1719	0.0532602	0.368568	0.146618	0.223371	21.4872	0.332473	0.174905	0.326523	15.1637	15.5556	9.57571	20.2668	6.91782	0.74427	9.66169	4.67979	15.2717	12.4708	12.0502	7.60411	8.81894	8.95706	9.72515
471POS	TAG(16:0/12:1/18:1)+NH4	TAG(46:2)+NH4	TAG	GL	Glycerolipids 甘油酯	(16:0/12:1/18:1)	(16:0)	(12:1)	(18:1)		C49 H94 O6 N1	792.708	18.3563	0.14089	0.27774	0.106267	0.905966	274.743	3.92112	0.62568	1.16832	158.474	279.349	139.446	432.518	91.9419	3.34752	89.6203	69.5394	242.614	111.928	127.761	57.6326	128.357	163.206	129.575
472POS	TAG(16:0/12:1/18:2)+NH4	TAG(46:3)+NH4	TAG	GL	Glycerolipids 甘油酯	(16:0/12:1/18:2)	(16:0)	(12:1)	(18:2)		C49 H92 O6 N1	790.692	17.5457	0.146676	0.316592	0.150168	0.21262	18.4724	0.493468	0.0181865	0.0445003	9.172	18.5273	7.12204	25.2829	6.9101	0.310877	8.07255	5.38976	13.8767	7.08517	7.22082	8.95819	12.0595	15.561	12.3133
473POS	TAG(16:0/12:1/18:2)+NH4	TAG(46:3)+NH4	TAG	GL	Glycerolipids 甘油酯	(16:0/12:1/18:2)	(16:0)	(12:1)	(18:2)		C49 H92 O6 N1	790.692	17.2298	0.0265344	0.306971	0.105745	0.277297	26.9228	0.477739	0.0164724	0.0940214	17.3732	25.4468	12.7562	34.0448	12.7778	0.427536	12.4973	8.13144	22.3351	13.6503	14.2815	10.3363	13.7579	14.4839	14.292
474POS	TAG(16:0/14:0/14:0)+NH4	TAG(44:0)+NH4	TAG	GL	Glycerolipids 甘油酯	(16:0/14:0/14:0)	(16:0)	(14:0)	(14:0)		C47 H94 O6 N1	768.708	19.4122	0.0430762	0.2591	0.041234	0.179954	9.20138	0.261693	0.102181	0.118002	6.70159	10.1877	7.49172	12.9918	3.87282	1.71355	4.95582	2.90695	9.84468	6.73052	5.98128	4.41044	5.47299	5.90048	5.4897
475POS	TAG(16:0/14:0/16:0)+NH4	TAG(46:0)+NH4	TAG	GL	Glycerolipids 甘油酯	(16:0/14:0/16:0)	(16:0)	(14:0)	(16:0)		C49 H98 O6 N1	796.739	20.5963	0.0127184	0.309444	0.0331218	0.276403	36.713	3.76701	1.70211	2.48447	30.5284	35.2123	33.92	44.6838	21.3232	13.3616	22.4577	17.9741	31.4855	24.0508	23.8009	18.7768	20.6165	20.3437	20.8677
476POS	TAG(16:0/14:0/16:1)+NH4	TAG(46:1)+NH4	TAG	GL	Glycerolipids 甘油酯	(16:0/14:0/16:1)	(16:0)	(14:0)	(16:1)		C49 H96 O6 N1	794.723	19.4417	0.0146802	0.270397	0.0460583	1.22672	427.398	8.69529	1.7707	2.78798	326.51	455.164	312.085	535.892	180.104	10.9173	210.705	141.947	403.312	277.379	275.408	180.602	228.133	231.407	234.928
477POS	TAG(16:0/14:0/18:1)+NH4	TAG(48:1)+NH4	TAG	GL	Glycerolipids 甘油酯	(16:0/14:0/18:1)	(16:0)	(14:0)	(18:1)		C51 H100 O6 N1	822.755	20.6098	0.0199861	0.27763	0.0211259	1.92595	1234.59	107.662	29.1568	47.8328	1225.8	1184.35	1291.9	1409.94	694.571	89.5136	750.927	676.945	1095.84	850.687	807.996	638.608	671.397	654.054	680.335
478POS	TAG(16:0/14:0/22:6)+NH4	TAG(52:6)+NH4	TAG	GL	Glycerolipids 甘油酯	(16:0/14:0/22:6)	(16:0)	(14:0)	(22:6)		C55 H98 O6 N1	868.739	18.7476	0.0239158	0.297222	0.0884144	0.436698	62.0653	0.901698	0.0158944	0.0103354	38.5342	60.4124	35.5197	77.4736	38.2355	0.611888	37.5748	32.5935	57.4574	32.0307	35.4959	23.186	32.5413	34.0845	32.9877
479POS	TAG(16:0/16:0/16:0)+NH4	TAG(48:0)+NH4	TAG	GL	Glycerolipids 甘油酯	(16:0/16:0/16:0)	(16:0)	(16:0)	(16:0)		C51 H102 O6 N1	824.77	21.6487	0.0089281	0.362224	0.00531118	0.455371	51.0018	18.497	19.4157	18.2621	58.7456	68.6088	94.656	73.8748	34.1768	54.8082	44.1539	38.6295	44.4154	47.3175	34.8236	33.0186	29.951	30.3893	29.9012
480POS	TAG(16:0/16:0/18:1)+NH4	TAG(50:1)+NH4	TAG	GL	Glycerolipids 甘油酯	(16:0/16:0/18:1)	(16:0)	(16:0)	(18:1)		C53 H104 O6 N1	850.786	21.6471	0.0316261	0.325318	0.0204542	1.45939	2222.29	356.881	214.579	249.665	2336.77	1983.18	2445.31	2589.95	1298.72	315.162	1445.09	1512.54	2139.97	1692.67	1412.58	1190.71	1208.04	1176.39	1252.71
481POS	TAG(16:0/16:0/18:1)+NH4	TAG(50:1)+NH4	TAG	GL	Glycerolipids 甘油酯	(16:0/16:0/18:1)	(16:0)	(16:0)	(18:1)		C53 H104 O6 N1	850.786	22.697	0.104828	0.326774	0.0685441	0.27639	44.062	6.99338	0.713753	0.877455	31.6878	34.9477	35.0219	59.4527	24.4336	0.832597	23.698	15.8273	25.0509	27.4142	28.6105	17.212	27.6932	26.7218	32.3936
482POS	TAG(16:0/16:0/22:6)+NH4	TAG(54:6)+NH4	TAG	GL	Glycerolipids 甘油酯	(16:0/16:0/22:6)	(16:0)	(16:0)	(22:6)		C57 H102 O6 N1	896.77	19.9758	0.00392405	0.236296	0.0176793	1.32016	395.094	8.75869	0.143946	0.189591	384.788	400.31	435.169	490.242	297.35	6.72398	268.609	273.569	359.022	237.246	224.501	157.846	235.299	236.9	236.91
484POS	TAG(16:0/16:1/16:1)+NH4	TAG(48:2)+NH4	TAG	GL	Glycerolipids 甘油酯	(16:0/16:1/16:1)	(16:0)	(16:1)	(16:1)		C51 H98 O6 N1	820.739	19.4792	0.00379415	0.269395	0.0357305	3.75212	3796.4	74.0112	15.066	28.5537	3168.9	3635.2	3266.47	4458.38	1712.37	26.6041	1682.64	1468.91	3427.8	2149.9	2335.01	1603.53	2069.75	2074.79	2085.2
485POS	TAG(16:0/16:1/18:1)+NH4	TAG(50:2)+NH4	TAG	GL	Glycerolipids 甘油酯	(16:0/16:1/18:1)	(16:0)	(16:1)	(18:1)		C53 H102 O6 N1	848.77	22.0761	0.297062	0.207135	0.122935	0.280223	22.631	0.751089	0.260186	0.318989	19.4706	13.9585	18.9956	63.2551	11.086	0.276665	10.7823	24.1863	23.1406	17.7889	9.19109	10.0331	15.3976	15.1051	24.719
486POS	TAG(16:0/16:1/18:1)+NH4	TAG(50:2)+NH4	TAG	GL	Glycerolipids 甘油酯	(16:0/16:1/18:1)	(16:0)	(16:1)	(18:1)		C53 H102 O6 N1	848.77	20.6437	0.00189099	0.266853	0.0159835	5.10898	8740.06	947.381	222.726	443.773	9076.83	8814.5	9458.79	11450	5024.6	297.564	4701.62	5060.9	8798.02	6456.58	5414.57	4691.39	5082.37	5063.79	5077.25
487POS	TAG(16:0/16:1/18:2)+NH4	TAG(50:3)+NH4	TAG	GL	Glycerolipids 甘油酯	(16:0/16:1/18:2)	(16:0)	(16:1)	(18:2)		C53 H100 O6 N1	846.755	19.6147	0.0333958	0.250749	0.0253687	6.13895	9472.76	381.264	35.9197	91.0729	10102.9	7399.61	10182.5	12119.8	6012.4	134.574	5720.58	5017.44	7673.17	7242.66	6075.14	5115.48	5087.3	4992.27	5325.17
488POS	TAG(16:0/16:1/18:2)+NH4	TAG(50:3)+NH4	TAG	GL	Glycerolipids 甘油酯	(16:0/16:1/18:2)	(16:0)	(16:1)	(18:2)		C53 H100 O6 N1	846.755	20.1971	0.0489764	0.288807	0.0542672	1.05021	320.183	4.91782	0.441709	0.922542	270.466	279.74	223.287	356.898	142.183	33.8663	139.558	115.344	315.791	244.539	196.294	151.757	175.487	191.453	176.75
489POS	TAG(16:0/16:1/18:3)+NH4	TAG(50:4)+NH4	TAG	GL	Glycerolipids 甘油酯	(16:0/16:1/18:3)	(16:0)	(16:1)	(18:3)		C53 H98 O6 N1	844.739	18.572	0.0342812	0.273106	0.0551824	2.55998	1886.92	40.1194	2.70568	6.50108	2132.28	1744.23	1005.48	2207.76	1158.67	15.4209	1288.17	1072.61	1712.09	923.895	1594.77	1383.26	1119.21	1168.89	1197.99
490POS	TAG(16:0/16:1/18:3)+NH4	TAG(50:4)+NH4	TAG	GL	Glycerolipids 甘油酯	(16:0/16:1/18:3)	(16:0)	(16:1)	(18:3)		C53 H98 O6 N1	844.739	19.2781	0.032247	0.281201	0.0527431	0.88014	222.746	3.85409	0.674615	0.184292	225.815	202.418	134.638	246.016	123.717	1.61976	123.548	99.8369	198.926	122.742	147.966	108.867	121.232	125.924	129.288
491POS	TAG(16:0/16:1/22:6)+NH4	TAG(54:7)+NH4	TAG	GL	Glycerolipids 甘油酯	(16:0/16:1/22:6)	(16:0)	(16:1)	(22:6)		C57 H100 O6 N1	894.755	18.8073	0.0151886	0.324888	0.111901	1.45743	759.933	11.7665	0.607643	0.587899	407.778	657.14	453.254	860.787	481.964	6.26706	460.214	409.885	647.304	334.019	329.046	236.609	379.427	390.939	383.455
492POS	TAG(16:0/17:0/18:1)+NH4	TAG(51:1)+NH4	TAG	GL	Glycerolipids 甘油酯	(16:0/17:0/18:1)	(16:0)	(17:0)	(18:1)		C54 H106 O6 N1	864.801	21.9575	0.0111053	0.257718	0.0319212	1.05132	316.378	8.92489	4.94276	8.61155	286.897	399.802	231.847	396.29	235.196	6.74024	216.793	159.557	304.298	261.93	218.779	159.074	225.575	221.352	225.751
493POS	TAG(16:0/17:1/18:1)+NH4	TAG(51:2)+NH4	TAG	GL	Glycerolipids 甘油酯	(16:0/17:1/18:1)	(16:0)	(17:1)	(18:1)		C54 H104 O6 N1	862.786	21.2146	0.0101853	0.287797	0.0562068	2.57287	2021.25	44.7336	11.5019	23.6981	1861.7	1861.17	1219.78	2358.29	1339.23	16.3285	1228.11	881.309	1822.71	1544.65	1369.31	1057.88	1077.13	1099.05	1091.04
494POS	TAG(16:0/17:1/20:4)+NH4	TAG(53:5)+NH4	TAG	GL	Glycerolipids 甘油酯	(16:0/17:1/20:4)	(16:0)	(17:1)	(20:4)		C56 H102 O6 N1	884.77	19.8732	0.124242	0.280341	0.0336775	0.249159	18.7684	1.06635	0.229262	0.155632	19.2744	15.8613	16.155	20.8344	12.112	0.601907	13.0724	11.3512	17.0306	14.5728	12.7879	9.50124	11.1605	10.9173	13.5886
495POS	TAG(16:0/17:1/20:5)+NH4	TAG(53:6)+NH4	TAG	GL	Glycerolipids 甘油酯	(16:0/17:1/20:5)	(16:0)	(17:1)	(20:5)		C56 H100 O6 N1	882.755	18.7797	0.0689513	0.276621	0.0476778	0.291432	24.8342	0.563958	0.257183	0.152442	19.6345	24.0498	18.2728	31.3395	17.0069	0.434	16.3597	15.5696	24.4195	13.6331	15.2655	8.84907	14.6024	14.5455	16.386
496POS	TAG(16:0/17:1/22:6)+NH4	TAG(55:7)+NH4	TAG	GL	Glycerolipids 甘油酯	(16:0/17:1/22:6)	(16:0)	(17:1)	(22:6)		C58 H102 O6 N1	908.77	19.3925	0.0294274	0.3289	0.1127	0.34688	45.6712	1.00472	0.187894	0.231607	26.617	43.1244	23.7569	49.6925	32.7992	0.605457	29.3519	30.1028	39.2324	22.2845	23.1058	15.8055	22.8436	23.6142	24.2273
499POS	TAG(16:0/18:1/18:1)+NH4	TAG(52:2)+NH4	TAG	GL	Glycerolipids 甘油酯	(16:0/18:1/18:1)	(16:0)	(18:1)	(18:1)		C55 H106 O6 N1	876.801	32.4438	0.147333	0.322047	0.0229965	0.0328845	4.2706	1.19134	0.481409	0.0652301	4.37072	3.89404	4.51538	5.87732	3.21842	0.0759392	2.80721	3.93749	7.56646	3.7692	3.62391	2.62136	2.13726	2.76457	2.82013
500POS	TAG(16:0/18:1/18:1)+NH4	TAG(52:2)+NH4	TAG	GL	Glycerolipids 甘油酯	(16:0/18:1/18:1)	(16:0)	(18:1)	(18:1)		C55 H106 O6 N1	876.801	32.023	0.278186	0.389797	0.260182	0.0799661	4.67066	0.174385	0.14407	0.0221924	1.21109	3.58556	1.93249	6.12704	2.0488	0.0253404	1.80088	1.1824	4.31357	1.65067	3.85351	2.05523	1.96384	3.26357	2.21257
501POS	TAG(16:0/18:1/18:1)+NH4	TAG(52:2)+NH4	TAG	GL	Glycerolipids 甘油酯	(16:0/18:1/18:1)	(16:0)	(18:1)	(18:1)		C55 H106 O6 N1	876.801	33.5048	0.173015	0.287587	0.129429	0.106178	5.46708	0.382136	0.187058	0.0523706	3.34822	3.30096	10.3406	4.18171	3.73986	0.0514554	3.34523	4.01918	5.16203	3.58308	4.23586	5.75846	2.16403	3.00174	2.94314
502POS	TAG(16:0/18:1/18:1)+NH4	TAG(52:2)+NH4	TAG	GL	Glycerolipids 甘油酯	(16:0/18:1/18:1)	(16:0)	(18:1)	(18:1)		C55 H106 O6 N1	876.801	31.598	0.140549	0.2513	0.0169552	0.153102	8.08257	0.698809	0.685412	0.168161	11.5655	6.7498	11.069	8.95617	7.66926	0.124628	6.55756	6.67348	5.70736	6.26429	5.48217	7.01215	3.20615	4.0672	4.1932
503POS	TAG(16:0/18:1/18:1)+NH4	TAG(52:2)+NH4	TAG	GL	Glycerolipids 甘油酯	(16:0/18:1/18:1)	(16:0)	(18:1)	(18:1)		C55 H106 O6 N1	876.801	33.1142	0.12001	0.454524	0.210847	0.0751486	7.40364	0.443255	0.489529	0.0747969	3.91676	5.0549	4.19357	5.34032	3.66588	0.0788942	3.52344	3.22767	4.26942	4.57095	3.44839	3.3678	2.17778	2.65236	2.74107
504POS	TAG(16:0/18:1/18:1)+NH4	TAG(52:2)+NH4	TAG	GL	Glycerolipids 甘油酯	(16:0/18:1/18:1)	(16:0)	(18:1)	(18:1)		C55 H106 O6 N1	876.801	21.6724	0.0330572	0.322018	0.0300652	5.6815	18443.2	2151.14	1004.29	1590.6	17104.9	17201.8	16998.3	20707.2	10843.3	1133.84	10281.3	11029.9	17337	14302.2	11433.6	10260.3	9669.91	10233	9667.33
505POS	TAG(16:0/18:1/18:1)+NH4	TAG(52:2)+NH4	TAG	GL	Glycerolipids 甘油酯	(16:0/18:1/18:1)	(16:0)	(18:1)	(18:1)		C55 H106 O6 N1	876.801	34.2348	0.102096	0.213617	0.0253376	0.11122	3.74756	0.39583	0.186622	0.039717	3.04861	4.4315	7.9379	5.03792	2.29491	0.0507638	2.34205	3.49972	6.26748	5.4299	2.76151	2.42867	1.91117	2.24549	2.32787
506POS	TAG(16:0/18:1/18:1)+NH4	TAG(52:2)+NH4	TAG	GL	Glycerolipids 甘油酯	(16:0/18:1/18:1)	(16:0)	(18:1)	(18:1)		C55 H106 O6 N1	876.801	34.7734	0.111459	0.332258	0.0289553	0.0551978	4.55392	0.998215	0.377863	0.0709021	4.66827	4.19731	4.17565	5.01973	3.83463	0.075433	3.07737	2.78018	3.57758	3.27507	3.40936	3.27118	1.77492	2.21851	2.06208
507POS	TAG(16:0/18:1/18:1)+NH4	TAG(52:2)+NH4	TAG	GL	Glycerolipids 甘油酯	(16:0/18:1/18:1)	(16:0)	(18:1)	(18:1)		C55 H106 O6 N1	876.801	33.6638	0.132635	0.321071	0.057853	0.10213	5.18536	0.406889	0.242288	0.0557029	3.89199	5.82436	3.74577	4.8835	3.87683	0.0539225	3.04332	3.42102	5.37819	4.07675	3.40982	3.77958	2.27298	2.83395	2.93148
508POS	TAG(16:0/18:1/18:1)+NH4	TAG(52:2)+NH4	TAG	GL	Glycerolipids 甘油酯	(16:0/18:1/18:1)	(16:0)	(18:1)	(18:1)		C55 H106 O6 N1	876.801	25.3709	0.0611082	0.399595	0.196941	0.196944	22.5342	0.848035	0.36145	0.285348	8.27746	21.5503	12.7281	17.5776	12.5417	0.316868	6.99451	18.819	14.5873	19.4722	11.254	12.8211	16.9326	18.7062	16.7888
509POS	TAG(16:0/18:1/18:1)+NH4	TAG(52:2)+NH4	TAG	GL	Glycerolipids 甘油酯	(16:0/18:1/18:1)	(16:0)	(18:1)	(18:1)		C55 H106 O6 N1	876.801	22.9893	0.147126	0.296622	0.0487739	0.556175	93.3642	2.24069	0.784829	0.627537	89.8923	73.2269	78.5997	85.355	57.5402	0.359644	38.8178	34.1755	61.3696	126.846	87.5835	41.4531	33.4859	44.4776	36.8571
510POS	TAG(16:0/18:1/18:1)+NH4	TAG(52:2)+NH4	TAG	GL	Glycerolipids 甘油酯	(16:0/18:1/18:1)	(16:0)	(18:1)	(18:1)		C55 H106 O6 N1	876.801	25.0816	0.0785281	0.253675	0.0302448	0.34424	31.6023	1.00494	0.543776	0.366637	26.9681	30.2361	29.9728	44.9514	16.9709	0.338814	32.3745	10.9437	29.331	29.7452	30.6751	15.6396	23.3392	26.7785	23.5477
511POS	TAG(16:0/18:1/18:1)+NH4	TAG(52:2)+NH4	TAG	GL	Glycerolipids 甘油酯	(16:0/18:1/18:1)	(16:0)	(18:1)	(18:1)		C55 H106 O6 N1	876.801	27.5773	0.100957	0.236263	0.0271426	0.389744	39.2767	1.78217	1.56486	0.63327	47.9302	26.6618	45.7984	62.6977	15.0504	0.832546	24.4077	25.2257	24.827	29.9854	17.387	30.6272	13.7744	15.9653	16.8094
512POS	TAG(16:0/18:1/18:1)+NH4	TAG(52:2)+NH4	TAG	GL	Glycerolipids 甘油酯	(16:0/18:1/18:1)	(16:0)	(18:1)	(18:1)		C55 H106 O6 N1	876.801	24.7682	0.130979	0.362443	0.221944	0.358264	64.4108	1.1724	0.461601	0.749237	28.0892	42.0729	25.7564	88.3697	21.495	0.459408	28.4536	17.9889	50.0854	82.0544	36.7127	32.8972	30.9081	39.0443	31.8712
513POS	TAG(16:0/18:1/18:1)+NH4	TAG(52:2)+NH4	TAG	GL	Glycerolipids 甘油酯	(16:0/18:1/18:1)	(16:0)	(18:1)	(18:1)		C55 H106 O6 N1	876.801	23.4812	0.0608742	0.228688	0.0200966	0.595103	82.3345	1.63948	1.06617	1.24289	82.2771	78.1743	127.398	89.4478	63.7269	0.841843	47.3403	63.3195	120.302	91.3339	53.9313	48.4265	37.2428	42.012	40.4228
514POS	TAG(16:0/18:1/18:1)+NH4	TAG(52:2)+NH4	TAG	GL	Glycerolipids 甘油酯	(16:0/18:1/18:1)	(16:0)	(18:1)	(18:1)		C55 H106 O6 N1	876.801	23.9226	0.108166	0.322635	0.110943	0.410693	66.1275	1.9435	0.678723	0.614736	54.8866	54.8831	26.371	78.853	38.7564	0.448752	47.9518	22.9902	67.6028	77.6352	47.6782	26.1715	36.5186	38.9641	44.9585
515POS	TAG(16:0/18:1/18:1)+NH4	TAG(52:2)+NH4	TAG	GL	Glycerolipids 甘油酯	(16:0/18:1/18:1)	(16:0)	(18:1)	(18:1)		C55 H106 O6 N1	876.801	26.7986	0.135364	0.280997	0.0509514	0.330112	44.7824	3.36708	2.60968	1.20915	40.5765	31.0338	42.3545	70.9777	25.0364	0.822575	27.55	19.1531	34.0618	28.9538	55.5254	30.9854	18.119	20.0092	23.6023
516POS	TAG(16:0/18:1/18:1)+NH4	TAG(52:2)+NH4	TAG	GL	Glycerolipids 甘油酯	(16:0/18:1/18:1)	(16:0)	(18:1)	(18:1)		C55 H106 O6 N1	876.801	24.3277	0.157617	0.488656	0.357822	0.345095	84.2477	1.83832	0.954636	0.699835	31.5304	65.4634	24.3852	58.1755	30.0984	0.595371	34.5716	27.7328	92.3134	49.0608	22.3197	36.1634	30.583	40.2038	41.2729
517POS	TAG(16:0/18:1/18:1)+NH4	TAG(52:2)+NH4	TAG	GL	Glycerolipids 甘油酯	(16:0/18:1/18:1)	(16:0)	(18:1)	(18:1)		C55 H106 O6 N1	876.801	29.8928	0.0895329	0.198821	0.0574466	0.152514	8.52919	0.687828	0.462173	0.265137	8.63067	23.0537	5.87706	12.4549	5.42439	0.231683	9.14929	9.65246	11.479	8.2119	6.89495	19.291	4.75087	5.68348	5.1957
518POS	TAG(16:0/18:1/18:1)+NH4	TAG(52:2)+NH4	TAG	GL	Glycerolipids 甘油酯	(16:0/18:1/18:1)	(16:0)	(18:1)	(18:1)		C55 H106 O6 N1	876.801	22.667	0.0526546	0.277327	0.0508814	0.847212	228.177	4.04603	1.98523	13.0517	204.53	197.339	162.309	327.405	148.677	2.50153	129.885	86.518	245.041	216.976	157.287	120.785	141.533	133.265	148.076
519POS	TAG(16:0/18:1/18:1)+NH4	TAG(52:2)+NH4	TAG	GL	Glycerolipids 甘油酯	(16:0/18:1/18:1)	(16:0)	(18:1)	(18:1)		C55 H106 O6 N1	876.801	29.6406	0.103225	0.359707	0.0898671	0.148421	15.9965	1.40357	0.976407	0.348843	10.9624	12.2819	10.9238	17.8892	9.22366	0.317497	7.95917	13.3081	13.3668	26.9595	15.2789	8.17427	6.09547	7.49528	6.75947
520POS	TAG(16:0/18:1/18:1)+NH4	TAG(52:2)+NH4	TAG	GL	Glycerolipids 甘油酯	(16:0/18:1/18:1)	(16:0)	(18:1)	(18:1)		C55 H106 O6 N1	876.801	28.8844	0.121696	0.301705	0.0690785	0.252225	22.5657	0.554433	0.521985	0.207251	24.2748	21.3795	11.3028	22.0917	13.5733	0.225817	15.0237	9.07555	36.814	15.8151	13.6118	10.7263	9.20368	10.2539	11.7218
521POS	TAG(16:0/18:1/18:1)+NH4	TAG(52:2)+NH4	TAG	GL	Glycerolipids 甘油酯	(16:0/18:1/18:1)	(16:0)	(18:1)	(18:1)		C55 H106 O6 N1	876.801	26.2282	0.0268955	0.404833	0.154398	0.214086	28.1046	1.94343	0.762006	0.386775	16.9475	19.1127	16.3243	24.6763	9.88814	0.384343	15.4506	8.83636	24.1054	24.9545	25.2325	8.66187	19.4793	19.0107	20.0586
522POS	TAG(16:0/18:1/18:1)+NH4	TAG(52:2)+NH4	TAG	GL	Glycerolipids 甘油酯	(16:0/18:1/18:1)	(16:0)	(18:1)	(18:1)		C55 H106 O6 N1	876.801	27.9532	0.143731	0.243904	0.048696	0.213926	13.7998	0.475223	0.324241	0.173305	21.4786	18.844	7.11646	13.1278	3.83858	0.149281	6.44377	4.22769	18.9921	27.0348	12.2336	10.9775	9.14277	12.0175	9.90975
523POS	TAG(16:0/18:1/18:1)+NH4	TAG(52:2)+NH4	TAG	GL	Glycerolipids 甘油酯	(16:0/18:1/18:1)	(16:0)	(18:1)	(18:1)		C55 H106 O6 N1	876.801	28.3663	0.0383922	0.353938	0.154719	0.154617	14.9802	0.435666	0.78249	0.263295	6.8651	9.59744	10.1143	19.9331	5.66027	0.247954	5.90575	5.86933	21.7343	12.4704	9.60234	5.00455	13.6851	13.3291	14.3711
524POS	TAG(16:0/18:1/18:1)+NH4	TAG(52:2)+NH4	TAG	GL	Glycerolipids 甘油酯	(16:0/18:1/18:1)	(16:0)	(18:1)	(18:1)		C55 H106 O6 N1	876.801	28.8039	0.0950759	0.241352	0.0837569	0.242682	21.4862	1.4768	0.790366	0.503467	14.8709	17.9377	19.8856	47.8098	13.1069	0.429473	12.4002	15.0164	18.0811	14.439	12.0339	16.4591	10.265	12.1786	12.1486
525POS	TAG(16:0/18:1/18:1)+NH4	TAG(52:2)+NH4	TAG	GL	Glycerolipids 甘油酯	(16:0/18:1/18:1)	(16:0)	(18:1)	(18:1)		C55 H106 O6 N1	876.801	30.3897	0.194385	0.22277	0.128999	0.151192	12.3454	1.88183	0.66245	0.425118	6.15612	9.37626	15.7997	37.4152	4.60165	0.405149	11.2658	5.84653	12.5348	17.7363	8.45658	11.0759	5.78766	8.17608	6.09378
526POS	TAG(16:0/18:1/18:1)+NH4	TAG(52:2)+NH4	TAG	GL	Glycerolipids 甘油酯	(16:0/18:1/18:1)	(16:0)	(18:1)	(18:1)		C55 H106 O6 N1	876.801	30.9616	0.133337	0.491022	0.254237	0.113576	20.0524	2.0014	0.993591	0.451914	12.1215	9.56107	14.1929	11.9825	8.61832	0.371357	6.9641	7.82752	13.9504	9.16306	10.0159	6.0215	4.01934	5.05764	5.16591
528POS	TAG(16:0/18:1/18:2)+NH4	TAG(52:3)+NH4	TAG	GL	Glycerolipids 甘油酯	(16:0/18:1/18:2)	(16:0)	(18:1)	(18:2)		C55 H104 O6 N1	874.786	20.7911	0.0106595	0.277735	0.0268645	6.511	15936.1	1799.83	345.928	858.572	17292.1	15047.8	13433.2	22422.9	11969.9	893.798	10762.6	10620.2	15070.2	12368.6	10679.1	9068.83	9808.68	9623.42	9797.41
529POS	TAG(16:0/18:1/18:2)+NH4	TAG(52:3)+NH4	TAG	GL	Glycerolipids 甘油酯	(16:0/18:1/18:2)	(16:0)	(18:1)	(18:2)		C55 H104 O6 N1	874.786	21.9972	0.0860111	0.508816	0.391443	0.28515	62.155	2.78182	0.443901	0.632988	21.127	40.6365	16.8079	51.1684	27.5414	0.880102	43.098	63.6093	44.6071	53.9695	48.0679	19.7383	30.1647	29.2225	34.2725
531POS	TAG(16:0/18:1/18:3)+NH4	TAG(52:4)+NH4	TAG	GL	Glycerolipids 甘油酯	(16:0/18:1/18:3)	(16:0)	(18:1)	(18:3)		C55 H102 O6 N1	872.77	19.7758	0.0155349	0.309679	0.0613188	6.32812	13418.3	523.242	41.9429	96.9182	10815.9	12651.8	9129.9	12870.3	8761.87	332.189	8015.09	8685.79	11804.3	9975.69	9360.78	8315.61	7271.98	7286.27	7476.37
532POS	TAG(16:0/18:1/18:3)+NH4	TAG(52:4)+NH4	TAG	GL	Glycerolipids 甘油酯	(16:0/18:1/18:3)	(16:0)	(18:1)	(18:3)		C55 H102 O6 N1	872.77	20.4437	0.0216872	0.276139	0.0399141	1.02594	310.768	14.9535	0.721468	0.764392	256.678	315.956	240.671	371.631	181.038	10.1056	199.569	164.557	294.451	238.018	223.034	151.393	185.935	193.331	186.603
533POS	TAG(16:0/18:1/19:0)+NH4	TAG(53:1)+NH4	TAG	GL	Glycerolipids 甘油酯	(16:0/18:1/19:0)	(16:0)	(18:1)	(19:0)		C56 H110 O6 N1	892.833	22.7975	0.0289832	0.280455	0.0632472	0.37995	54.2396	1.34639	1.83825	2.13376	48.581	61.56	26.4202	75.8008	31.7518	1.42284	42.4391	20.1975	67.382	56.3204	44.3811	35.5488	37.5415	39.7229	38.225
534POS	TAG(16:0/18:1/20:1)+NH4	TAG(54:2)+NH4	TAG	GL	Glycerolipids 甘油酯	(16:0/18:1/20:1)	(16:0)	(18:1)	(20:1)		C57 H110 O6 N1	904.833	22.4568	0.007466	0.266306	0.0297732	4.42656	5859.79	271.05	108.069	236.587	5412.39	6075.36	4826.23	8002.01	3678.7	167.767	3816.73	3204.43	6395.57	5502.53	4247.43	4153.37	3674.19	3724.3	3679.31
535POS	TAG(16:0/18:1/20:3)+NH4	TAG(54:4)+NH4	TAG	GL	Glycerolipids 甘油酯	(16:0/18:1/20:3)	(16:0)	(18:1)	(20:3)		C57 H106 O6 N1	900.801	21.3489	0.0225783	0.301135	0.0567945	2.13387	1420.09	44.6068	0.839516	1.16478	1019.74	1225.26	1188.67	1436.91	792.978	18.4724	799.308	144.67	1297.15	1023.2	889.922	756.12	720.978	753.044	729.659
536POS	TAG(16:0/18:1/20:4)+NH4	TAG(54:5)+NH4	TAG	GL	Glycerolipids 甘油酯	(16:0/18:1/20:4)	(16:0)	(18:1)	(20:4)		C57 H104 O6 N1	898.786	20.4626	0.0106903	0.281383	0.0394678	3.06687	2644.05	75.3375	2.43345	2.65406	2325.19	2347.74	2269.14	2740.36	1792.19	39.6929	1627.26	1676.17	2372.78	1651.03	1760.73	1048.27	1436.78	1467.33	1447.45
537POS	TAG(16:0/18:1/21:0)+NH4	TAG(55:1)+NH4	TAG	GL	Glycerolipids 甘油酯	(16:0/18:1/21:0)	(16:0)	(18:1)	(21:0)		C58 H114 O6 N1	920.864	23.3908	0.0459552	0.344071	0.0891521	0.100339	8.30027	0.29565	0.641579	0.66056	9.4865	7.61229	3.53317	8.13553	5.05619	0.2779	4.84878	2.80209	6.73345	5.94563	5.72775	3.52888	4.71249	5.15092	4.84191
538POS	TAG(16:0/18:1/22:1)+NH4	TAG(56:2)+NH4	TAG	GL	Glycerolipids 甘油酯	(16:0/18:1/22:1)	(16:0)	(18:1)	(22:1)		C59 H114 O6 N1	932.864	23.0944	0.0297395	0.281819	0.0619675	1.70472	909.853	13.2123	8.87008	14.7891	895.082	921.148	447.946	1095.16	450.669	9.72514	554.444	302.637	994.936	821.637	672.212	499.661	516.003	546.904	526.139
539POS	TAG(16:0/18:1/22:3)+NH4	TAG(56:4)+NH4	TAG	GL	Glycerolipids 甘油酯	(16:0/18:1/22:3)	(16:0)	(18:1)	(22:3)		C59 H110 O6 N1	928.833	22.2265	0.024089	0.293808	0.0606254	0.909057	253.038	3.10881	0.743091	2.18204	159.646	238.159	206.614	277.351	135.193	2.89054	151.552	104.944	271.007	215.952	172.23	149.029	126.302	130.97	132.242
540POS	TAG(16:0/18:1/22:5)+NH4	TAG(56:6)+NH4	TAG	GL	Glycerolipids 甘油酯	(16:0/18:1/22:5)	(16:0)	(18:1)	(22:5)		C59 H106 O6 N1	924.801	20.8602	0.0165909	0.245254	0.0193168	0.769568	145.884	6.98987	0.626648	0.558306	170.787	126.282	172.511	158.579	113.884	6.35467	112.691	137.292	147.453	102.113	113.391	75.9898	88.4859	88.7776	91.1908
541POS	TAG(16:0/18:1/22:5)+NH4	TAG(56:6)+NH4	TAG	GL	Glycerolipids 甘油酯	(16:0/18:1/22:5)	(16:0)	(18:1)	(22:5)		C59 H106 O6 N1	924.801	21.1315	0.0240009	0.235835	0.0181223	0.565203	75.3515	2.83347	0.024033	0.0240477	66.6098	82.8429	84.4484	97.8262	59.6403	2.76483	61.5868	56.3916	78.934	67.7566	45.015	34.1548	47.7374	48.7751	50.0779
542POS	TAG(16:0/18:1/22:6)+NH4	TAG(56:7)+NH4	TAG	GL	Glycerolipids 甘油酯	(16:0/18:1/22:6)	(16:0)	(18:1)	(22:6)		C59 H104 O6 N1	922.786	19.9907	0.0149543	0.304678	0.0637351	2.80424	2533.41	87.1164	1.74084	1.69959	1715.94	2197.65	1996.97	2701.67	1819.94	45.5491	1637.69	1883.25	2436.59	1473.89	1335.2	979.707	1365.44	1374.07	1404.74
543POS	TAG(16:0/18:1/23:0)+NH4	TAG(57:1)+NH4	TAG	GL	Glycerolipids 甘油酯	(16:0/18:1/23:0)	(16:0)	(18:1)	(23:0)		C60 H118 O6 N1	948.895	22.5252	0.0228307	0.278955	0.0163333	0.424513	68.5787	7.09362	3.57883	5.06658	72.1038	70.6256	70.3337	89.1994	45.2074	6.22219	44.6336	43.2692	70.9591	65.6727	51.7926	44.2602	39.2	38.1303	39.9019
544POS	TAG(16:0/18:1/24:0)+NH4	TAG(58:1)+NH4	TAG	GL	Glycerolipids 甘油酯	(16:0/18:1/24:0)	(16:0)	(18:1)	(24:0)		C61 H120 O6 N1	962.911	24.1246	0.0336789	0.323304	0.0689774	0.081299	7.26874	0.519619	0.680307	0.767576	8.46622	7.43395	3.0687	9.59943	3.49126	0.441777	5.09925	2.41464	8.40666	5.29967	4.97347	3.2641	4.68778	5.01384	4.83718
545POS	TAG(16:0/18:1/24:1)+NH4	TAG(58:2)+NH4	TAG	GL	Glycerolipids 甘油酯	(16:0/18:1/24:1)	(16:0)	(18:1)	(24:1)		C61 H118 O6 N1	960.895	23.614	0.0330222	0.290197	0.0634211	0.28789	40.5843	1.78866	2.46648	2.34992	51.2704	42.2476	16.6694	52.4244	18.4991	1.49885	25.9574	12.503	50.0109	35.7811	28.8435	16.1879	27.5001	29.3306	28.0867
546POS	TAG(16:0/18:2/18:3)+NH4	TAG(52:5)+NH4	TAG	GL	Glycerolipids 甘油酯	(16:0/18:2/18:3)	(16:0)	(18:2)	(18:3)		C55 H100 O6 N1	870.755	19.2756	0.0361426	0.304945	0.073965	1.61596	830.074	13.0754	0.528342	0.585337	633.985	773.629	488.96	871.999	523.803	6.30524	467.281	383.414	817.301	460.404	528.455	415.868	451.427	483.879	460.042
547POS	TAG(16:0/18:2/20:4)+NH4	TAG(54:6)+NH4	TAG	GL	Glycerolipids 甘油酯	(16:0/18:2/20:4)	(16:0)	(18:2)	(20:4)		C57 H102 O6 N1	896.77	19.4165	0.0819665	0.326751	0.13449	1.65972	1127.66	29.1171	0.8534	1.06351	691.854	1402.33	464.066	987.859	683.201	16.5624	627.62	1182.16	861.139	405.523	572.276	398.484	556.25	648.594	575.858
548POS	TAG(16:0/18:2/22:4)+NH4	TAG(56:6)+NH4	TAG	GL	Glycerolipids 甘油酯	(16:0/18:2/22:4)	(16:0)	(18:2)	(22:4)		C59 H106 O6 N1	924.801	20.4223	0.0135181	0.29399	0.0664345	3.1377	3058.45	71.3347	1.44935	1.78261	2196.2	2910.36	1981.68	3568.66	2070.48	34.6441	1841.19	1941.31	2929.18	1760.31	1826.51	1110.67	1610.25	1653.89	1626.69
549POS	TAG(16:0/18:2/22:6)+NH4	TAG(56:8)+NH4	TAG	GL	Glycerolipids 甘油酯	(16:0/18:2/22:6)	(16:0)	(18:2)	(22:6)		C59 H102 O6 N1	920.77	18.9474	0.0338104	0.420943	0.231505	1.67388	1448.06	56.9325	1.62342	1.38536	658.676	1020.22	626.188	1277.36	1031.15	39.8544	894.172	1129.14	1223.87	642.776	719.12	548.146	751.162	800.144	760.269
550POS	TAG(16:0/20:3/22:6)+NH4	TAG(58:9)+NH4	TAG	GL	Glycerolipids 甘油酯	(16:0/20:3/22:6)	(16:0)	(20:3)	(22:6)		C61 H104 O6 N1	946.786	19.5213	0.0511808	0.296321	0.0533767	0.159157	12.5315	1.35489	0.210894	0.569622	8.52966	17.6713	13.7394	9.55649	9.27452	0.839997	7.36851	15.8482	10.9567	9.1073	7.10506	6.57605	10.7497	9.79239	9.92049
551POS	TAG(16:0/20:4/22:6)+NH4	TAG(58:10)+NH4	TAG	GL	Glycerolipids 甘油酯	(16:0/20:4/22:6)	(16:0)	(20:4)	(22:6)		C61 H102 O6 N1	944.77	18.6047	0.0361894	0.379269	0.158519	0.588985	147.064	3.85562	0.113403	0.318456	74.3429	99.3506	91.9796	133.387	87.8625	2.13067	77.9165	83.9153	106.14	60.3328	65.3342	57.4319	67.418	70.4029	72.4632
552POS	TAG(16:0/20:5/22:6)+NH4	TAG(58:11)+NH4	TAG	GL	Glycerolipids 甘油酯	(16:0/20:5/22:6)	(16:0)	(20:5)	(22:6)		C61 H100 O6 N1	942.755	17.6831	0.0513335	0.491045	0.350495	0.121107	34.236	0.829844	1.6598	2.2883	11.4622	21.4711	11.0025	35.515	20.9268	0.476208	17.6938	13.8038	18.6464	9.39354	10.1279	10.0997	19.4758	20.8578	21.5568
553POS	TAG(16:0/22:6/22:6)+NH4	TAG(60:12)+NH4	TAG	GL	Glycerolipids 甘油酯	(16:0/22:6/22:6)	(16:0)	(22:6)	(22:6)		C63 H102 O6 N1	968.77	18.1244	0.0313803	0.428343	0.247497	0.473341	118.52	1.90288	0.62879	0.901953	41.1085	84.2103	63.0283	96.3623	77.7685	1.15764	70.7295	80.9139	95.3737	49.7129	46.3862	48.6637	62.966	67.0141	64.6166
554POS	TAG(16:0/8:0/16:0)+NH4	TAG(40:0)+NH4	TAG	GL	Glycerolipids 甘油酯	(16:0/8:0/16:0)	(16:0)	(8:0)	(16:0)		C43 H86 O6 N1	712.645	17.1083	0.0130393	1.54335	0.397255	0.10763	0.0750149	0.356849	0.41303	0.774666	0.16591	0.275092	0.176336	0.432042	0.108564	0.31488	0.120039	0.0883255	0.239206	0.108906	0.146906	0.0633607	0.247574	0.254107	0.250603
555POS	TAG(16:0/8:0/18:1)+NH4	TAG(42:1)+NH4	TAG	GL	Glycerolipids 甘油酯	(16:0/8:0/18:1)	(16:0)	(8:0)	(18:1)		C45 H88 O6 N1	738.661	17.0802	0.0433552	0.428508	0.132855	0.0544618	9.4739	0.438348	1.07124	1.94754	7.46795	8.85919	3.90414	9.94559	2.13138	1.04081	3.06174	1.51113	9.03828	4.43746	4.19624	1.97973	4.76336	5.17924	4.88197
556POS	TAG(16:0/9:0/16:1)+NH4	TAG(41:1)+NH4	TAG	GL	Glycerolipids 甘油酯	(16:0/9:0/16:1)	(16:0)	(9:0)	(16:1)		C44 H86 O6 N1	724.645	16.5299	0.0469447	0.416939	0.113482	0.052859	2.47814	0.280031	0.395617	0.787755	2.66069	1.99363	1.11444	3.68478	1.37579	0.15302	0.423345	0.932029	2.27316	0.496161	1.74834	0.276657	1.71175	1.86022	1.85757
557POS	TAG(16:0/9:0/18:1)+NH4	TAG(43:1)+NH4	TAG	GL	Glycerolipids 甘油酯	(16:0/9:0/18:1)	(16:0)	(9:0)	(18:1)		C46 H90 O6 N1	752.676	17.6697	0.0286681	0.308212	0.0912875	0.0789255	2.48068	0.0685494	0.0371596	0.0889457	2.45052	2.16784	0.980905	3.0809	1.00329	0.0549206	0.775662	0.578415	1.98101	0.903413	1.62819	0.481932	1.48013	1.56058	1.55072
558POS	TAG(16:0e/16:0/16:0)+NH4	TAG(48:0e)+NH4	TAG	GL	Glycerolipids 甘油酯	(16:0e/16:0/16:0)	(16:0e)	(16:0)	(16:0)		C51 H104 O5 N1	810.791	22.8148	0.0680903	1.64539	0.14109	0.215611	0.93303	1.54927	1.98449	2.08498	0.56984	0.966137	0.668583	1.77733	0.710783	1.26762	0.774046	0.499863	0.980542	0.783313	0.680055	0.822941	1.53917	1.73436	1.55078
560POS	TAG(16:0e/16:0/18:1)+NH4	TAG(50:1e)+NH4	TAG	GL	Glycerolipids 甘油酯	(16:0e/16:0/18:1)	(16:0e)	(16:0)	(18:1)		C53 H106 O5 N1	836.807	22.7981	0.0236093	1.17192	0.454613	0.501999	8.23645	9.94659	12.3596	9.42951	5.05397	9.42829	7.05758	12.5684	7.15504	9.61061	7.0183	5.1795	9.08748	7.54933	6.3197	8.20836	13.7966	14.4509	14.0198
561POS	TAG(16:0e/18:1/20:3)+NH4	TAG(54:4e)+NH4	TAG	GL	Glycerolipids 甘油酯	(16:0e/18:1/20:3)	(16:0e)	(18:1)	(20:3)		C57 H108 O5 N1	886.822	22.3037	0.035453	0.734127	0.242871	0.206291	3.31914	2.89624	1.27528	1.96234	2.75026	2.45135	3.08768	4.58723	3.17991	2.3003	4.43408	2.04325	3.55472	2.61094	1.86889	3.46572	5.44091	5.81471	5.5137
562POS	TAG(16:0e/18:1/22:3)+NH4	TAG(56:4e)+NH4	TAG	GL	Glycerolipids 甘油酯	(16:0e/18:1/22:3)	(16:0e)	(18:1)	(22:3)		C59 H112 O5 N1	914.854	23.0126	0.038734	0.419863	0.0372974	0.0755351	1.59256	1.17701	0.188937	0.463233	1.43316	1.59256	2.52195	2.60198	1.57841	0.855243	1.29329	1.01891	2.07518	1.29722	1.24768	1.96046	2.83666	2.98395	3.0626
563POS	TAG(16:1/14:0/22:6)+NH4	TAG(52:7)+NH4	TAG	GL	Glycerolipids 甘油酯	(16:1/14:0/22:6)	(16:1)	(14:0)	(22:6)		C55 H96 O6 N1	866.723	17.6057	0.0473059	0.340525	0.194447	0.281603	35.3614	0.7515	0.00694051	0.00352887	14.9228	31.8713	12.1316	47.1557	21.5706	0.381178	20.1523	16.3332	31.6938	12.0146	16.2534	11.6144	20.4815	21.7784	22.4962
564POS	TAG(16:1/14:1/18:1)+NH4	TAG(48:3)+NH4	TAG	GL	Glycerolipids 甘油酯	(16:1/14:1/18:1)	(16:1)	(14:1)	(18:1)		C51 H96 O6 N1	818.723	19.0012	0.043126	0.339844	0.108601	0.402198	57.3705	0.737995	0.0514182	0.108386	43.3937	42.5746	31.244	54.2436	20.6461	0.316052	24.587	14.8525	46.8409	29.3552	28.7529	23.6613	23.0702	24.4185	25.1247
565POS	TAG(16:1/14:1/18:2)+NH4	TAG(48:4)+NH4	TAG	GL	Glycerolipids 甘油酯	(16:1/14:1/18:2)	(16:1)	(14:1)	(18:2)		C51 H94 O6 N1	816.708	17.5367	0.123734	0.214464	0.075977	0.295538	25.7077	0.681782	0.197977	0.19419	16.8841	45.2049	12.8171	49.9713	29.5301	0.383615	16.7787	18.5724	47.5414	8.72687	31.3389	13.7763	26.6437	32.548	26.261
566POS	TAG(16:1/14:2/18:1)+NH4	TAG(48:4)+NH4	TAG	GL	Glycerolipids 甘油酯	(16:1/14:2/18:1)	(16:1)	(14:2)	(18:1)		C51 H94 O6 N1	816.708	18.0704	0.0451643	0.308258	0.0858833	0.287274	27.1542	0.425625	0.00558013	0.0300054	23.3802	24.5005	12.9056	28.7991	15.8246	0.15096	13.7876	10.5353	23.7551	11.6915	14.7343	11.6591	13.1172	13.9468	14.3378
567POS	TAG(16:1/14:3/18:1)+NH4	TAG(48:5)+NH4	TAG	GL	Glycerolipids 甘油酯	(16:1/14:3/18:1)	(16:1)	(14:3)	(18:1)		C51 H92 O6 N1	814.692	16.9096	0.0488124			0.120959	12.6525	0.223812			3.13858	3.75363	1.81335	13.6525	2.80398	0.0388019	2.48652	1.88006	3.97315	1.80359	2.43172	2.36185	2.77922	2.96809	3.06035
569POS	TAG(16:1/16:1/16:1)+NH4	TAG(48:3)+NH4	TAG	GL	Glycerolipids 甘油酯	(16:1/16:1/16:1)	(16:1)	(16:1)	(16:1)		C51 H96 O6 N1	818.723	18.4241	0.0204059	0.312772	0.105493	1.9493	1332.71	19.4472	2.16243	4.29699	866.37	1232.98	645.309	1599.14	587.142	7.88862	590.001	398.562	1182.6	588.144	740.768	482.213	658.771	686.013	669.796
570POS	TAG(16:1/16:1/17:1)+NH4	TAG(49:3)+NH4	TAG	GL	Glycerolipids 甘油酯	(16:1/16:1/17:1)	(16:1)	(16:1)	(17:1)		C52 H98 O6 N1	832.739	19.0321	0.0244688	0.280455	0.0568781	0.677352	136.915	2.15602	0.320915	0.588942	110.337	152.648	82.3273	153.809	80.4491	0.868825	84.4504	57.3789	126.885	79.4922	88.7912	59.5821	67.2475	70.609	69.216
571POS	TAG(16:1/16:1/18:3)+NH4	TAG(50:5)+NH4	TAG	GL	Glycerolipids 甘油酯	(16:1/16:1/18:3)	(16:1)	(16:1)	(18:3)		C53 H96 O6 N1	842.723	17.6537	0.0218529	0.362843	0.246486	0.604608	184.898	2.98201	0.078311	0.157323	65.1988	174.783	44.5894	233.877	68.2181	1.44687	79.7427	52.8641	128.903	60.3473	74.9493	89.4749	108.825	113.308	109.507
572POS	TAG(16:1/17:1/18:1)+NH4	TAG(51:3)+NH4	TAG	GL	Glycerolipids 甘油酯	(16:1/17:1/18:1)	(16:1)	(17:1)	(18:1)		C54 H102 O6 N1	860.77	20.2309	0.0280396	0.323503	0.0995157	1.89001	1259.32	20.5121	3.72906	7.55113	983.758	1045.32	613.531	1348.43	733.635	8.15697	713.963	612.193	1085.99	796.293	807.004	650.471	632.729	652.124	669.233
573POS	TAG(16:1/17:1/18:2)+NH4	TAG(51:4)+NH4	TAG	GL	Glycerolipids 甘油酯	(16:1/17:1/18:2)	(16:1)	(17:1)	(18:2)		C54 H100 O6 N1	858.755	19.1805	0.026958	0.322611	0.134512	0.784334	228.362	4.27387	0.443105	0.773895	178.278	145.179	100.924	300.495	151.828	1.72842	139.136	136.579	195.218	117.937	157.128	103.128	117.589	123.863	119.311
574POS	TAG(16:1/17:1/22:5)+NH4	TAG(55:7)+NH4	TAG	GL	Glycerolipids 甘油酯	(16:1/17:1/22:5)	(16:1)	(17:1)	(22:5)		C58 H102 O6 N1	908.77	18.9239	0.158595	0.342275	0.124932	0.364287	53.6599	1.43179	0.328775	0.283169	34.4996	47.9772	24.2206	56.0479	38.5709	0.837142	35.4851	36.3621	64.7605	26.7166	30.9493	19.0081	29.2051	38.3738	29.7442
575POS	TAG(16:1/18:1/18:3)+NH4	TAG(52:5)+NH4	TAG	GL	Glycerolipids 甘油酯	(16:1/18:1/18:3)	(16:1)	(18:1)	(18:3)		C55 H100 O6 N1	870.755	18.7445	0.116755	0.489185	0.342725	2.76026	4580.28	108.339	6.75811	5.33733	2295.78	2822.93	3060.34	1430.22	1646.49	53.6804	2028.07	1998.26	1352.3	2378.55	1740.23	1868.2	1800.15	2178.92	2251.86
576POS	TAG(16:1/18:1/22:5)+NH4	TAG(56:7)+NH4	TAG	GL	Glycerolipids 甘油酯	(16:1/18:1/22:5)	(16:1)	(18:1)	(22:5)		C59 H104 O6 N1	922.786	19.424	0.00924967	0.264738	0.0414949	1.97158	1077.15	46.9414	1.27405	1.55019	1051.42	916.748	812.755	1475.81	948.3	26.4782	659.609	754.467	858.204	492.357	597.719	452.9	591.334	602.255	595.442
577POS	TAG(16:1/18:2/18:3)+NH4	TAG(52:6)+NH4	TAG	GL	Glycerolipids 甘油酯	(16:1/18:2/18:3)	(16:1)	(18:2)	(18:3)		C55 H98 O6 N1	868.739	17.8041	0.119986	0.249161	0.0630822	0.726212	152.412	3.50901	0.21046	0.244867	127.414	194.474	73.2124	232.511	122.775	1.74851	107.069	160.079	178.838	101.181	142.663	61.7547	99.46	98.5927	121.124
578POS	TAG(16:1/18:2/18:3)+NH4	TAG(52:6)+NH4	TAG	GL	Glycerolipids 甘油酯	(16:1/18:2/18:3)	(16:1)	(18:2)	(18:3)		C55 H98 O6 N1	868.739	18.3418	0.242015	0.302997	0.112297	0.582602	118.992	1.75404	0.0411676	0.0282191	71.543	118.175	54.211	154.805	59.1251	0.918054	56.8386	43.1087	149.782	127.737	58.0007	37.9503	72.9378	111.754	77.7079
579POS	TAG(16:1/18:2/20:5)+NH4	TAG(54:8)+NH4	TAG	GL	Glycerolipids 甘油酯	(16:1/18:2/20:5)	(16:1)	(18:2)	(20:5)		C57 H98 O6 N1	892.739	17.6994	0.110039	0.434403	0.306535	0.401813	92.6426	2.77702	0.0112467	0.00561871	32.645	63.2911	27.9881	95.7718	51.2786	1.47636	49.3577	41.0864	72.3209	28.8445	33.2407	29.4621	50.874	61.4735	51.2932
580POS	TAG(16:1/18:2/22:5)+NH4	TAG(56:8)+NH4	TAG	GL	Glycerolipids 甘油酯	(16:1/18:2/22:5)	(16:1)	(18:2)	(22:5)		C59 H102 O6 N1	920.77	18.5738	0.0774547	0.395113	0.221991	0.753952	326.543	10.8513	3.19752	6.16537	158.143	248.57	108.932	361.971	223.323	8.87373	192.717	208.315	249.027	125.307	157.606	164.338	158.416	157.304	180.008
581POS	TAG(16:1/18:2/22:6)+NH4	TAG(56:9)+NH4	TAG	GL	Glycerolipids 甘油酯	(16:1/18:2/22:6)	(16:1)	(18:2)	(22:6)		C59 H100 O6 N1	918.755	17.8634	0.218815	0.297505	0.141768	0.554887	145.415	6.36094	1.52885	2.32293	49.964	200.794	69.9004	202.449	102.029	3.70914	128.122	128.376	143.604	45.7148	78.9191	114.872	63.2591	93.3609	67.3195
582POS	TAG(16:1/18:3/18:3)+NH4	TAG(52:7)+NH4	TAG	GL	Glycerolipids 甘油酯	(16:1/18:3/18:3)	(16:1)	(18:3)	(18:3)		C55 H96 O6 N1	866.723	17.2445	0.031886	0.511964	0.349708	0.255367	29.8768	0.703922	0.0294883		16.4116	24.9472	10.7229	27.6382	16.6406	0.350464	13.8115	12.9795	25.9228	9.58711	13.2645	11.9334	14.1082	15.031	14.4896
583POS	TAG(16:1/18:3/22:6)+NH4	TAG(56:10)+NH4	TAG	GL	Glycerolipids 甘油酯	(16:1/18:3/22:6)	(16:1)	(18:3)	(22:6)		C59 H98 O6 N1	916.739	16.9162	0.0210922	1.20901	0.836669	0.0781844	10.8406	0.814873	0.55392		1.18954	6.03532	0.975877	5.26414	3.05318	0.445428	2.9739	4.24735	6.63439	1.4308	1.43163	1.71931	7.29488	7.52801	7.23429
584POS	TAG(16:1/18:3/22:6)+NH4	TAG(56:10)+NH4	TAG	GL	Glycerolipids 甘油酯	(16:1/18:3/22:6)	(16:1)	(18:3)	(22:6)		C59 H98 O6 N1	916.739	17.37	0.17909			0.111811	5.39928	0.204311			2.61896	4.8591	2.36378	6.30634	3.41676	0.0880568	3.30142	3.12722	4.34191	2.96072	2.6193	2.09463	2.94088	4.01494	3.02977
585POS	TAG(16:1/22:6/22:6)+NH4	TAG(60:13)+NH4	TAG	GL	Glycerolipids 甘油酯	(16:1/22:6/22:6)	(16:1)	(22:6)	(22:6)		C63 H100 O6 N1	966.755	17.0309	0.0601941	0.811272	0.722217	0.117809	8.56603	0.365113	1.00026	3.27993	2.18449	5.15454	3.00249	5.94318	5.2961	0.120139	6.43665	6.87219	7.50214	2.70664	3.06676	3.52733	6.38032	6.93455	7.18386
586POS	TAG(16:1/8:0/18:1)+NH4	TAG(42:2)+NH4	TAG	GL	Glycerolipids 甘油酯	(16:1/8:0/18:1)	(16:1)	(8:0)	(18:1)		C45 H86 O6 N1	736.645	16.0262	0.0673135	0.29378	0.0627585	0.0911382	3.41596	0.122268	0.0949604	0.168824	3.67135	4.11323	1.55	3.60712	1.12077	0.377127	1.71694	0.811125	2.79592	1.50013	1.8133	0.853006	1.66269	1.88199	1.69851
587POS	TAG(17:0/18:1/18:1)+NH4	TAG(53:2)+NH4	TAG	GL	Glycerolipids 甘油酯	(17:0/18:1/18:1)	(17:0)	(18:1)	(18:1)		C56 H108 O6 N1	890.817	22.1154	0.0284043	0.298714	0.0596103	2.01446	1342.16	32.6822	14.9975	29.5131	1167.31	1267.09	811.076	1506.06	767.745	15.1472	843.894	638.004	1259.52	1055.46	931.599	733.815	735.917	774.764	740.152
588POS	TAG(17:0/18:1/20:1)+NH4	TAG(55:2)+NH4	TAG	GL	Glycerolipids 甘油酯	(17:0/18:1/20:1)	(17:0)	(18:1)	(20:1)		C58 H112 O6 N1	918.848	22.795	0.0855946	0.27964	0.0606741	0.57569	110.117	1.96864	2.22209	3.1616	90.9005	117.106	61.9724	150.092	53.506	1.2623	70.5987	37.6735	119.288	100.388	103.89	60.0868	68.2225	79.8259	70.118
589POS	TAG(18:0/16:0/16:0)+NH4	TAG(50:0)+NH4	TAG	GL	Glycerolipids 甘油酯	(18:0/16:0/16:0)	(18:0)	(16:0)	(16:0)		C53 H106 O6 N1	852.801	22.5093	0.0132433	0.333616	0.0518962	0.429798	152.719	15.4298	10.319	14.2626	110.365	153.142	119.382	194.812	76.4846	35.4854	86.8338	63.32	113.013	102.6	92.0165	77.184	85.8419	84.2043	86.3768
590POS	TAG(18:0/16:0/18:0)+NH4	TAG(52:0)+NH4	TAG	GL	Glycerolipids 甘油酯	(18:0/16:0/18:0)	(18:0)	(16:0)	(18:0)		C55 H110 O6 N1	880.833	23.142	0.0348572	0.184661	0.0109669	0.483443	55.5144	3.34339	3.35112	3.74233	44.9039	114.417	101.05	96.7764	25.0367	9.1263	74.1314	37.1753	69.9016	68.2275	50.3066	70.1588	44.6065	46.5689	47.8092
591POS	TAG(18:0/16:0/18:1)+NH4	TAG(52:1)+NH4	TAG	GL	Glycerolipids 甘油酯	(18:0/16:0/18:1)	(18:0)	(16:0)	(18:1)		C55 H108 O6 N1	878.817	22.4963	0.0122549	0.268622	0.023693	3.07948	2834.52	150.194	58.5743	109.753	2847.86	3039.65	2428.19	3422.16	1595.39	142.618	1849.7	1419.96	2783.01	2500.74	2147.25	1719.57	1650.67	1652.58	1686.89
592POS	TAG(18:0/18:0/18:0)+NH4	TAG(54:0)+NH4	TAG	GL	Glycerolipids 甘油酯	(18:0/18:0/18:0)	(18:0)	(18:0)	(18:0)		C57 H114 O6 N1	908.864	23.674	0.0454851	0.546985	0.379549	0.00766503	9.40719	0.586915	0.850795	0.772144	4.59952	6.17585	2.10885	8.35408	2.31062	1.10425	4.23112	3.01329	5.64098	7.8634	3.86165	4.5226	3.84761	4.20203	3.95311
593POS	TAG(18:0/18:0/18:1)+NH4	TAG(54:1)+NH4	TAG	GL	Glycerolipids 甘油酯	(18:0/18:0/18:1)	(18:0)	(18:0)	(18:1)		C57 H112 O6 N1	906.848	23.133	0.0234422	0.264713	0.0554795	1.39218	599.399	12.0932	9.32987	13.4457	702.689	647.204	267.603	778.564	307.793	20.6517	424.358	194.2	671.751	531.125	482.124	331.754	368.5	386.048	375.541
594POS	TAG(18:0/18:1/18:1)+NH4	TAG(54:2)+NH4	TAG	GL	Glycerolipids 甘油酯	(18:0/18:1/18:1)	(18:0)	(18:1)	(18:1)		C57 H110 O6 N1	904.833	20.717	0.00112316	0.419084	0.00931446	0.239123	11.0465	5.71341	3.11298	4.50887	11.3958	12.887	17.1258	16.7702	8.5414	3.64307	7.62696	6.42641	10.7878	9.31643	8.91391	7.64507	5.05003	5.03896	5.0424
595POS	TAG(18:0/18:1/20:0)+NH4	TAG(56:1)+NH4	TAG	GL	Glycerolipids 甘油酯	(18:0/18:1/20:0)	(18:0)	(18:1)	(20:0)		C59 H116 O6 N1	934.88	23.6675	0.0345956	0.302586	0.0816991	0.247429	30.3176	1.01077	1.42075	1.64995	34.559	30.6601	10.5693	37.8952	13.5388	1.11715	20.7841	9.50643	33.8967	26.2849	21.569	12.5968	17.9701	19.1859	18.9625
596POS	TAG(18:0/18:1/22:4)+NH4	TAG(58:5)+NH4	TAG	GL	Glycerolipids 甘油酯	(18:0/18:1/22:4)	(18:0)	(18:1)	(22:4)		C61 H112 O6 N1	954.848	22.3262	0.071694	0.303885	0.0457873	0.362299	50.7537	5.15349	0.39777	0.353449	36.1658	46.8459	47.2011	56.234	33.736	5.47731	31.155	31.8645	55.178	40.3771	29.6402	25.5297	74.1781	65.1322	66.3264
597POS	TAG(18:0/18:1/22:6)+NH4	TAG(58:7)+NH4	TAG	GL	Glycerolipids 甘油酯	(18:0/18:1/22:6)	(18:0)	(18:1)	(22:6)		C61 H108 O6 N1	950.817	21.1225	0.0221677	0.331628	0.0884969	0.672925	165.427	6.71215	0.0672021	0.135883	105.295	144.356	111.825	158.21	119.349	4.41148	111.11	127.063	159.759	122.135	86.3811	72.5979	95.2972	97.0808	99.5915
598POS	TAG(18:0e/16:0/16:0)+NH4	TAG(50:0e)+NH4	TAG	GL	Glycerolipids 甘油酯	(18:0e/16:0/16:0)	(18:0e)	(16:0)	(16:0)		C53 H108 O5 N1	838.822	23.428	0.0577598	2.37977	0.0436794	0.269871	1.36545	2.23706	3.59155	2.79356	0.729392	0.874652	0.593388	1.99944	0.878043	2.04386	1.00111	0.655895	1.17776	0.984793	0.780653	0.88345	1.95911	2.19096	2.02877
599POS	TAG(18:0e/16:0/18:1)+NH4	TAG(52:1e)+NH4	TAG	GL	Glycerolipids 甘油酯	(18:0e/16:0/18:1)	(18:0e)	(16:0)	(18:1)		C55 H110 O5 N1	864.838	23.4134	0.032522	1.48321	0.142121	0.422287	5.07182	6.34979	9.11981	6.541	3.38929	3.99686	3.36299	7.51023	3.77814	5.65032	4.22266	2.96783	4.84995	4.35279	2.98492	4.31557	7.38641	7.88293	7.63201
600POS	TAG(18:0p/16:0/18:1)+NH4	TAG(52:1p)+NH4	TAG	GL	Glycerolipids 甘油酯	(18:0p/16:0/18:1)	(18:0p)	(16:0)	(18:1)		C55 H108 O5 N1	862.822	22.7862	0.0289154	1.05245	0.835081	0.667795	16.3323	17.9629	18.1079	21.3971	10.4067	14.8722	15.5152	29.3284	14.5956	13.3749	13.7029	10.1956	18.6977	15.7802	14.1855	18.278	23.3952	24.7211	23.7126
602POS	TAG(18:0p/18:1/22:1)+NH4	TAG(58:2p)+NH4	TAG	GL	Glycerolipids 甘油酯	(18:0p/18:1/22:1)	(18:0p)	(18:1)	(22:1)		C61 H118 O5 N1	944.9	23.897	0.105758	0.815863	0.485303	0.105793	0.830346	0.646048	0.425824	0.442648	0.702051	0.623711	0.417022	1.13131	0.828584	0.636309	0.714406	0.522951	0.873954	0.469107	0.583073	0.520468	1.12347	1.36002	1.15567
604POS	TAG(18:1/17:1/18:1)+NH4	TAG(53:3)+NH4	TAG	GL	Glycerolipids 甘油酯	(18:1/17:1/18:1)	(18:1)	(17:1)	(18:1)		C56 H106 O6 N1	888.801	21.2551	0.0140473	0.315763	0.085876	2.36198	1936.58	35.3037	8.41606	20.9069	1509.04	1771.4	1005.05	2052.18	683.564	14.0491	1181.44	609.563	1593.29	1365.23	1314.69	1212.83	1002.57	1030.74	1012.73
605POS	TAG(18:1/17:1/18:2)+NH4	TAG(53:4)+NH4	TAG	GL	Glycerolipids 甘油酯	(18:1/17:1/18:2)	(18:1)	(17:1)	(18:2)		C56 H104 O6 N1	886.786	20.2822	0.0284288	0.377078	0.17947	1.24048	682.264	12.3318	1.90161	3.2098	437.406	506.735	245.799	665.663	367.093	5.68483	377.977	312.836	488.312	413.515	426.311	391.823	330.884	340.892	350.25
606POS	TAG(18:1/17:1/18:3)+NH4	TAG(53:5)+NH4	TAG	GL	Glycerolipids 甘油酯	(18:1/17:1/18:3)	(18:1)	(17:1)	(18:3)		C56 H102 O6 N1	884.77	22.513	0.013612	0.38751	0.0170942	0.348571	28.047	9.67259	12.7449	8.59393	54.5689	30.6172	33.8933	33.3253	31.6658	12.899	30.5156	19.393	31.1957	28.0467	23.9523	16.5467	26.775	26.076	26.2831
607POS	TAG(18:1/17:1/20:4)+NH4	TAG(55:6)+NH4	TAG	GL	Glycerolipids 甘油酯	(18:1/17:1/20:4)	(18:1)	(17:1)	(20:4)		C58 H104 O6 N1	910.786	19.9583	0.0168666	0.271741	0.0375568	0.548199	83.9373	2.84147	0.138323	0.0813316	75.1458	85.5201	63.169	96.3172	60.7753	1.92253	53.4967	56.3218	81.8909	51.4651	52.7068	29.5592	45.9804	46.1392	47.4116
608POS	TAG(18:1/17:1/22:5)+NH4	TAG(57:7)+NH4	TAG	GL	Glycerolipids 甘油酯	(18:1/17:1/22:5)	(18:1)	(17:1)	(22:5)		C60 H106 O6 N1	936.801	19.9809	0.0128051	0.496039	0.30558	0.279536	34.4933	1.3515		0.0443453	17.4034	26.8736	17.4378	34.7539	20.3677	0.658681	18.2868	17.2795	28.5747	21.5502	15.533	13.4864	19.3383	19.0375	19.5276
609POS	TAG(18:1/17:1/22:6)+NH4	TAG(57:8)+NH4	TAG	GL	Glycerolipids 甘油酯	(18:1/17:1/22:6)	(18:1)	(17:1)	(22:6)		C60 H104 O6 N1	934.786	19.4114	0.0523365	0.538612	0.42454	0.181788	23.5158	1.03462	0.0243515	0.0730073	8.32673	16.0844	7.43372	13.9169	13.8806	0.260805	14.7259	21.0902	19.8433	10.9336	13.6915	10.3292	12.085	11.9532	13.1366
610POS	TAG(18:1/18:1/18:1)+NH4	TAG(54:3)+NH4	TAG	GL	Glycerolipids 甘油酯	(18:1/18:1/18:1)	(18:1)	(18:1)	(18:1)		C57 H108 O6 N1	902.817	21.7644	0.017098	0.406946	0.108804	2.29688	8575.34	981.334	337.575	823.978	5147.06	5910.38	8042.07	7238.67	5571.76	556.619	5299.98	5834.2	8229.23	7959.71	5837.46	6560.36	3626.31	3650.63	3745.22
611POS	TAG(18:1/18:1/18:2)+NH4	TAG(54:4)+NH4	TAG	GL	Glycerolipids 甘油酯	(18:1/18:1/18:2)	(18:1)	(18:1)	(18:2)		C57 H106 O6 N1	900.801	20.8991	0.0147818	0.264383	0.0387171	3.3399	4730.66	561.882	83.6171	197.844	3746.39	7822.16	3858.24	5656.29	3215.11	333.909	5197.44	5508.17	4534.05	6820.89	3433.07	5979.98	4779.11	4774.84	4900.27
612POS	TAG(18:1/18:1/20:2)+NH4	TAG(56:4)+NH4	TAG	GL	Glycerolipids 甘油酯	(18:1/18:1/20:2)	(18:1)	(18:1)	(20:2)		C59 H110 O6 N1	928.833	21.9525	0.0139953	0.237278	0.0366594	1.62502	771.097	32.3473	2.78464	23.7939	569.092	1304.98	680.922	943.107	953.886	16.4702	860.309	557.151	792.287	725.519	523.727	880.078	477.506	488.921	477.025
613POS	TAG(18:1/18:1/20:3)+NH4	TAG(56:5)+NH4	TAG	GL	Glycerolipids 甘油酯	(18:1/18:1/20:3)	(18:1)	(18:1)	(20:3)		C59 H108 O6 N1	926.817	21.0957	0.0197994	0.32684	0.0849937	2.11219	1598.76	61.5495	1.92	3.9858	1005.93	1339.84	1133.71	1618.49	1005.19	20.5353	917.169	985.539	1349.19	1079.44	1035.89	942.845	820.272	850.651	824.44
614POS	TAG(18:1/18:1/20:3)+NH4	TAG(56:5)+NH4	TAG	GL	Glycerolipids 甘油酯	(18:1/18:1/20:3)	(18:1)	(18:1)	(20:3)		C59 H108 O6 N1	926.817	21.2512	0.0225731	0.246068	0.0286146	2.60045	1657.31	46.339	1.53224	2.49955	2316.14	1550.42	1411.84	1661.47	989.524	22.5177	975.611	881.463	1466.47	1347.52	1120.81	691.852	971.396	989.639	1015.95
615POS	TAG(18:1/18:1/20:3)+NH4	TAG(56:5)+NH4	TAG	GL	Glycerolipids 甘油酯	(18:1/18:1/20:3)	(18:1)	(18:1)	(20:3)		C59 H108 O6 N1	926.817	21.5213	0.0288373	0.289554	0.0710953	1.22852	516.481	28.3343	0.880727	1.15957	295.683	513.252	386.88	692.798	397.665	19.8499	374.209	326.14	514.197	441.451	367.489	216.582	325.977	335.17	345.319
616POS	TAG(18:1/18:1/21:0)+NH4	TAG(57:2)+NH4	TAG	GL	Glycerolipids 甘油酯	(18:1/18:1/21:0)	(18:1)	(18:1)	(21:0)		C60 H116 O6 N1	946.88	23.3673	0.0500153	0.301335	0.0661263	0.206597	17.2553	0.408864	0.635887	0.787702	16.8343	17.0518	8.43006	21.0278	7.10339	0.229566	11.0442	4.35111	16.3817	11.0417	12.914	8.84767	9.71964	10.4535	10.7123
617POS	TAG(18:1/18:1/22:4)+NH4	TAG(58:6)+NH4	TAG	GL	Glycerolipids 甘油酯	(18:1/18:1/22:4)	(18:1)	(18:1)	(22:4)		C61 H110 O6 N1	952.833	21.2765	0.022057	0.323489	0.083313	1.20509	513.491	19.3731	0.264688	0.458026	309.66	437.51	380.971	521.334	484.256	6.47504	305.7	322.1	477.174	311.113	306.398	216.05	263.969	268.836	275.798
618POS	TAG(18:1/18:1/22:5)+NH4	TAG(58:7)+NH4	TAG	GL	Glycerolipids 甘油酯	(18:1/18:1/22:5)	(18:1)	(18:1)	(22:5)		C61 H108 O6 N1	950.817	20.4232	0.0290698	0.343209	0.133993	1.36408	737.824	19.751	0.461826	0.41703	432.431	648.605	338.786	790.07	492.176	6.71062	416.185	525.613	647.185	440.63	429.321	346.322	376.148	388.235	398.667
619POS	TAG(18:1/18:1/22:6)+NH4	TAG(58:8)+NH4	TAG	GL	Glycerolipids 甘油酯	(18:1/18:1/22:6)	(18:1)	(18:1)	(22:6)		C61 H106 O6 N1	948.801	19.9889	0.0321404	0.486391	0.319724	1.2087	885.152	39.4217	0.609781	0.615564	338.43	562.006	427.747	575.224	516.843	15.7086	466.66	560.318	632.29	464.761	362.243	428.673	404.511	397.354	422.796
620POS	TAG(18:1/18:1/23:0)+NH4	TAG(59:2)+NH4	TAG	GL	Glycerolipids 甘油酯	(18:1/18:1/23:0)	(18:1)	(18:1)	(23:0)		C62 H120 O6 N1	974.911	22.409	0.00602826	0.308167	0.0289319	0.547989	138.151	11.9108	6.37894	10.017	144.528	139.195	138.054	118.377	86.1383	6.62501	62.6485	93.8707	140.14	80.0221	58.8327	98.3196	52.0394	51.6692	51.4199
621POS	TAG(18:1/18:1/23:0)+NH4	TAG(59:2)+NH4	TAG	GL	Glycerolipids 甘油酯	(18:1/18:1/23:0)	(18:1)	(18:1)	(23:0)		C62 H120 O6 N1	974.911	23.8939	0.0323448	0.319702	0.0804709	0.039193	2.2375	0.0906344	0.315757	0.233634	1.91867	2.4068	1.08713	3.58806	1.23298	0.0886784	1.51802	0.831821	3.07777	2.1018	1.72941	2.02056	1.62583	1.73308	1.66611
622POS	TAG(18:1/18:1/24:1)+NH4	TAG(60:3)+NH4	TAG	GL	Glycerolipids 甘油酯	(18:1/18:1/24:1)	(18:1)	(18:1)	(24:1)		C63 H120 O6 N1	986.911	23.5897	0.0835747	0.320951	0.0785452	0.153746	20.0019	1.09017	1.66928	1.64054	17.7939	20.0572	9.46278	28.7161	10.6119	0.890288	12.267	6.54773	24.2396	17.9491	14.4054	10.3853	12.8903	15.0038	13.1862
623POS	TAG(18:1/18:2/18:2)+NH4	TAG(54:5)+NH4	TAG	GL	Glycerolipids 甘油酯	(18:1/18:2/18:2)	(18:1)	(18:2)	(18:2)		C57 H104 O6 N1	898.786	19.8698	0.0244522	0.320057	0.125554	3.19151	4007.41	153.471	13.3128	18.7456	1791.47	2934.73	2935.27	5439.16	2709.33	91.6627	2557.43	2803.33	2627.81	3436.77	3144.55	2863.65	2120.49	2019.26	2071.42
625POS	TAG(18:1/18:2/20:3)+NH4	TAG(56:6)+NH4	TAG	GL	Glycerolipids 甘油酯	(18:1/18:2/20:3)	(18:1)	(18:2)	(20:3)		C59 H106 O6 N1	924.801	20.049	0.0894334	0.300478	0.121107	1.69684	1051	39.5464	1.14375	1.21339	620.321	757.711	640.168	1619.02	1056.37	20.7097	587.134	1023.05	816.072	864.522	920.451	694.855	721.718	714.537	835.25
626POS	TAG(18:1/18:2/22:5)+NH4	TAG(58:8)+NH4	TAG	GL	Glycerolipids 甘油酯	(18:1/18:2/22:5)	(18:1)	(18:2)	(22:5)		C61 H106 O6 N1	948.801	19.4255	0.0347562	0.414942	0.212071	0.616683	199.278	9.82776	0.398119	0.32184	102.558	159.521	82.0748	161.522	126.29	5.72767	110.008	146.294	161.767	94.7543	113.166	107.888	117.208	114.745	122.768
627POS	TAG(18:1/18:2/22:6)+NH4	TAG(58:9)+NH4	TAG	GL	Glycerolipids 甘油酯	(18:1/18:2/22:6)	(18:1)	(18:2)	(22:6)		C61 H104 O6 N1	946.786	18.987	0.0355496	0.548677	0.448526	0.920413	612.76	27.1104	0.772576	0.677605	196.394	359.421	183.796	429.238	388.295	18.0229	346.467	452.454	417.184	231.332	258.667	300.086	296.689	309.551	318.487
628POS	TAG(18:1/18:2/24:1)+NH4	TAG(60:4)+NH4	TAG	GL	Glycerolipids 甘油酯	(18:1/18:2/24:1)	(18:1)	(18:2)	(24:1)		C63 H118 O6 N1	984.895	23.1205	0.0339378	0.348787	0.09694	0.184694	20.6209	1.50907	0.72827	1.01122	16.0215	18.5348	10.0235	23.8556	11.372	0.0365817	11.0089	7.3918	19.6782	16.6869	14.8032	9.24038	12.7716	13.3104	13.6645
629POS	TAG(18:1/20:2/22:5)+NH4	TAG(60:8)+NH4	TAG	GL	Glycerolipids 甘油酯	(18:1/20:2/22:5)	(18:1)	(20:2)	(22:5)		C63 H110 O6 N1	976.833	20.539	0.0537223	0.355937	0.204345	0.234879	31.1466	3.00567	0.0108765	0.00675678	13.089	15.0466	21.0781	46.7862	32.5258	1.98087	19.4628	26.9656	15.9473	44.1876	32.5545	28.5235	12.2147	13.481	12.4074
630POS	TAG(18:1/20:2/22:6)+NH4	TAG(60:9)+NH4	TAG	GL	Glycerolipids 甘油酯	(18:1/20:2/22:6)	(18:1)	(20:2)	(22:6)		C63 H108 O6 N1	974.817	19.7341	0.0177412	0.381765	0.133232	0.253589	33.1753	3.14867	0.0115582	0.00967487	16.2801	24.2711	27.0539	27.598	24.6101	1.90776	19.9832	27.4392	31.4176	23.0524	16.992	18.7751	18.8057	18.6389	19.2851
631POS	TAG(18:1/20:3/22:6)+NH4	TAG(60:10)+NH4	TAG	GL	Glycerolipids 甘油酯	(18:1/20:3/22:6)	(18:1)	(20:3)	(22:6)		C63 H106 O6 N1	972.801	19.4628	0.00932667	0.380556	0.151653	0.34546	51.5496	1.74784	0.0236833	0.00516212	26.1839	33.3857	42.4884	38.0691	34.1704	0.902498	37.2568	34.8364	50.8345	63.3085	23.7253	20.1124	28.5213	29.0492	28.7026
632POS	TAG(18:1/20:3/22:6)+NH4	TAG(60:10)+NH4	TAG	GL	Glycerolipids 甘油酯	(18:1/20:3/22:6)	(18:1)	(20:3)	(22:6)		C63 H106 O6 N1	972.801	19.1688	0.0449639	0.293978	0.122725	0.32057	44.198	3.26191	0.00642959	0.019062	21.9709	57.4	18.7633	63.393	28.6762	1.32909	23.1393	44.0705	35.1837	20.977	43.827	17.467	22.7274	24.1221	24.8406
633POS	TAG(18:1/20:4/22:6)+NH4	TAG(60:11)+NH4	TAG	GL	Glycerolipids 甘油酯	(18:1/20:4/22:6)	(18:1)	(20:4)	(22:6)		C63 H104 O6 N1	970.786	18.583	0.0224696	0.404256	0.218376	0.557347	149.309	3.83217	0.0595559	0.079319	61.0201	108.925	70.8111	138.409	87.3244	2.18021	81.8289	100.717	122.85	58.5059	63.401	51.2551	73.0062	76.1553	75.6126
634POS	TAG(18:1/22:5/22:6)+NH4	TAG(62:12)+NH4	TAG	GL	Glycerolipids 甘油酯	(18:1/22:5/22:6)	(18:1)	(22:5)	(22:6)		C65 H106 O6 N1	996.801	18.589	0.0516434	0.452464	0.325037	0.190178	22.6594	0.93587	0.00962127	0.0688692	6.52734	17.1482	7.28462	21.3617	16.7644	0.647409	15.5833	13.4439	16.8482	8.03435	10.13	12.3568	11.0193	10.9756	12.0106
635POS	TAG(18:1/22:6/22:6)+NH4	TAG(62:13)+NH4	TAG	GL	Glycerolipids 甘油酯	(18:1/22:6/22:6)	(18:1)	(22:6)	(22:6)		C65 H104 O6 N1	994.786	18.1377	0.0436528	0.684198	0.654953	0.156164	23.4808	1.27518	0.0932755	0.208769	4.79789	13.9316	6.09743	11.797	16.0037	0.913912	14.6435	16.9536	17.4125	8.5525	7.76824	11.7949	13.3961	14.5775	13.7444
636POS	TAG(18:1p/16:0/18:1)+NH4	TAG(52:2p)+NH4	TAG	GL	Glycerolipids 甘油酯	(18:1p/16:0/18:1)	(18:1p)	(16:0)	(18:1)		C55 H106 O5 N1	860.807	22.1442	0.0281152	1.08297	0.757267	0.450452	8.45488	13.04	5.10304	7.21735	7.05074	5.71569	7.59885	10.8592	6.36971	9.30652	5.214	5.18009	7.31038	6.4582	4.92444	7.20922	12.3068	12.686	13.0188
637POS	TAG(18:2/17:1/18:2)+NH4	TAG(53:5)+NH4	TAG	GL	Glycerolipids 甘油酯	(18:2/17:1/18:2)	(18:2)	(17:1)	(18:2)		C56 H102 O6 N1	884.77	19.3118	0.0188046	0.38903	0.213547	0.496363	119.152	2.13095	0.413028	0.408207	84.8336	87.9476	28.6004	112.488	76.244	1.13295	75.4608	45.3531	84.8507	81.3928	50.6369	72.22	70.9648	71.7429	73.6035
638POS	TAG(18:2/17:1/22:6)+NH4	TAG(57:9)+NH4	TAG	GL	Glycerolipids 甘油酯	(18:2/17:1/22:6)	(18:2)	(17:1)	(22:6)		C60 H102 O6 N1	932.77	17.959	0.0834115	0.565452	0.44329	0.010706	3.22123	0.0475801	0.296141	0.188242	1.00577	2.34043	0.810133	2.48117	2.16093	0.106486	1.6454	4.61483	6.05926	1.31569	1.38354	1.16362	2.41448	2.81283	2.78666
639POS	TAG(18:2/18:2/22:6)+NH4	TAG(58:10)+NH4	TAG	GL	Glycerolipids 甘油酯	(18:2/18:2/22:6)	(18:2)	(18:2)	(22:6)		C61 H102 O6 N1	944.77	18.0169	0.0642532	0.427363	0.324913	0.41025	115.118	6.92465	0.236698	0.184253	18.9712	102.15	37.6043	127.831	61.8713	5.54575	67.0199	48.1837	107.332	20.4524	77.3929	51.3884	45.8977	50.88	51.8196
640POS	TAG(18:2/20:4/22:6)+NH4	TAG(60:12)+NH4	TAG	GL	Glycerolipids 甘油酯	(18:2/20:4/22:6)	(18:2)	(20:4)	(22:6)		C63 H102 O6 N1	968.77	17.6092	0.0460217	0.676686	0.577521	0.088475	15.6356	1.9422	0.557758	1.25389	8.31868	6.85144	3.01442	10.469	19.1353	1.46361	9.44934	17.5131	8.76004	4.65984	4.82705	12.4777	12.2871	13.0701	13.4556
641POS	TAG(18:2/22:6/22:6)+NH4	TAG(62:14)+NH4	TAG	GL	Glycerolipids 甘油酯	(18:2/22:6/22:6)	(18:2)	(22:6)	(22:6)		C65 H102 O6 N1	992.77	17.1186	0.0531422	1.43659	0.714501	0.115378	6.85572	1.44957	0.00863553	0.0374228	0.907716	1.99347	0.919621	1.99251	5.31885	1.16373	4.05693	5.35582	2.37004	1.51017	1.43333	3.67812	4.50585	4.98958	4.63594
642POS	TAG(18:3/18:2/18:2)+NH4	TAG(54:7)+NH4	TAG	GL	Glycerolipids 甘油酯	(18:3/18:2/18:2)	(18:3)	(18:2)	(18:2)		C57 H100 O6 N1	894.755	18.5396	0.0838252	0.193659	0.0355142	0.734542	128.824	10.319	0.19028	0.0215366	172.224	195.995	69.8485	281.522	69.8503	6.41537	56.8359	174.112	140.475	100.436	195.274	48.4991	156.886	152.119	177.693
643POS	TAG(18:3/18:2/18:2)+NH4	TAG(54:7)+NH4	TAG	GL	Glycerolipids 甘油酯	(18:3/18:2/18:2)	(18:3)	(18:2)	(18:2)		C57 H100 O6 N1	894.755	17.9247	0.0938144	0.459534	0.343046	0.60828	222.262	3.25071	0.233463	0.151265	57.0792	190.512	75.0213	168.966	92.7151	2.5722	84.9933	132.586	134.951	137.744	78.8859	100.62	69.6403	84.0481	76.6936
644POS	TAG(18:3/18:2/22:6)+NH4	TAG(58:11)+NH4	TAG	GL	Glycerolipids 甘油酯	(18:3/18:2/22:6)	(18:3)	(18:2)	(22:6)		C61 H100 O6 N1	942.755	17.0453	0.0731398	0.953293	0.950978	0.0965214	11.1891	1.09727	0.679165	1.1	1.80425	4.69983	2.87193	5.37865	7.38984	0.835555	7.11626	7.53175	5.73014	3.29784	3.55384	3.88962	6.50784	7.46247	6.70458
645POS	TAG(18:4/16:0/16:1)+NH4	TAG(50:5)+NH4	TAG	GL	Glycerolipids 甘油酯	(18:4/16:0/16:1)	(18:4)	(16:0)	(16:1)		C53 H96 O6 N1	842.723	18.2313	0.0715428	0.308495	0.0898353	0.433966	61.8899	0.892815	0.0111218	0.0447138	61.2686	50.4975	28.0129	63.9152	42.0467	1.13384	36.2227	26.6172	48.6161	30.5196	40.6264	25.6534	35.213	40.2285	36.1751
646POS	TAG(18:4/16:1/18:2)+NH4	TAG(52:7)+NH4	TAG	GL	Glycerolipids 甘油酯	(18:4/16:1/18:2)	(18:4)	(16:1)	(18:2)		C55 H96 O6 N1	866.723	17.9199	0.0552017	0.304215	0.128681	0.182948	12.2592	0.038196	0.00487781	0.00426983	6.5526	14.539	4.85948	14.5025	10.4446	0.0702901	8.88389	5.20141	8.23126	7.91469	2.66325	8.96057	8.13507	8.79494	9.06484
647POS	TAG(19:1/18:1/18:1)+NH4	TAG(55:3)+NH4	TAG	GL	Glycerolipids 甘油酯	(19:1/18:1/18:1)	(19:1)	(18:1)	(18:1)		C58 H110 O6 N1	916.833	22.0937	0.0160401	0.317741	0.0833874	1.15857	497.694	10.5269	4.54408	10.9806	346.193	508.287	280.708	513.153	298.862	5.18391	308.405	230.082	455.538	370.126	334.446	330.457	271.907	280.666	275.179
648POS	TAG(19:1/18:1/18:2)+NH4	TAG(55:4)+NH4	TAG	GL	Glycerolipids 甘油酯	(19:1/18:1/18:2)	(19:1)	(18:1)	(18:2)		C58 H108 O6 N1	914.817	21.3336	0.0147937	0.3195	0.0998987	0.746279	199.323	3.63244	0.89089	1.63143	144.939	173.207	97.632	227.345	98.7262	1.82654	105.826	84.6968	158.047	135.523	113.411	117.324	122.111	121.844	125.122
649POS	TAG(19:1/18:1/20:1)+NH4	TAG(57:3)+NH4	TAG	GL	Glycerolipids 甘油酯	(19:1/18:1/20:1)	(19:1)	(18:1)	(20:1)		C60 H114 O6 N1	944.864	22.7712	0.0222023	0.31773	0.11283	0.308054	38.1505	0.692907	0.484399	0.75098	24.8299	37.0559	16.6177	47.6375	18.1164	0.341408	20.9481	12.2565	35.3839	30.9243	28.2177	20.9317	22.3284	23.3317	22.7152
650POS	TAG(19:1/18:1/20:2)+NH4	TAG(57:4)+NH4	TAG	GL	Glycerolipids 甘油酯	(19:1/18:1/20:2)	(19:1)	(18:1)	(20:2)		C60 H112 O6 N1	942.848	22.1815	0.0228592	0.305806	0.0807234	0.245458	20.8321	0.687575	0.119351	0.271576	15.5635	16.9532	12.6673	26.4649	14.8162	0.392084	12.354	10.4744	20.4498	15.7593	13.2255	11.1155	14.9394	15.5423	14.9462
651POS	TAG(19:1/18:1/20:3)+NH4	TAG(57:5)+NH4	TAG	GL	Glycerolipids 甘油酯	(19:1/18:1/20:3)	(19:1)	(18:1)	(20:3)		C60 H110 O6 N1	940.833	21.5093	0.0115639	0.343547	0.120872	0.22122	21.1781	1.39564	0.0412856	0.0213878	11.2944	17.9829	12.3139	24.299	13.1845	1.06681	11.8714	10.6794	21.0172	13.095	12.1519	10.6515	11.126	11.3781	11.1976
652POS	TAG(19:1/18:2/18:2)+NH4	TAG(55:5)+NH4	TAG	GL	Glycerolipids 甘油酯	(19:1/18:2/18:2)	(19:1)	(18:2)	(18:2)		C58 H106 O6 N1	912.801	20.4888	0.045948	0.31371	0.0821021	0.392484	52.7925	1.87607	0.129523	0.186824	37.6928	40.7722	34.7781	62.0301	38.0873	0.714444	32.6288	36.1523	48.4817	35.6891	36.8818	35.0219	31.1219	33.6479	31.0885
653POS	TAG(20:0e/18:1/18:1)+NH4	TAG(56:2e)+NH4	TAG	GL	Glycerolipids 甘油酯	(20:0e/18:1/18:1)	(20:0e)	(18:1)	(18:1)		C59 H116 O5 N1	918.885	23.8969	0.0392121	0.902776	0.757384	0.176899	1.86357	1.13148	1.43973	1.78229	1.59295	1.33746	0.842337	3.11386	2.02543	0.973454	1.83267	1.27312	1.99893	0.98557	1.3181	1.26959	2.26689	2.43444	2.42097
654POS	TAG(20:0e/18:1/18:2)+NH4	TAG(56:3e)+NH4	TAG	GL	Glycerolipids 甘油酯	(20:0e/18:1/18:2)	(20:0e)	(18:1)	(18:2)		C59 H114 O5 N1	916.869	23.4648	0.04706	0.562854	0.2112	0.132289	2.85149	1.52277	0.730587	0.820315	2.4742	1.99173	1.53425	4.52682	2.93557	1.36749	2.39388	1.96826	3.41693	1.48771	2.11007	1.59344	3.20711	3.41651	3.51932
655POS	TAG(20:0e/18:1/20:1)+NH4	TAG(58:2e)+NH4	TAG	GL	Glycerolipids 甘油酯	(20:0e/18:1/20:1)	(20:0e)	(18:1)	(20:1)		C61 H120 O5 N1	946.916	24.309	0.0429184	0.829939	0.593361	0.126569	0.783202	0.645141	0.864792	0.718253	0.618615	0.51136	1.69554	0.802926	0.637556	0.722746	0.685123	0.49998	0.591829	1.96609	0.44688	0.365596	1.19715	1.30347	1.23975
656POS	TAG(20:0p/16:0/18:0)+NH4	TAG(54:0p)+NH4	TAG	GL	Glycerolipids 甘油酯	(20:0p/16:0/18:0)	(20:0p)	(16:0)	(18:0)		C57 H114 O5 N1	892.869	23.9297	0.0481541	1.16023	0.574863	0.214888	2.21372	1.54195	2.35772	2.07421	1.6284	1.49141	0.926712	3.01035	1.96976	1.34016	2.05949	1.32589	2.28564	1.10401	1.43174	1.45987	2.48383	2.63997	2.73347
657POS	TAG(20:0p/16:0/18:1)+NH4	TAG(54:1p)+NH4	TAG	GL	Glycerolipids 甘油酯	(20:0p/16:0/18:1)	(20:0p)	(16:0)	(18:1)		C57 H112 O5 N1	890.854	23.4017	0.0410907	0.835316	0.453368	0.257337	4.21893	2.52496	3.17742	3.59034	3.70196	3.36301	2.87308	6.23745	3.33721	2.21773	3.26655	2.51531	4.32788	3.12571	2.77456	3.28316	6.15496	6.59176	6.63473
658POS	TAG(20:0p/18:0/20:4)+NH4	TAG(58:4p)+NH4	TAG	GL	Glycerolipids 甘油酯	(20:0p/18:0/20:4)	(20:0p)	(18:0)	(20:4)		C61 H114 O5 N1	940.869	23.125	0.0278205	0.498665	0.187175	0.0925664	1.53424	1.96765	0.0529479	0.0714982	1.0319	1.39043	2.33649	2.51326	1.39245	1.59311	1.22516	1.17363	1.74931	1.49545	0.870483	1.41333	2.60497	2.68195	2.75408
659POS	TAG(20:1/18:1/18:1)+NH4	TAG(56:3)+NH4	TAG	GL	Glycerolipids 甘油酯	(20:1/18:1/18:1)	(20:1)	(18:1)	(18:1)		C59 H112 O6 N1	930.848	22.4375	0.0603479	0.303507	0.0525103	2.63047	2515.67	100.568	30.9954	107.765	1788	2571.77	1931.73	2785.73	1631.2	44.2232	1483.06	1469.95	2130.82	1888.32	1725.99	1629.02	1411.97	1384.41	1547.65
660POS	TAG(20:1/18:1/20:1)+NH4	TAG(58:3)+NH4	TAG	GL	Glycerolipids 甘油酯	(20:1/18:1/20:1)	(20:1)	(18:1)	(20:1)		C61 H116 O6 N1	958.88	23.0685	0.0243459	0.304582	0.0792507	1.03403	375.064	6.3719	3.86703	7.54213	275.953	369.726	202.09	442.013	195.075	4.18953	207.199	126.122	395.866	307.564	259.924	204.779	210.566	220.946	214.472
661POS	TAG(20:1/18:1/20:2)+NH4	TAG(58:4)+NH4	TAG	GL	Glycerolipids 甘油酯	(20:1/18:1/20:2)	(20:1)	(18:1)	(20:2)		C61 H114 O6 N1	956.864	22.5576	0.0499317	0.260585	0.0357247	0.751536	162.693	7.08319	1.52993	3.13707	129.855	177.401	133.877	228.296	102.564	4.09498	99.1498	87.3042	181.166	167.59	120.918	91.8804	95.9476	94.2747	103.452
662POS	TAG(20:1/18:1/22:4)+NH4	TAG(60:6)+NH4	TAG	GL	Glycerolipids 甘油酯	(20:1/18:1/22:4)	(20:1)	(18:1)	(22:4)		C63 H114 O6 N1	980.864	22.1034	0.117369	0.274147	0.0691027	0.21614	20.5023	2.74129	0.0121795	0.0367984	13.1464	35.5748	17.3647	18.878	12.8938	1.1429	27.1552	25.7914	41.1875	23.7373	26.0319	18.6907	21.5836	20.5609	25.5748
663POS	TAG(20:1/18:1/22:5)+NH4	TAG(60:7)+NH4	TAG	GL	Glycerolipids 甘油酯	(20:1/18:1/22:5)	(20:1)	(18:1)	(22:5)		C63 H112 O6 N1	978.848	21.4036	0.0921076	0.468739	0.323718	0.423833	100.316	1.33585	0.016944	0.00711998	34.624	43.097	78.4949	60.6982	35.5696	1.19456	34.058	29.1754	91.7603	78.6775	32.7656	26.2466	46.4174	46.9027	54.5102
664POS	TAG(20:1/18:1/22:6)+NH4	TAG(60:8)+NH4	TAG	GL	Glycerolipids 甘油酯	(20:1/18:1/22:6)	(20:1)	(18:1)	(22:6)		C63 H110 O6 N1	976.833	21.0824	0.0498472	0.434167	0.220849	0.285269	44.1875	2.64616	0.0260095	0.0138495	20.1419	31.0037	25.0828	31.7334	30.9506	1.51566	28.9774	30.8826	34.2272	26.0093	21.4689	19.6039	25.1808	27.423	25.1876
665POS	TAG(20:1/18:1/24:1)+NH4	TAG(62:3)+NH4	TAG	GL	Glycerolipids 甘油酯	(20:1/18:1/24:1)	(20:1)	(18:1)	(24:1)		C65 H124 O6 N1	1014.94	24.0362	0.0333069	0.284766	0.0594881	0.048837	1.7535	0.153923	0.139421	0.157488	1.69362	2.18261	0.877429	2.9872	1.29009	0.124826	1.51176	0.73713	2.63512	1.76941	1.36494	0.864519	1.38883	1.48391	1.42848
666POS	TAG(20:1/18:2/22:6)+NH4	TAG(60:9)+NH4	TAG	GL	Glycerolipids 甘油酯	(20:1/18:2/22:6)	(20:1)	(18:2)	(22:6)		C63 H108 O6 N1	974.817	20.1036	0.0182828	0.507423	0.437928	0.2226	38.3914	1.94976	0.0948637	0.0533229	4.54518	21.339	15.2567	38.6532	22.4853	1.18145	20.6282	24.61	22.3675	40.8991	16.001	16.2216	19.6871	19.8721	20.3918
667POS	TAG(20:5/18:2/18:2)+NH4	TAG(56:9)+NH4	TAG	GL	Glycerolipids 甘油酯	(20:5/18:2/18:2)	(20:5)	(18:2)	(18:2)		C59 H100 O6 N1	918.755	18.6511	0.0269615	1.03248	0.933936	0.328155	11.4556	0.294485	6.18043	10.8141	7.20989	7.76823	5.74908	7.11303	6.44937	0.786768	6.62644	5.86369	6.09647	4.45931	4.78475	8.92559	6.53259	6.71093	6.89455
668POS	TAG(20:5/18:2/22:6)+NH4	TAG(60:13)+NH4	TAG	GL	Glycerolipids 甘油酯	(20:5/18:2/22:6)	(20:5)	(18:2)	(22:6)		C63 H100 O6 N1	966.755	16.7441	0.0619431	1.77833	0.40373	0.162395	3.29351	2.58866	0.203905	0.490679	0.571272	1.20098	0.471618	1.4544	3.57249	1.15167	2.61263	3.13275	1.46829	0.879096	1.00773	1.4894	4.35927	4.76704	4.92044
669POS	TAG(22:5/17:1/18:2)+NH4	TAG(57:8)+NH4	TAG	GL	Glycerolipids 甘油酯	(22:5/17:1/18:2)	(22:5)	(17:1)	(18:2)		C60 H104 O6 N1	934.786	18.9612	0.0526101	0.312129	0.0973675	0.21838	18.1333	0.852702	0.0830542	0.179125	13.0843	15.7834	9.12107	23.6788	13.9891	0.5659	11.9686	14.5891	17.6033	11.2546	10.9222	10.4642	10.4092	11.4311	10.4942
670POS	TAG(22:5/18:2/18:2)+NH4	TAG(58:9)+NH4	TAG	GL	Glycerolipids 甘油酯	(22:5/18:2/18:2)	(22:5)	(18:2)	(18:2)		C61 H104 O6 N1	946.786	18.009	0.0281693	0.511886	0.372971	0.107484	10.9701	1.53436	0.0261331	0.351636	2.75155	9.2943	3.46677	9.65355	10.8822	1.22415	9.97741	9.99459	8.13891	3.96858	5.17926	13.4164	12.3715	13.0435	12.5035
671POS	TAG(22:5/18:2/22:6)+NH4	TAG(62:13)+NH4	TAG	GL	Glycerolipids 甘油酯	(22:5/18:2/22:6)	(22:5)	(18:2)	(22:6)		C65 H104 O6 N1	994.786	17.5872	0.0645822	0.677624	0.653899	0.0817118	5.89225	0.908069	0.0131122	0.0724588	1.14259	2.84666	0.866277	5.30629	4.4717	0.715676	4.54127	4.54521	3.07131	1.53646	1.95355	2.91273	4.8964	5.04075	5.53164
672POS	TAG(26:0/16:0/18:1)+NH4	TAG(60:1)+NH4	TAG	GL	Glycerolipids 甘油酯	(26:0/16:0/18:1)	(26:0)	(16:0)	(18:1)		C63 H124 O6 N1	990.942	24.5226	0.0707606	0.35684	0.107571	0.0208418	1.47465	0.103227	0.15424	0.176761	1.21803	1.75229	0.509656	1.86941	0.567861	0.109693	0.984586	0.323873	1.70996	1.12475	0.918303	0.631936	0.938502	1.0413	1.07751
673POS	TAG(26:0/18:1/18:1)+NH4	TAG(62:2)+NH4	TAG	GL	Glycerolipids 甘油酯	(26:0/18:1/18:1)	(26:0)	(18:1)	(18:1)		C65 H126 O6 N1	1016.96	24.4995	0.0516213	0.289618	0.0735576	0.0617931	1.8133	0.0752062	0.08399	0.0847745	1.54856	2.24512	0.782228	2.52752	0.855529	0.052517	1.17188	0.497828	2.00298	1.57244	1.40102	1.09496	1.15011	1.25978	1.25915
674POS	TAG(30:0/18:1/24:2)+NH4	TAG(72:3)+NH4	TAG	GL	Glycerolipids 甘油酯	(30:0/18:1/24:2)	(30:0)	(18:1)	(24:2)		C75 H144 O6 N1	1155.1	25.6814	0.0418344	0.263501	0.0716819	0.13978	6.61214	0.113112	0.0942184	0.196475	4.47101	8.63303	3.57537	9.9465	2.64281	0.0238356	2.86018	1.76043	7.98886	6.89089	5.78787	5.86244	4.56227	4.88814	4.92758
675POS	TAG(30:1/18:1/24:2)+NH4	TAG(72:4)+NH4	TAG	GL	Glycerolipids 甘油酯	(30:1/18:1/24:2)	(30:1)	(18:1)	(24:2)		C75 H142 O6 N1	1153.08	25.4472	0.0850815	0.252311	0.0583296	0.0762666	2.14448	0.208423	0.0310557	0.0339395	1.65381	2.95105	1.26234	3.71581	0.922045	0.232781	1.02808	0.682817	2.87452	2.95818	2.4901	2.43779	1.73194	2.03154	1.79648
676POS	TAG(39:1)+NH4	TAG(39:1)+NH4	TAG	GL	Glycerolipids 甘油酯	(39:1)	(39:1)				C42 H82 O6 N1	696.614	15.4438	0.0637213	0.488463	0.358208	0.0740351	5.48868	0.131855	0.126975	0.181575	2.09907	4.43136	1.24229	4.36551	2.95656	0.180367	2.96527	2.14507	4.99977	1.88417	3.09992	2.14138	2.9354	3.31414	3.03009
677POS	TAG(39:2)+NH4	TAG(39:2)+NH4	TAG	GL	Glycerolipids 甘油酯	(39:2)	(39:2)				C42 H80 O6 N1	694.598	14.4403	0.0361322	0.59185	0.549599	0.0631217	5.04343	0.0782527	0.084131	0.154361	1.40659	3.64697	0.512251	3.49084	2.80349	0.12502	2.94684	2.13555	4.04256	1.24257	3.05787	1.67572	2.46991	2.65385	2.54679
678POS	TAG(41:2)+NH4	TAG(41:2)+NH4	TAG	GL	Glycerolipids 甘油酯	(41:2)	(41:2)				C44 H84 O6 N1	722.629	15.4916	0.0353195	0.493735	0.363789	0.065097	3.12372	0.0831017	0.0241792	0.0581459	1.55572	1.88301	0.687354	2.53568	1.99195	0.060638	1.38205	1.40949	2.29386	0.760158	1.86807	0.890127	1.64283	1.76245	1.69375
679POS	TAG(6:0/16:0/18:1)+NH4	TAG(40:1)+NH4	TAG	GL	Glycerolipids 甘油酯	(6:0/16:0/18:1)	(6:0)	(16:0)	(18:1)		C43 H84 O6 N1	710.629	15.8913	0.096951	0.285758	0.0108451	0.040865	1.38234	0.115134	0.196956	0.439418	2.17305	1.65248	1.34694	2.29487	0.752673	0.847627	1.0847	0.354867	1.29649	1.55409	1.2943	0.382267	1.15882	1.17993	1.37654
680POS	TAG(6:0/16:0/18:2)+NH4	TAG(40:2)+NH4	TAG	GL	Glycerolipids 甘油酯	(6:0/16:0/18:2)	(6:0)	(16:0)	(18:2)		C43 H82 O6 N1	708.614	14.9944	0.101377	0.351485	0.138114	0.0450786	0.98539	0.0154188	0.010069	0.0390989	0.677186	0.972161	0.354639	0.983275	0.398482	0.582641	0.781734	0.230888	0.798899	0.369232	0.402789	0.18771	0.502351	0.601522	0.51229
681POS	TAG(68:2)+NH4	TAG(68:2)+NH4	TAG	GL	Glycerolipids 甘油酯	(68:2)	(68:2)				C71 H138 O6 N1	1101.05	25.4243	0.0423415	0.22263	0.0318959	0.145448	5.27292	0.091417	0.0797783	0.0953651	4.71637	7.55221	3.85331	8.76009	2.65695	0.0207469	3.08019	1.72994	6.37435	6.00015	5.39267	4.18227	4.01152	4.36021	4.24911
682POS	TAG(69:2)+NH4	TAG(69:2)+NH4	TAG	GL	Glycerolipids 甘油酯	(69:2)	(69:2)				C72 H140 O6 N1	1115.07	25.5683	0.0465921	0.212307	0.0327137	0.0779863	1.43773	0.0137296	0.00670017	0.0244171	1.22476	2.26449	1.07129	2.42265	0.626744		0.787909	0.393737	1.79348	1.77318	1.34613	1.27454	1.0166	1.11567	1.06155
683POS	TAG(70:2)+NH4	TAG(70:2)+NH4	TAG	GL	Glycerolipids 甘油酯	(70:2)	(70:2)				C73 H142 O6 N1	1129.08	25.6985	0.0497745	0.263182	0.0621671	0.113024	4.32532	0.0793098	0.0963712	0.125714	2.78349	5.80937	2.7548	6.23228	1.66497	0.019903	1.87686	1.08411	5.21017	4.18205	3.47276	3.33424	2.88505	3.1802	2.98466
684POS	TAG(71:2)+NH4	TAG(71:2)+NH4	TAG	GL	Glycerolipids 甘油酯	(71:2)	(71:2)				C74 H144 O6 N1	1143.1	25.8398	0.0344339	0.218938	0.0460691	0.0622107	1.01824	0.0142433	0.00743218	0.0167727	0.628088	1.66233	0.82798	1.70803	0.350764		0.462106	0.259314	1.25946	1.1857	0.833393	0.912662	0.810229	0.867671	0.834477
685POS	TAG(72:2)+NH4	TAG(72:2)+NH4	TAG	GL	Glycerolipids 甘油酯	(72:2)	(72:2)				C75 H146 O6 N1	1157.11	25.9573	0.0633628	0.265878	0.0688704	0.0861267	2.61983	0.0626077	0.0509043	0.0745753	1.5284	3.60739	1.68303	3.74208	0.854506	0.0027807	0.813656	0.561305	3.07292	2.32587	2.4194	1.85129	1.88542	2.13215	1.96196
1163NEG	CL(18:2/14:0/16:1/18:2)-H	CL(66:5)-H	CL	GP	Glycerophospholipids 甘油磷脂	(18:2/14:0/16:1/18:2)	(18:2)	(14:0)	(16:1)	(18:2)	C75 H135 O17 P2	1369.92	16.2396	0.0202702	0.744343	0.554105	0.0484672	0.198406	0.365732	0.0176901	0.0300682	0.221564	0.167015	0.187661	0.245822	0.155349	0.236586	0.116788	0.214681	0.179234	0.0683215	0.210615	0.172846	0.260671	0.269674	0.260192
1164NEG	CL(18:2/14:0/16:1/18:1)-H	CL(66:4)-H	CL	GP	Glycerophospholipids 甘油磷脂	(18:2/14:0/16:1/18:1)	(18:2)	(14:0)	(16:1)	(18:1)	C75 H137 O17 P2	1371.93	17.111	0.0151206	0.564093	0.0818331	0.0463926	0.245725	0.291623	0.0374921	0.0882514	0.30822	0.289632	0.278803	0.298846	0.217988	0.157015	0.0990759	0.264322	0.259815	0.174414	0.266079	0.25512	0.293255	0.284845	0.28705
1165NEG	CL(18:1/16:0/16:1/16:1)-H	CL(66:3)-H	CL	GP	Glycerophospholipids 甘油磷脂	(18:1/16:0/16:1/16:1)	(18:1)	(16:0)	(16:1)	(16:1)	C75 H139 O17 P2	1373.95	18	0.018741	0.447167	0.0443387	0.037803	0.180611	0.247851	0.0540551	0.0395181	0.229082	0.272151	0.405391	0.260805	0.151044	0.148628	0.141263	0.212835	0.368859	0.210772	0.379827	0.289894	0.319247	0.328203	0.33093
1166NEG	CL(18:1/16:0/16:1/16:0)-H	CL(66:2)-H	CL	GP	Glycerophospholipids 甘油磷脂	(18:1/16:0/16:1/16:0)	(18:1)	(16:0)	(16:1)	(16:0)	C75 H141 O17 P2	1375.96	18.9093	0.0024727	0.190845	0.000391154	0.00995452	0.139145	0.0963368	0.0225101	0.0161662	0.408145	0.295845	0.404724	0.327836	0.13756	0.0258568	0.148423	0.121439	0.281213	0.229093	0.3365	0.214307	0.254072	0.254889	0.253653
1167NEG	CL(18:2/16:1/18:2/16:1)-H	CL(68:6)-H	CL	GP	Glycerophospholipids 甘油磷脂	(18:2/16:1/18:2/16:1)	(18:2)	(16:1)	(18:2)	(16:1)	C77 H137 O17 P2	1395.93	16.4234	0.0362146	0.849614	0.675908	0.180464	1.53351	3.33032	0.516141	0.893954	1.9616	1.85171	1.55416	2.01698	1.72314	2.23056	1.51419	2.23492	1.73961	1.11627	1.92511	1.70604	2.47951	2.60192	2.66312
1168NEG	CL(18:1/16:1/16:1/18:2)-H	CL(68:5)-H	CL	GP	Glycerophospholipids 甘油磷脂	(18:1/16:1/16:1/18:2)	(18:1)	(16:1)	(16:1)	(18:2)	C77 H139 O17 P2	1397.95	17.2796	0.00503007	0.640352	0.136539	0.154552	2.09823	2.54374	0.492891	0.928584	2.70054	2.23393	2.19696	2.3375	2.11473	2.02515	2.0367	2.38815	2.3564	1.62829	2.20159	2.13309	2.64286	2.64556	2.6672
1169NEG	CL(18:2/16:0/16:0/18:2)-H	CL(68:4)-H	CL	GP	Glycerophospholipids 甘油磷脂	(18:2/16:0/16:0/18:2)	(18:2)	(16:0)	(16:0)	(18:2)	C77 H141 O17 P2	1399.96	18.1641	0.00681831	0.557077	0.0978861	0.123436	1.78324	2.15578	0.378181	0.456644	2.59364	1.97603	2.17779	1.822	1.60826	0.909463	1.20497	1.7028	2.04382	1.68143	1.57388	1.85781	2.41702	2.42941	2.44986
1170NEG	CL(18:2/16:0/16:0/18:1)-H	CL(68:3)-H	CL	GP	Glycerophospholipids 甘油磷脂	(18:2/16:0/16:0/18:1)	(18:2)	(16:0)	(16:0)	(18:1)	C77 H143 O17 P2	1401.98	19.1011	0.00891561	0.636818	0.0106678	0.175081	1.48364	1.679	1.28081	1.48843	2.92445	2.16889	2.32105	1.90048	1.51578	1.72645	1.72987	1.46442	2.33716	2.17261	2.42174	1.71537	2.21384	2.23569	2.25362
1171NEG	CL(18:1/16:0/16:0/18:1)-H	CL(68:2)-H	CL	GP	Glycerophospholipids 甘油磷脂	(18:1/16:0/16:0/18:1)	(18:1)	(16:0)	(16:0)	(18:1)	C77 H145 O17 P2	1404	19.9446	0.0132368	0.516323	0.00792631	0.147011	1.06681	1.48826	0.876015	1.03422	2.80195	1.94859	2.18212	1.71562	1.1375	1.66374	1.41507	1.1464	2.26181	2.24793	2.10443	1.33434	1.81829	1.85883	1.81555
1172NEG	CL(20:5/16:1/16:1/18:2)-H	CL(70:9)-H	CL	GP	Glycerophospholipids 甘油磷脂	(20:5/16:1/16:1/18:2)	(20:5)	(16:1)	(16:1)	(18:2)	C79 H135 O17 P2	1417.92	16.4055	0.00667951	0.74275	0.454999	0.0840385	0.649207	0.905271	0.0868133	0.185554	0.668971	0.575256	0.51369	0.701652	0.61502	0.673677	0.500435	0.776645	0.563412	0.355667	0.564618	0.504085	0.807482	0.815918	0.805837
1173NEG	CL(20:5/16:1/18:1/16:1)-H	CL(70:8)-H	CL	GP	Glycerophospholipids 甘油磷脂	(20:5/16:1/18:1/16:1)	(20:5)	(16:1)	(18:1)	(16:1)	C79 H137 O17 P2	1419.93	17.2671	0.00422811	0.575119	0.123458	0.0729895	0.771308	0.804791	0.0785052	0.201477	0.880536	0.825976	0.734472	0.786314	0.667706	0.600292	0.619226	0.735332	0.817834	0.54195	0.718126	0.607653	0.814027	0.81229	0.818935
1174NEG	CL(18:2/18:2/18:2/16:1)-H	CL(70:7)-H	CL	GP	Glycerophospholipids 甘油磷脂	(18:2/18:2/18:2/16:1)	(18:2)	(18:2)	(18:2)	(16:1)	C79 H139 O17 P2	1421.95	16.5149	0.00105036	0.942953	0.88121	0.477126	10.119	21.7735	4.02553	5.72209	12.1269	10.9406	9.5082	11.5836	12.0555	14.6398	10.4185	15.6097	10.9656	8.1969	12.2615	10.9901	18.0268	17.9913	17.9978
1175NEG	CL(18:2/18:1/18:2/16:1)-H	CL(70:6)-H	CL	GP	Glycerophospholipids 甘油磷脂	(18:2/18:1/18:2/16:1)	(18:2)	(18:1)	(18:2)	(16:1)	C79 H141 O17 P2	1423.96	17.3594	0.00919161	0.648347	0.186481	0.362455	12.9745	15.4433	2.56711	4.32903	14.608	12.4179	13.0556	14.3861	13.3624	10.5513	12.2287	15.6677	13.9456	10.3761	13.2506	12.2201	16.4145	16.6644	16.3909
1176NEG	CL(18:2/18:1/16:1/18:1)-H	CL(70:5)-H	CL	GP	Glycerophospholipids 甘油磷脂	(18:2/18:1/16:1/18:1)	(18:2)	(18:1)	(16:1)	(18:1)	C79 H143 O17 P2	1425.98	18.2717	0.00454828	0.555896	0.0732761	0.235551	8.02264	7.36843	1.29598	2.27571	9.26955	7.85424	8.50761	8.48066	7.55123	6.20992	7.98203	8.61917	9.69385	7.94701	8.7474	7.02965	9.98353	9.97417	10.0572
1177NEG	CL(18:2/18:1/16:0/18:1)-H	CL(70:4)-H	CL	GP	Glycerophospholipids 甘油磷脂	(18:2/18:1/16:0/18:1)	(18:2)	(18:1)	(16:0)	(18:1)	C79 H145 O17 P2	1428	19.1284	0.0417622	0.559134	0.021866	0.201827	3.41096	3.38665	1.45778	1.75674	5.25943	3.79924	4.98011	3.86772	3.46081	3.0372	4.36691	3.73262	5.48751	5.19065	4.98085	3.50429	4.50192	4.8328	4.49675
1178NEG	CL(18:1/16:0/18:1/18:1)-H	CL(70:3)-H	CL	GP	Glycerophospholipids 甘油磷脂	(18:1/16:0/18:1/18:1)	(18:1)	(16:0)	(18:1)	(18:1)	C79 H147 O17 P2	1430.01	20.084	0.0851581	0.756415	0.348836	0.0831489	0.870126	0.283205	0.47101	0.337209	0.641179	0.536774	0.535282	0.879985	1.01713	0.212202	0.572029	0.970307	0.706253	1.41685	1.09104	1.1522	0.964024	0.953132	0.82413
1179NEG	CL(17:1/18:2/18:2/18:2)-H	CL(71:7)-H	CL	GP	Glycerophospholipids 甘油磷脂	(17:1/18:2/18:2/18:2)	(17:1)	(18:2)	(18:2)	(18:2)	C80 H141 O17 P2	1435.96	17.048	0.00142262	1.15131	0.722478	0.102582	0.369856	0.856817	0.20988	0.27527	0.473672	0.338708	0.306797	0.367676	0.427288	0.582329	0.359062	0.528913	0.341915	0.368531	0.41369	0.372761	0.698471	0.696492	0.697347
1180NEG	CL(17:1/18:1/18:2/18:2)-H	CL(71:6)-H	CL	GP	Glycerophospholipids 甘油磷脂	(17:1/18:1/18:2/18:2)	(17:1)	(18:1)	(18:2)	(18:2)	C80 H143 O17 P2	1437.98	17.8317	0.024359	0.856937	0.584255	0.079516	0.355648	0.529592	0.127461	0.218419	0.368615	0.339044	0.330783	0.398211	0.366531	0.347584	0.338586	0.450392	0.363939	0.288881	0.384266	0.33906	0.499581	0.520488	0.498703
1181NEG	CL(18:2/16:1/22:6/16:1)-H	CL(72:10)-H	CL	GP	Glycerophospholipids 甘油磷脂	(18:2/16:1/22:6/16:1)	(18:2)	(16:1)	(22:6)	(16:1)	C81 H137 O17 P2	1443.93	16.5164	0.00622658	0.775641	0.448786	0.226144	3.24676	5.16553	1.0345	1.35345	3.68491	3.56539	3.11635	3.55764	3.93032	4.11367	3.33255	4.20616	3.59822	2.63612	3.62812	3.14354	4.72253	4.67587	4.6688
1182NEG	CL(18:3/18:2/18:2/18:2)-H	CL(72:9)-H	CL	GP	Glycerophospholipids 甘油磷脂	(18:3/18:2/18:2/18:2)	(18:3)	(18:2)	(18:2)	(18:2)	C81 H139 O17 P2	1445.95	17.3409	0.0101028	0.574698	0.0797357	0.173397	3.66022	3.62758	0.691278	1.16807	4.26549	4.01986	3.56538	4.0657	4.29105	2.95734	3.45577	4.05983	4.32956	3.07753	3.67389	3.18339	3.9797	3.9507	4.03028
1183NEG	CL(18:3/18:2/18:2/18:2)-H	CL(72:9)-H	CL	GP	Glycerophospholipids 甘油磷脂	(18:3/18:2/18:2/18:2)	(18:3)	(18:2)	(18:2)	(18:2)	C81 H139 O17 P2	1445.95	15.9447	0.0213333	1.69164	0.421755	0.193372	0.507779	2.91124	0.956901	0.643519	1.30316	0.709331	0.354831	0.599874	0.792364	2.21104	0.713743	1.65465	1.20409	0.954204	0.705537	0.724501	1.75014	1.8083	1.8223
1184NEG	CL(18:2/18:2/18:2/18:2)-H	CL(72:8)-H	CL	GP	Glycerophospholipids 甘油磷脂	(18:2/18:2/18:2/18:2)	(18:2)	(18:2)	(18:2)	(18:2)	C81 H141 O17 P2	1447.96	16.671	0.00127098	1.37642	0.522756	1.1422	30.3316	105.512	24.8212	31.2836	40.0044	32.9157	30.3	36.2348	45.9528	74.8898	42.3078	58.9806	35.5291	40.6245	46.1528	37.2336	81.1244	80.9241	80.9826
1185NEG	CL(18:2/18:2/18:2/18:2)-H	CL(72:8)-H	CL	GP	Glycerophospholipids 甘油磷脂	(18:2/18:2/18:2/18:2)	(18:2)	(18:2)	(18:2)	(18:2)	C81 H141 O17 P2	1447.96	18.2388	0.00894212	0.544151	0.0575833	0.154537	2.77095	3.02925	0.600711	0.913048	3.93951	3.223	3.1423	3.13624	2.87292	2.21291	2.83322	3.1437	3.7956	3.0126	3.15995	2.52266	3.43286	3.39651	3.37246
1186NEG	CL(18:2/18:1/18:2/18:2)-H	CL(72:7)-H	CL	GP	Glycerophospholipids 甘油磷脂	(18:2/18:1/18:2/18:2)	(18:2)	(18:1)	(18:2)	(18:2)	C81 H143 O17 P2	1449.98	18.355	0.263442	0.368232	0.12699	0.107377	2.02239	1.51579	1.29045	0.394866	1.59608	6.56875	1.54235	4.47816	6.50855	3.99778	6.09911	6.77406	2.13605	7.89776	4.27655	4.37657	5.67442	6.47654	3.75767
1187NEG	CL(18:2/18:1/18:2/18:2)-H	CL(72:7)-H	CL	GP	Glycerophospholipids 甘油磷脂	(18:2/18:1/18:2/18:2)	(18:2)	(18:1)	(18:2)	(18:2)	C81 H143 O17 P2	1449.98	17.5	0.00252264	0.727882	0.348668	0.755398	36.5772	60.5048	11.423	15.6223	45.1037	38.5866	40.3926	46.4494	48.0682	42.9399	45.9193	58.6086	46.1739	46.0771	49.0264	43.9434	63.3353	63.5617	63.2529
1188NEG	CL(18:2/16:0/20:4/18:1)-H	CL(72:7)-H	CL	GP	Glycerophospholipids 甘油磷脂	(18:2/16:0/20:4/18:1)	(18:2)	(16:0)	(20:4)	(18:1)	C81 H143 O17 P2	1449.98	19.1266	0.0529193	0.467846	0.0190262	0.0901352	1.25882	1.20065	0.211485	0.535862	2.03744	1.41853	1.75405	1.6444	1.32514	1.02756	1.50929	1.7207	1.89066	1.97145	1.77922	1.23432	1.87616	2.05268	1.87459
1189NEG	CL(18:2/18:1/18:1/18:2)-H	CL(72:6)-H	CL	GP	Glycerophospholipids 甘油磷脂	(18:2/18:1/18:1/18:2)	(18:2)	(18:1)	(18:1)	(18:2)	C81 H145 O17 P2	1452	20.0373	0.126574	0.387777	0.0368026	0.0488792	0.157663	0.345577	0.0819751	0.119179	0.701788	0.405378	0.304602	0.404727	0.447446	0.28075	0.273952	0.512086	0.341783	0.382073	0.521163	0.233532	0.46049	0.45293	0.363617
1190NEG	CL(18:2/18:1/18:2/18:1)-H	CL(72:6)-H	CL	GP	Glycerophospholipids 甘油磷脂	(18:2/18:1/18:2/18:1)	(18:2)	(18:1)	(18:2)	(18:1)	C81 H145 O17 P2	1452	18.3176	0.0282647	0.538435	0.0486389	0.401753	20.886	20.7045	4.01922	6.61488	25.5737	22.7816	24.1479	24.49	25.0374	18.1298	25.9926	29.3099	29.5443	29.2239	26.4903	20.8136	30.1029	31.4815	31.7375
1191NEG	CL(18:1/18:1/18:1/18:2)-H	CL(72:5)-H	CL	GP	Glycerophospholipids 甘油磷脂	(18:1/18:1/18:1/18:2)	(18:1)	(18:1)	(18:1)	(18:2)	C81 H147 O17 P2	1454.01	19.1635	0.0105365	0.482029	0.00944613	0.125903	2.47489	1.58244	0.601946	1.04126	3.05644	3.03386	2.94455	2.79126	2.85289	2.06659	3.40235	3.04258	4.60425	4.23164	3.12521	3.47502	3.54749	3.59336	3.62247
1193NEG	CL(19:1/18:2/18:2/18:2)-H	CL(73:7)-H	CL	GP	Glycerophospholipids 甘油磷脂	(19:1/18:2/18:2/18:2)	(19:1)	(18:2)	(18:2)	(18:2)	C82 H145 O17 P2	1464	17.9052	0.00982338	1.12764	0.812837	0.0549072	0.0938657	0.298444	0.0280478	0.102175	0.10596	0.0934882	0.110802	0.153138	0.146321	0.241583	0.168301	0.229482	0.133794	0.225516	0.122546	0.163418	0.29877	0.303625	0.298297
1194NEG	CL(18:4/18:2/20:4/18:2)-H	CL(74:12)-H	CL	GP	Glycerophospholipids 甘油磷脂	(18:4/18:2/20:4/18:2)	(18:4)	(18:2)	(20:4)	(18:2)	C83 H137 O17 P2	1467.93	15.9297	0.0312215	1.55848	0.643612	0.0978684	0.147197	1.20377	0.060097	0.0941279	0.219873	0.236948	0.216948	0.29204	0.1964	0.627848	0.297536	0.31397	0.260515	0.300305	0.378696	0.268282	0.655649	0.689285	0.694905
1195NEG	CL(20:5/18:2/18:2/18:2)-H	CL(74:11)-H	CL	GP	Glycerophospholipids 甘油磷脂	(20:5/18:2/18:2/18:2)	(20:5)	(18:2)	(18:2)	(18:2)	C83 H139 O17 P2	1469.95	16.6814	0.0329385	0.910159	0.733596	0.47367	8.86861	16.8168	5.81908	6.4489	12.3585	10.4359	9.03019	9.87508	13.1098	16.3478	11.6644	12.3995	10.8644	11.8626	11.3632	10.4345	15.3528	14.4529	14.5786
1196NEG	CL(18:2/18:2/20:4/18:2)-H	CL(74:10)-H	CL	GP	Glycerophospholipids 甘油磷脂	(18:2/18:2/20:4/18:2)	(18:2)	(18:2)	(20:4)	(18:2)	C83 H141 O17 P2	1471.96	17.5164	0.017907	0.643217	0.136227	0.358963	11.0464	13.1448	3.20222	4.16094	13.7834	12.5419	11.0433	11.6884	14.5604	12.0642	12.1609	13.734	13.3454	13.3196	12.8575	10.4853	14.0469	13.6046	14.0229
1197NEG	CL(18:2/18:2/18:2/20:4)-H	CL(74:10)-H	CL	GP	Glycerophospholipids 甘油磷脂	(18:2/18:2/18:2/20:4)	(18:2)	(18:2)	(18:2)	(20:4)	C83 H141 O17 P2	1471.96	16.1294	0.00929434	0.628197	0.540179	0.0621179	0.209727	0.715439	0.00450604	0.00519093	0.328356	0.193794	0.210153	0.755866	0.233842	0.119557	0.233351	0.324084	0.171407	0.167754	0.219042	0.625992	0.316895	0.321979	0.316808
1198NEG	CL(18:2/18:2/18:2/20:3)-H	CL(74:9)-H	CL	GP	Glycerophospholipids 甘油磷脂	(18:2/18:2/18:2/20:3)	(18:2)	(18:2)	(18:2)	(20:3)	C83 H143 O17 P2	1473.98	16.8938	0.00527273	0.476622	0.0419761	0.23455	11.3235	9.15782	1.99257	1.98396	14.7097	12.4921	10.2941	13.8191	14.5572	5.34199	12.6744	17.7101	14.8188	12.7242	16.0615	13.9335	17.0365	17.0553	17.2012
1199NEG	CL(18:2/18:1/20:4/18:2)-H	CL(74:9)-H	CL	GP	Glycerophospholipids 甘油磷脂	(18:2/18:1/20:4/18:2)	(18:2)	(18:1)	(20:4)	(18:2)	C83 H143 O17 P2	1473.98	18.3254	0.0132538	0.487021	0.034565	0.19676	7.15973	5.95272	1.20028	1.61405	8.69907	7.66163	7.61045	8.73125	8.14685	5.00628	8.64245	8.92089	9.82554	8.80548	8.12284	6.85776	9.61132	9.62295	9.39827
1200NEG	CL(18:2/18:1/20:3/18:2)-H	CL(74:8)-H	CL	GP	Glycerophospholipids 甘油磷脂	(18:2/18:1/20:3/18:2)	(18:2)	(18:1)	(20:3)	(18:2)	C83 H145 O17 P2	1476	19.1615	0.00435907	0.399277	0.0184321	0.0582741	0.937764	0.868733	0.0974418	0.161339	1.41236	1.3979	1.02234	1.33995	0.944645	0.468696	1.50419	1.63801	1.15311	2.11537	1.71864	1.02018	1.12754	1.12982	1.13699
1201NEG	CL(20:2/18:2/18:2/18:2)-H	CL(74:8)-H	CL	GP	Glycerophospholipids 甘油磷脂	(20:2/18:2/18:2/18:2)	(20:2)	(18:2)	(18:2)	(18:2)	C83 H145 O17 P2	1476	17.6985	0.0399283	0.54611	0.0761921	0.238459	7.37089	7.701	1.53501	1.65081	8.37851	8.63994	7.15369	9.26018	7.8379	6.21464	7.81159	9.21701	10.1238	9.17242	9.27058	8.63387	10.5714	11.3214	10.5744
1202NEG	CL(18:2/18:1/18:1/20:3)-H	CL(74:7)-H	CL	GP	Glycerophospholipids 甘油磷脂	(18:2/18:1/18:1/20:3)	(18:2)	(18:1)	(18:1)	(20:3)	C83 H147 O17 P2	1478.01	18.4602	0.0130898	0.700241	0.290613	0.193386	2.14714	3.52082	0.814063	1.15109	1.79173	3.52546	2.70228	2.88122	1.70069	3.063	3.11985	3.79707	3.66189	4.16045	3.1627	2.98673	4.37175	4.32866	4.44225
1203NEG	CL(18:2/18:1/20:1/18:2)-H	CL(74:6)-H	CL	GP	Glycerophospholipids 甘油磷脂	(18:2/18:1/20:1/18:2)	(18:2)	(18:1)	(20:1)	(18:2)	C83 H149 O17 P2	1480.03	19.1858	0.00258975	0.739587	0.352539	0.0736202	0.367835	0.556839	0.0890263	0.204214	0.363714	0.407351	0.50105	0.374633	0.520136	0.402024	0.687244	0.507844	0.530724	0.613553	0.444688	0.381519	0.561345	0.558784	0.561248
1204NEG	CL(18:2/18:2/22:6/18:2)-H	CL(76:12)-H	CL	GP	Glycerophospholipids 甘油磷脂	(18:2/18:2/22:6/18:2)	(18:2)	(18:2)	(22:6)	(18:2)	C85 H141 O17 P2	1495.96	16.8999	0.0062955	0.43171	0.0303842	0.107083	3.8533	2.654	0.494216	0.508434	4.85442	4.5047	3.55515	4.48157	4.91654	1.85043	4.34269	5.22415	5.6139	4.01396	4.9622	4.66356	4.74367	4.6968	4.68877
1205NEG	CL(18:2/18:2/18:2/22:6)-H	CL(76:12)-H	CL	GP	Glycerophospholipids 甘油磷脂	(18:2/18:2/18:2/22:6)	(18:2)	(18:2)	(18:2)	(22:6)	C85 H141 O17 P2	1495.96	16.1259	0.00249396	0.602457	0.195568	0.137304	1.68878	2.73312	0.423847	0.333441	2.51744	2.19534	1.93179	1.95219	2.41878	1.48115	2.46795	3.17595	2.21397	2.05262	2.63341	2.3673	3.31844	3.33006	3.31402
1206NEG	CL(18:2/18:2/22:5/18:2)-H	CL(76:11)-H	CL	GP	Glycerophospholipids 甘油磷脂	(18:2/18:2/22:5/18:2)	(18:2)	(18:2)	(22:5)	(18:2)	C85 H143 O17 P2	1497.98	17.7235	0.0019466	0.495707	0.0488176	0.120857	2.7783	2.3029	0.396743	0.585024	3.11774	3.20463	2.55495	3.35363	3.09047	1.58474	2.91235	3.52001	3.87595	3.45219	3.30551	3.10292	3.85508	3.84012	3.84839
1207NEG	CL(18:2/18:1/22:5/18:2)-H	CL(76:10)-H	CL	GP	Glycerophospholipids 甘油磷脂	(18:2/18:1/22:5/18:2)	(18:2)	(18:1)	(22:5)	(18:2)	C85 H145 O17 P2	1500	18.4807	0.0212334	0.502305	0.0402418	0.0875777	0.937345	1.06577	0.201175	0.287972	1.38988	1.38002	1.05185	1.1399	1.07118	0.992959	1.35444	1.51147	1.43801	1.78044	1.21022	1.31978	1.6221	1.60581	1.55702
1208NEG	CL(20:5/18:2/22:6/18:2)-H	CL(78:15)-H	CL	GP	Glycerophospholipids 甘油磷脂	(20:5/18:2/22:6/18:2)	(20:5)	(18:2)	(22:6)	(18:2)	C87 H139 O17 P2	1517.95	16.1034	0.00598664	0.503744	0.10518	0.0619191	0.609035	0.815969	0.0769052	0.0295482	0.851775	0.702095	0.739852	0.746431	0.928119	0.520421	0.916274	1.11408	0.850916	0.812786	0.929215	0.836158	1.16884	1.18022	1.16741
1209NEG	CL(18:2/20:4/22:6/18:2)-H	CL(78:14)-H	CL	GP	Glycerophospholipids 甘油磷脂	(18:2/20:4/22:6/18:2)	(18:2)	(20:4)	(22:6)	(18:2)	C87 H141 O17 P2	1519.96	16.9173	0.000999604	0.36787	0.0333922	0.0298285	0.613645	0.385901	0.0133209	0.00637421	0.66495	0.848683	0.680428	0.576599	0.731929	0.190304	0.780531	0.83747	0.773612	0.690598	0.700988	0.751704	0.727282	0.727114	0.725948
1210NEG	CL(18:2/20:3/22:6/18:2)-H	CL(78:13)-H	CL	GP	Glycerophospholipids 甘油磷脂	(18:2/20:3/22:6/18:2)	(18:2)	(20:3)	(22:6)	(18:2)	C87 H143 O17 P2	1521.98	17.0709	0.00210194			0.0364948	0.786802	0.196463			0.886447	0.902929	0.561968	0.919311	0.810214	0.141997	0.786645	0.899539	1.0087	0.834979	0.920667	0.882854	0.867696	0.869513	0.871351
1211NEG	CL(18:2/18:2/20:3/22:6)-H	CL(78:13)-H	CL	GP	Glycerophospholipids 甘油磷脂	(18:2/18:2/20:3/22:6)	(18:2)	(18:2)	(20:3)	(22:6)	C87 H143 O17 P2	1521.98	16.2984	0.00446921	0.410838	0.0424504	0.022779	0.474881	0.194379	0.00421899		0.555066	0.575028	0.466315	0.5893	0.590452	0.0847355	0.574988	0.647978	0.62344	0.474541	0.623156	0.58013	0.657187	0.661596	0.656017
1212NEG	CL(18:2/18:0/20:4/22:1)-H	CL(78:7)-H	CL	GP	Glycerophospholipids 甘油磷脂	(18:2/18:0/20:4/22:1)	(18:2)	(18:0)	(20:4)	(22:1)	C87 H155 O17 P2	1534.07	11.6028	0.0178357	0.980861	0.952171	0.561369	16.7773	26.2991	5.96646	10.3476	19.3271	13.3967	14.0007	13.8247	20.1148	24.7176	18.3037	21.0386	17.3698	16.5552	15.8924	13.5827	20.9474	21.5833	20.9139
1213NEG	CL(23:0/18:1/18:2/20:4)-H	CL(79:7)-H	CL	GP	Glycerophospholipids 甘油磷脂	(23:0/18:1/18:2/20:4)	(23:0)	(18:1)	(18:2)	(20:4)	C88 H157 O17 P2	1548.09	10.8621	0.0169437	0.625299	0.289786	0.135604	3.54589	3.42395	0.0629221	0.420999	3.54407	3.03381	2.70816	2.63428	3.89749	2.44333	3.08281	3.47755	3.6442	3.34981	3.4114	2.71289	3.76638	3.72814	3.64346
127POS	LPC(16:0e)+H	LPC(16:0e)+H	LPC	GP	Glycerophospholipids 甘油磷脂	(16:0e)	(16:0e)				C24 H53 O6 N1 P1	482.361	3.17551	0.0541935	3.56629	0.100925	0.450844	7.83973	1.12204	13.9048	9.62468	0.956664	0.906706	0.682609	6.56467	10.2007	1.20897	1.12644	1.15337	7.90279	4.38869	6.62757	1.03355	0.815249	0.820499	0.743567
132POS	LPC(17:1)+H	LPC(17:1)+H	LPC	GP	Glycerophospholipids 甘油磷脂	(17:1)	(17:1)				C25 H51 O7 N1 P1	508.34	2.31139	0.0193961	7.23158	0.0420278	0.427478	7.8621	0.738272	9.57335	12.391	0.663661	0.347289	0.346504	2.86911	3.38048	0.616762	0.83444	0.438915	4.64015	4.9	3.66388	0.704272	0.537215	0.520347	0.518868
134POS	LPC(18:0)+H	LPC(18:0)+H	LPC	GP	Glycerophospholipids 甘油磷脂	(18:0)	(18:0)				C26 H55 O7 N1 P1	524.371	3.56077	0.0443995	2.86952	0.149206	0.986392	67.5919	4.01911	65.7197	52.6214	5.5897	5.57836	4.43575	50.5927	41.34	3.44922	7.624	5.81345	50.2708	78.7176	40.5894	9.68771	5.02119	4.82679	4.59427
135POS	LPC(18:0e)+H	LPC(18:0e)+H	LPC	GP	Glycerophospholipids 甘油磷脂	(18:0e)	(18:0e)				C26 H57 O6 N1 P1	510.392	4.59431	0.0707112	3.35007	0.108276	0.214444	1.93535	0.280148	3.10706	2.21735	0.259592	0.162432	0.133778	1.69487	2.5585	0.283194	0.233973	0.240698	1.60514	1.64415	1.74965	0.288713	0.18553	0.195435	0.169702
136POS	LPC(18:0p)+H	LPC(18:0p)+H	LPC	GP	Glycerophospholipids 甘油磷脂	(18:0p)	(18:0p)				C26 H55 O6 N1 P1	508.376	3.33804	0.0504495	2.63851	0.195616	0.400897	17.3796	1.27245	8.8889	11.7263	1.26324	1.22968	1.13782	11.2516	17.4745	1.15887	1.74813	1.89286	17.3345	9.25084	13.0864	2.07858	1.15438	1.13485	1.04887
137POS	LPC(18:1)+H	LPC(18:1)+H	LPC	GP	Glycerophospholipids 甘油磷脂	(18:1)	(18:1)				C26 H53 O7 N1 P1	522.355	2.68563	0.0560348	3.94245	0.108134	3.71643	1506.69	75.3762	965.743	730.995	67.8888	87.0186	75.507	601.253	844.997	54.5593	197.855	73.5529	1088.78	897.35	648.62	157.408	82.8302	84.1313	75.7112
143POS	LPC(19:0)+H	LPC(19:0)+H	LPC	GP	Glycerophospholipids 甘油磷脂	(19:0)	(19:0)				C27 H57 O7 N1 P1	538.387	4.397	0.0284801	3.30212	0.117912	0.377522	6.80661	0.380947	9.06367	8.05364	0.666439	0.639755	0.45212	5.60206	4.15162	0.277472	0.886239	0.557828	5.71956	6.13502	5.708	0.807946	0.56615	0.548648	0.534902
148POS	LPC(20:3)+H	LPC(20:3)+H	LPC	GP	Glycerophospholipids 甘油磷脂	(20:3)	(20:3)				C28 H53 O7 N1 P1	546.355	3.85304	0.0554283	2.20013	0.299846	2.19798	618.372	32.3015	296.768	338.399	43.579	58.8225	43.7481	438.289	337.307	33.7636	65.1156	44.6031	455.848	599.434	284.787	81.1743	38.2006	37.283	34.319
153POS	LPC(20:5)+H	LPC(20:5)+H	LPC	GP	Glycerophospholipids 甘油磷脂	(20:5)	(20:5)				C28 H49 O7 N1 P1	542.324	2.17403	0.0589709	3.57759	0.0549534	1.4811	83.2284	37.8658	93.7285	152.33	9.18972	8.37653	15.1871	69.8723	72.5737	20.0559	16.1957	9.53213	89.5418	116.11	62.6318	11.6253	14.7757	13.9567	13.1299
156POS	LPC(22:1)+H	LPC(22:1)+H	LPC	GP	Glycerophospholipids 甘油磷脂	(22:1)	(22:1)				C30 H61 O7 N1 P1	578.418	5.70976	0.0173031	3.88863	0.0714067	0.172665	1.52041	0.194618	1.82227	1.63101	0.1129	0.106207	0.0748254	1.03515	0.827757	0.142961	0.155361	0.122013	1.23835	0.849361	0.970038	0.171028	0.118482	0.115172	0.114851
157POS	LPC(22:3)+H	LPC(22:3)+H	LPC	GP	Glycerophospholipids 甘油磷脂	(22:3)	(22:3)				C30 H57 O7 N1 P1	574.387	5.61123	0.0204109	14.3397	0.112729	0.267444	0.453749	0.165578	3.88255	4.37353	0.129721	0.0547758	0.0308402	0.403604	0.273452	0.197379	0.067711	0.0530305	0.489353	0.37662	0.413643	0.0429446	0.0797159	0.0771771	0.0767885
159POS	LPC(22:5)+H	LPC(22:5)+H	LPC	GP	Glycerophospholipids 甘油磷脂	(22:5)	(22:5)				C30 H53 O7 N1 P1	570.355	3.03762	0.0301419	2.79018	0.399746	0.147952	12.7147	0.489087	1.36974	2.39885	0.36417	0.764659	0.601106	4.35294	2.48722	0.26627	0.517826	0.234905	8.28668	7.65188	3.76917	0.409127	0.361563	0.344502	0.342328
163POS	LPC(24:1)+H	LPC(24:1)+H	LPC	GP	Glycerophospholipids 甘油磷脂	(24:1)	(24:1)				C32 H65 O7 N1 P1	606.449	7.304	0.0512422	61.1731	0.163002	0.541215	0.483928	0.276471	22.7741	10.9645	0.0377065	0.0492751	0.0420595	0.434915	0.423678	0.379373	0.0555788	0.0522251	0.372212	0.450742	0.393895	0.0602967	0.0663063	0.064355	0.0599506
712NEG	LPC(14:0)+HCOO	LPC(14:0)+HCOO	LPC	GP	Glycerophospholipids 甘油磷脂	(14:0)	(14:0)				C23 H47 O9 N1 P1	512.299	2.01452	0.025851	2.17706	0.0080376	0.2055	1.61765	1.10193	1.94442	2.14665	0.831264	0.876586	0.822599	0.597926	0.700262	0.977679	1.01296	0.819308	0.762437	1.26398	1.02937	1.08954	1.04187	1.08952	1.09038
716NEG	LPC(15:0)+HCOO	LPC(15:0)+HCOO	LPC	GP	Glycerophospholipids 甘油磷脂	(15:0)	(15:0)				C24 H49 O9 N1 P1	526.315	2.275	0.0172504	4.06719	0.0366258	0.218828	0.808996	0.851799	2.43857	2.3708	0.457446	0.340752	0.372996	0.419623	0.414452	0.728015	0.515003	0.430984	0.432868	0.533702	0.612376	0.609291	0.7255	0.745325	0.749347
721NEG	LPC(16:1)+HCOO	LPC(16:1)+HCOO	LPC	GP	Glycerophospholipids 甘油磷脂	(16:1)	(16:1)				C25 H49 O9 N1 P1	538.315	2.13398	0.0119985	1.44397	0.15026	0.583961	27.0256	12.9411	15.9723	14.9335	12.3353	11.2258	14.8997	10.621	9.00702	7.44973	13.1532	9.76355	12.8199	15.1223	11.6208	13.1675	12.5634	12.8518	12.6236
723NEG	LPC(16:0)+HCOO	LPC(16:0)+HCOO	LPC	GP	Glycerophospholipids 甘油磷脂	(16:0)	(16:0)				C25 H51 O9 N1 P1	540.331	2.70101	0.0133708	1.59784	0.011096	3.14938	504.381	307.236	491.901	445.269	274.444	269.424	272.427	278.176	246.962	257.146	341.867	252.198	315.793	336.725	278.438	356.514	301.717	301.386	308.584
727NEG	LPC(17:0)+HCOO	LPC(17:0)+HCOO	LPC	GP	Glycerophospholipids 甘油磷脂	(17:0)	(17:0)				C26 H53 O9 N1 P1	554.346	3.17132	0.0217589	3.20883	0.0497614	0.447776	5.52709	2.56823	11.8322	9.71831	2.59406	2.31161	2.06259	2.27057	2.60526	2.16038	4.46484	2.9186	2.52757	3.7098	2.8711	3.52793	3.72741	3.89324	3.81242
728NEG	LPC(18:3)+HCOO	LPC(18:3)+HCOO	LPC	GP	Glycerophospholipids 甘油磷脂	(18:3)	(18:3)				C27 H49 O9 N1 P1	562.315	1.92768	0.000610833	1.37645	0.419213	0.232289	2.46979	3.96677	1.17203	1.44618	1.28573	1.17301	2.61597	1.50365	0.997556	1.73268	1.48673	1.18834	1.10375	2.17942	1.12627	1.57149	2.20817	2.21048	2.21053
729NEG	LPC(18:2)+HCOO	LPC(18:2)+HCOO	LPC	GP	Glycerophospholipids 甘油磷脂	(18:2)	(18:2)				C27 H51 O9 N1 P1	564.331	2.1817	0.00752976	1.84639	0.0306007	1.88552	99.2024	182.733	97.4999	136.745	66.7669	57.6039	87.5097	67.6814	57.0668	96.9958	81.222	63.0523	64.6056	108.172	61.4521	63.911	103.95	105.323	105.312
731NEG	LPC(18:1)+HCOO	LPC(18:1)+HCOO	LPC	GP	Glycerophospholipids 甘油磷脂	(18:1)	(18:1)				C27 H53 O9 N1 P1	566.346	2.81987	0.0677547	1.28507	0.607409	1.2159	245.495	57.6905	81.2049	74.4561	58.9308	111.72	124.077	62.3326	64.7151	42.5361	99.9723	72.1718	95.073	115.33	78.5161	132.643	87.8317	89.6028	99.4388
733NEG	LPC(18:0)+HCOO	LPC(18:0)+HCOO	LPC	GP	Glycerophospholipids 甘油磷脂	(18:0)	(18:0)				C27 H55 O9 N1 P1	568.362	3.81797	0.0114794	1.09584	0.648302	2.25838	410.942	181.11	267.106	242.24	228.88	256.752	236.101	283.335	227.085	137.098	287.363	238.174	285.65	463.315	215.942	299.085	252.436	258.171	254.288
735NEG	LPC(19:1)+HCOO	LPC(19:1)+HCOO	LPC	GP	Glycerophospholipids 甘油磷脂	(19:1)	(19:1)				C28 H55 O9 N1 P1	580.362	3.31212	0.0119748	2.29243	0.0851323	0.105114	1.0779	0.24958	0.512727	0.720921	0.275198	0.250775	0.281196	0.31004	0.311688	0.110866	0.512193	0.323127	0.404301	0.530696	0.364097	0.405379	0.398552	0.407667	0.400412
737NEG	LPC(19:0)+HCOO	LPC(19:0)+HCOO	LPC	GP	Glycerophospholipids 甘油磷脂	(19:0)	(19:0)				C28 H57 O9 N1 P1	582.378	4.59873	0.0138027	4.21487	0.111134	0.373104	1.38241	1.24006	7.58855	7.68899	0.934142	1.22953	1.10744	0.975761	0.905701	1.20837	1.2797	0.934063	0.928966	1.17681	0.979263	1.34509	1.80958	1.85043	1.80462
741NEG	LPC(20:5)+HCOO	LPC(20:5)+HCOO	LPC	GP	Glycerophospholipids 甘油磷脂	(20:5)	(20:5)				C29 H49 O9 N1 P1	586.315	1.82441	0.011495	1.09979	0.853855	0.273461	2.98277	7.80374	1.30945	1.27216	2.75352	2.37903	3.97305	3.04957	1.7588	2.92581	2.45627	2.19706	2.28141	5.2427	1.72724	2.90923	4.03968	4.13246	4.07389
742NEG	LPC(20:4)+HCOO	LPC(20:4)+HCOO	LPC	GP	Glycerophospholipids 甘油磷脂	(20:4)	(20:4)				C29 H51 O9 N1 P1	588.331	2.11877	0.000712429	1.00024	0.999509	1.0796	122.547	98.6562	32.6208	26.7014	60.3825	55.377	99.6383	65.0609	58.3894	40.2848	74.3866	64.2001	75.9685	114.816	56.6089	89.1741	86.0588	85.9701	85.9412
743NEG	LPC(20:3)+HCOO	LPC(20:3)+HCOO	LPC	GP	Glycerophospholipids 甘油磷脂	(20:3)	(20:3)				C29 H53 O9 N1 P1	590.346	2.37015	0.0158244	0.680836	0.275283	0.47814	34.8605	19.0426	7.95323	9.6419	22.8861	19.5167	34.546	28.0666	14.5799	7.8245	20.6518	19.9258	26.2006	40.3371	26.9056	25.026	26.4727	27.3078	26.7549
744NEG	LPC(20:2)+HCOO	LPC(20:2)+HCOO	LPC	GP	Glycerophospholipids 甘油磷脂	(20:2)	(20:2)				C29 H55 O9 N1 P1	592.362	2.91851	0.0320234	0.698582	0.233975	0.149988	1.93147	1.29556	1.28559	0.844705	1.06399	2.22918	2.78666	1.58904	0.822647	1.54641	2.92837	0.85492	2.57727	3.53719	2.3578	1.05914	2.1912	2.07305	2.07496
746NEG	LPC(20:1)+HCOO	LPC(20:1)+HCOO	LPC	GP	Glycerophospholipids 甘油磷脂	(20:1)	(20:1)				C29 H57 O9 N1 P1	594.378	3.94357	0.00784321	1.72731	0.230875	0.316584	12.311	3.50242	5.01285	4.66819	3.80144	3.86671	3.16542	3.92606	3.72148	2.27784	5.27965	4.24316	5.63458	6.37997	4.47957	4.63264	4.78775	4.85623	4.8501
748NEG	LPC(20:0)+HCOO	LPC(20:0)+HCOO	LPC	GP	Glycerophospholipids 甘油磷脂	(20:0)	(20:0)				C29 H59 O9 N1 P1	596.393	5.53412	0.012681	5.39273	0.0579164	0.336482	0.827459	2.07506	5.70176	5.40262	1.01562	0.531953	0.413132	0.636658	0.451683	1.86242	0.721067	0.559393	0.637646	0.67491	0.708763	0.394021	1.14315	1.16921	1.14472
754NEG	LPC(22:6)+HCOO	LPC(22:6)+HCOO	LPC	GP	Glycerophospholipids 甘油磷脂	(22:6)	(22:6)				C31 H51 O9 N1 P1	612.331	2.02043	0.0111247	1.0071	0.986997	1.15627	162.359	139.499	29.3086	22.3466	87.7431	76.3334	94.5083	92.4367	102.81	53.5051	132.283	109.043	108.894	135.25	93.033	120.647	119.174	121.851	120.657
756NEG	LPC(22:5)+HCOO	LPC(22:5)+HCOO	LPC	GP	Glycerophospholipids 甘油磷脂	(22:5)	(22:5)				C31 H53 O9 N1 P1	614.346	2.66748	0.0425528	0.672107	0.421496	0.0911993	4.27446	1.52992	0.0971038	0.915834	2.19668	1.90303	3.42246	2.62103	1.37111	0.332976	1.84972	1.31186	3.64326	3.29372	2.45214	1.67946	2.39038	2.57625	2.57508
757NEG	LPC(22:4)+HCOO	LPC(22:4)+HCOO	LPC	GP	Glycerophospholipids 甘油磷脂	(22:4)	(22:4)				C31 H55 O9 N1 P1	616.362	2.60329	0.0117374	0.551819	0.290395	0.0516687	1.88001	0.731266	0.037145	0.0296515	0.86032	1.13371	1.69169	1.16745	0.884685	0.43655	0.974276	0.967134	1.3317	1.12025	1.11479	0.922189	0.919851	0.940466	0.924053
776NEG	LPC(24:0)+HCOO	LPC(24:0)+HCOO	LPC	GP	Glycerophospholipids 甘油磷脂	(24:0)	(24:0)				C33 H67 O9 N1 P1	652.456	8.752	0.0226144	30.8041	0.0874216	0.363433	0.128273	1.30172	7.1668	6.70483	0.114859	0.125505	0.133549	0.122827	0.128711	2.0808	0.139135	0.165063	0.121643	0.147328	0.123707	0.0792795	0.248731	0.254416	0.26024
693NEG	LPE(16:1)-H	LPE(16:1)-H	LPE	GP	Glycerophospholipids 甘油磷脂	(16:1)	(16:1)				C21 H41 O7 N1 P1	450.263	2.21673	0.0139803	2.6085	3.48624e-05	0.387236	5.3348	5.11125	6.33428	6.21236	1.91452	2.24819	2.40232	2.24951	2.0989	3.54803	2.92389	2.17728	2.65166	2.41904	2.44417	2.81978	3.00694	3.08102	3.08086
694NEG	LPE(16:0)-H	LPE(16:0)-H	LPE	GP	Glycerophospholipids 甘油磷脂	(16:0)	(16:0)				C21 H43 O7 N1 P1	452.278	2.83473	0.019259	2.60604	0.00146705	2.1637	160.876	135.419	222.96	199.963	62.2223	78.0995	61.4382	74.2208	93.5982	123.517	115.759	92.8039	92.0174	92.1806	93.2091	93.7054	99.7051	103.555	102.284
695NEG	LPE(17:0)-H	LPE(17:0)-H	LPE	GP	Glycerophospholipids 甘油磷脂	(17:0)	(17:0)				C22 H45 O7 N1 P1	466.294	3.36513	0.0130956	6.16182	0.0616962	0.385282	1.90233	1.65956	8.14156	7.6073	0.876243	0.792019	0.648157	0.817518	1.29396	1.80809	1.61984	1.2182	1.09538	1.20683	1.15208	1.20311	1.50164	1.53641	1.53603
696NEG	LPE(18:0e)-H	LPE(18:0e)-H	LPE	GP	Glycerophospholipids 甘油磷脂	(18:0e)	(18:0e)				C23 H49 O6 N1 P1	466.33	4.84	0.0201263	2.02192	0.0422844	0.0902793	0.22658	0.198526	0.432436	0.362217	0.208327	0.136123	0.100367	0.15845	0.242472	0.286831	0.181223	0.209625	0.207858	0.146388	0.204412	0.171961	0.197645	0.205263	0.203944
697NEG	LPE(18:2)-H	LPE(18:2)-H	LPE	GP	Glycerophospholipids 甘油磷脂	(18:2)	(18:2)				C23 H43 O7 N1 P1	476.278	2.28162	0.025983	3.79388	0.0186168	0.869674	12.2545	37.9807	18.9322	27.8312	5.92503	6.34367	6.626	6.67244	7.78385	26.4466	11.4152	8.32021	7.22162	10.7878	7.76165	7.10296	15.3111	16.0984	15.9017
698NEG	LPE(18:1)-H	LPE(18:1)-H	LPE	GP	Glycerophospholipids 甘油磷脂	(18:1)	(18:1)				C23 H45 O7 N1 P1	478.294	2.98475	0.0190288	2.519	0.00444531	1.4505	124.96	63.8213	95.7665	95.7999	32.48	45.6192	31.4157	41.4764	48.2409	51.1698	69.2825	50.4564	59.7652	58.3751	47.06	60.5275	55.7113	57.8599	57.0088
699NEG	LPE(18:0)-H	LPE(18:0)-H	LPE	GP	Glycerophospholipids 甘油磷脂	(18:0)	(18:0)				C23 H47 O7 N1 P1	480.31	4.03848	0.0206019	1.83773	0.0119276	2.57749	385.674	209.04	312.749	303.049	156.707	175.193	131.114	195.684	210.508	183.519	286.72	212.785	220.018	269.584	197.053	254.421	224.884	233.556	232.559
701NEG	LPE(19:1)-H	LPE(19:1)-H	LPE	GP	Glycerophospholipids 甘油磷脂	(19:1)	(19:1)				C24 H47 O7 N1 P1	492.31	3.50901	0.0244471	3.36061	0.011412	0.0931024	0.432179	0.161188	0.473866	0.418524	0.0849688	0.132831	0.0857936	0.138516	0.164859	0.121614	0.257806	0.165645	0.178709	0.176427	0.171753	0.182819	0.185716	0.194481	0.192893
702NEG	LPE(20:0e)-H	LPE(20:0e)-H	LPE	GP	Glycerophospholipids 甘油磷脂	(20:0e)	(20:0e)				C25 H53 O6 N1 P1	494.362	6.73413	0.0332068	0.915553	0.724064	0.0630948	0.249747	0.223016	0.121219	0.243549	0.35374	0.174662	0.17252	0.21386	0.329722	0.21264	0.320129	0.31594	0.349802	0.189936	0.3902	0.263287	0.235044	0.249111	0.249093
704NEG	LPE(20:5)-H	LPE(20:5)-H	LPE	GP	Glycerophospholipids 甘油磷脂	(20:5)	(20:5)				C25 H41 O7 N1 P1	498.263	1.91345	0.0197247	2.66581	0.273411	0.275731	1.42315	6.7695	1.20788	1.20237	0.941437	0.976275	1.00814	1.05151	1.19357	3.45665	1.5524	1.2487	0.896377	1.84419	0.769479	1.03131	2.66433	2.76744	2.69172
705NEG	LPE(20:4)-H	LPE(20:4)-H	LPE	GP	Glycerophospholipids 甘油磷脂	(20:4)	(20:4)				C25 H43 O7 N1 P1	500.278	2.20598	0.0120888	1.2839	0.54528	1.13062	78.031	107.974	25.8277	28.0781	40.312	38.8922	61.6419	46.0147	48.7373	53.9895	63.635	50.3715	54.1763	67.8088	47.6132	55.1139	69.021	70.4899	70.4835
706NEG	LPE(20:3)-H	LPE(20:3)-H	LPE	GP	Glycerophospholipids 甘油磷脂	(20:3)	(20:3)				C25 H45 O7 N1 P1	502.294	2.53064	0.199308	1.50945	0.279238	0.286749	3.53611	5.49818	1.73663	2.49627	2.72655	3.20011	1.11872	1.74404	3.40675	1.00696	4.61304	3.64661	4.71813	2.25829	4.21977	3.69696	2.75431	3.98838	3.99034
707NEG	LPE(20:1)-H	LPE(20:1)-H	LPE	GP	Glycerophospholipids 甘油磷脂	(20:1)	(20:1)				C25 H49 O7 N1 P1	506.325	4.20222	0.0240463	2.50435	0.0166635	0.331166	7.04213	2.66432	5.65858	5.25381	2.08477	2.27424	1.41745	2.45673	2.62374	2.24147	4.18065	3.20773	3.55094	2.91313	2.62877	2.88844	3.45879	3.61823	3.59212
709NEG	LPE(20:0)-H	LPE(20:0)-H	LPE	GP	Glycerophospholipids 甘油磷脂	(20:0)	(20:0)				C25 H51 O7 N1 P1	508.341	5.85793	0.051238	6.83375	0.0578263	0.301265	0.618847	1.52904	4.4409	4.61219	0.548	0.273318	0.150206	0.667542	0.33532	1.55974	0.818409	0.317949	0.70924	0.36189	0.434807	0.257617	0.880845	0.974331	0.91492
714NEG	LPE(22:6)-H	LPE(22:6)-H	LPE	GP	Glycerophospholipids 甘油磷脂	(22:6)	(22:6)				C27 H43 O7 N1 P1	524.278	2.10425	0.0223387	1.54712	0.426145	1.38382	174.696	182.94	30.8352	28.9018	57.8022	69.9613	64.5275	77.4831	103.667	83.354	137.715	112.44	102.303	122.036	82.476	109.525	123.499	128.591	128.193
718NEG	LPE(22:4)-H	LPE(22:4)-H	LPE	GP	Glycerophospholipids 甘油磷脂	(22:4)	(22:4)				C27 H47 O7 N1 P1	528.31	2.74359	0.0336863	0.998047	0.996923	0.120376	1.93978	1.78358	0.157156	0.24707	0.650839	1.21653	1.30336	0.964936	1.07516	1.2177	1.06271	1.06607	1.41587	1.26612	1.3187	1.54241	1.15661	1.2268	1.22684
719NEG	LPE(22:1)-H	LPE(22:1)-H	LPE	GP	Glycerophospholipids 甘油磷脂	(22:1)	(22:1)				C27 H53 O7 N1 P1	534.357	5.91863	0.0218504	1.9961	0.218586	0.0784144	0.818783	0.277699	0.319292	0.193171	0.16515	0.245127	0.116418	0.27935	0.343443	0.25387	0.352369	0.339232	0.442116	0.339114	0.292885	0.413353	0.390862	0.408297	0.398908
700NEG	LPG(16:0)-H	LPG(16:0)-H	LPG	GP	Glycerophospholipids 甘油磷脂	(16:0)	(16:0)				C22 H44 O9 N0 P1	483.273	2.29552	0.0194111	2.17596	0.0152937	0.297723	3.30615	2.11032	4.51698	4.23018	2.15111	1.47984	1.39576	1.48243	1.66754	3.03497	2.87639	1.49522	1.96321	2.97149	1.78503	3.16503	2.17082	2.13759	2.08855
708NEG	LPG(18:2)-H	LPG(18:2)-H	LPG	GP	Glycerophospholipids 甘油磷脂	(18:2)	(18:2)				C24 H44 O9 N0 P1	507.273	1.99956	0.0103145	2.30995	0.10342	0.357245	12.9041	6.4747	3.31094	5.40993	2.9755	3.55538	2.61647	3.01727	3.52947	4.44687	7.36265	3.29216	4.26971	7.27996	3.56704	7.06755	5.89353	5.95201	6.01631
710NEG	LPG(18:1)-H	LPG(18:1)-H	LPG	GP	Glycerophospholipids 甘油磷脂	(18:1)	(18:1)				C24 H46 O9 N0 P1	509.288	2.2792	0.0447367	1.32612	0.219113	0.255237	4.88592	2.4036	3.05273	3.03386	2.32721	2.00603	3.27159	2.48181	2.09167	3.16542	2.17656	1.93696	3.16065	5.43475	1.97459	3.51524	3.01416	2.97156	2.76975
711NEG	LPG(18:0)-H	LPG(18:0)-H	LPG	GP	Glycerophospholipids 甘油磷脂	(18:0)	(18:0)				C24 H48 O9 N0 P1	511.304	3.16091	0.00223869	2.12274	0.0817356	0.115582	1.20884	0.333569	0.645563	0.762883	0.475949	0.343301	0.292246	0.278623	0.370489	0.62885	0.865631	0.280544	0.469	0.397498	0.350559	0.587788	0.56141	0.563449	0.563712
734NEG	LPI(16:0)-H	LPI(16:0)-H	LPI	GP	Glycerophospholipids 甘油磷脂	(16:0)	(16:0)				C25 H48 O12 N0 P1	571.289	2.17575	0.0187163	1.74698	0.00295212	0.633644	15.5057	18.7195	15.583	13.1066	10.5406	8.92109	9.70456	6.84729	6.95949	14.3699	11.6041	9.04306	9.6787	6.44172	13.4333	7.20625	18.227	18.4498	18.9072
740NEG	LPI(17:0)-H	LPI(17:0)-H	LPI	GP	Glycerophospholipids 甘油磷脂	(17:0)	(17:0)				C26 H50 O12 N0 P1	585.305	2.52225	0.0173022	4.07016	0.0161034	0.178156	0.641914	0.921999	1.8147	1.03909	0.307933	0.263707	0.262436	0.251315	0.312163	0.701792	0.478993	0.42495	0.369335	0.276199	0.443268	0.36307	0.913494	0.943522	0.938691
747NEG	LPI(18:2)-H	LPI(18:2)-H	LPI	GP	Glycerophospholipids 甘油磷脂	(18:2)	(18:2)				C27 H48 O12 N0 P1	595.289	1.84237	0.0208744	2.81933	0.0311379	0.214905	2.09499	2.89759	0.776239	1.88227	0.749514	0.565714	0.790329	0.608238	0.784174	1.65325	1.58037	0.932313	0.465331	0.642346	0.660025	0.622099	2.25867	2.34754	2.33591
750NEG	LPI(18:1)-H	LPI(18:1)-H	LPI	GP	Glycerophospholipids 甘油磷脂	(18:1)	(18:1)				C27 H50 O12 N0 P1	597.305	2.27224	0.0144771	2.174	0.0187238	0.503709	16.6315	11.9301	9.32407	8.27748	6.38276	5.27327	5.87105	3.70716	4.90815	6.45783	8.94927	6.29957	7.36517	5.76587	8.75356	6.1894	13.1667	13.5306	13.4642
751NEG	LPI(18:0)-H	LPI(18:0)-H	LPI	GP	Glycerophospholipids 甘油磷脂	(18:0)	(18:0)				C27 H52 O12 N0 P1	599.32	2.94892	0.0180688	1.8417	0.000813308	2.03043	181.851	186.817	156.853	141.23	104.133	96.639	83.3545	77.9041	88.4134	123.728	131.555	116.869	124.337	117.534	111.528	119.525	214.892	222.299	221.046
759NEG	LPI(20:4)-H	LPI(20:4)-H	LPI	GP	Glycerophospholipids 甘油磷脂	(20:4)	(20:4)				C29 H48 O12 N0 P1	619.289	1.79489	0.0520842	1.39523	0.46604	0.640543	35.2478	34.9653	7.98266	8.62719	18.5212	14.7343	17.5574	11.4154	18.541	17.0314	28.4363	20.737	19.3338	23.5522	16.2109	15.3467	39.3481	43.2338	43.0049
761NEG	LPI(20:3)-H	LPI(20:3)-H	LPI	GP	Glycerophospholipids 甘油磷脂	(20:3)	(20:3)				C29 H50 O12 N0 P1	621.305	1.99787	0.0787286	0.745455	0.56471	0.162124	9.0599	3.38911	0.591275	1.0299	4.34504	4.15175	5.54475	4.83309	2.74369	1.46512	6.16149	4.10244	6.2522	3.20428	4.5966	3.53313	8.24337	8.30765	7.19748
763NEG	LPI(20:0)-H	LPI(20:0)-H	LPI	GP	Glycerophospholipids 甘油磷脂	(20:0)	(20:0)				C29 H56 O12 N0 P1	627.351	4.22	0.0491325	5.00937	0.0313111	0.152454	0.142913	0.7477	0.969601	0.922041	0.308313	0.0643302	0.0575779	0.125188	0.061205	0.530151	0.167637	0.0910848	0.125972	0.0665183	0.199863	0.0526239	0.54859	0.599354	0.596698
771NEG	LPI(22:6)-H	LPI(22:6)-H	LPI	GP	Glycerophospholipids 甘油磷脂	(22:6)	(22:6)				C31 H48 O12 N0 P1	643.289	1.74506	0.024932	1.06735	0.893129	0.09648	1.14682	0.970333	0.238383	0.141321	0.898156	0.448412	0.638735	0.353993	0.90595	0.361536	1.16575	1.02622	0.713721	0.409529	0.807023	0.527051	1.50694	1.58355	1.55338
703NEG	LPS(16:0)-H	LPS(16:0)-H	LPS	GP	Glycerophospholipids 甘油磷脂	(16:0)	(16:0)				C22 H43 O9 N1 P1	496.268	2.23552	0.0487942	2.39519	0.00243791	0.281459	3.35693	2.56055	4.0559	2.95382	1.17287	1.66692	1.68635	0.871019	1.18215	2.24759	2.5121	0.917771	0.689111	1.57611	1.50886	1.87225	2.10852	2.02515	2.23096
713NEG	LPS(18:1)-H	LPS(18:1)-H	LPS	GP	Glycerophospholipids 甘油磷脂	(18:1)	(18:1)				C24 H45 O9 N1 P1	522.284	2.307	0.0332165	2.72164	0.00106924	0.227018	2.47506	1.7968	2.32973	1.98187	0.722459	0.892695	1.17674	0.361884	0.589005	1.25754	1.58753	0.633056	0.724685	1.12834	0.59451	1.11913	1.1094	1.17516	1.17637
715NEG	LPS(18:0)-H	LPS(18:0)-H	LPS	GP	Glycerophospholipids 甘油磷脂	(18:0)	(18:0)				C24 H47 O9 N1 P1	524.299	3.03842	0.0197392	2.17984	0.00115045	0.769085	25.2946	19.6891	29.2377	22.5855	11.818	13.2681	10.7357	8.58837	8.49441	19.4171	18.3947	9.65238	8.83705	19.1461	10.4439	16.2192	15.3879	15.1129	14.7924
724NEG	LPS(20:4)-H	LPS(20:4)-H	LPS	GP	Glycerophospholipids 甘油磷脂	(20:4)	(20:4)				C26 H43 O9 N1 P1	544.268	2.30032	0.0377138	1.59808	0.401689	0.340702	5.62623	10.8624	1.47191	2.51479	3.20855	3.80192	3.24074	2.56123	2.90952	9.28193	5.52847	4.71892	4.08664	4.91059	4.36984	4.00316	7.28015	6.82458	6.82429
725NEG	LPS(20:4)-H	LPS(20:4)-H	LPS	GP	Glycerophospholipids 甘油磷脂	(20:4)	(20:4)				C26 H43 O9 N1 P1	544.268	1.84148	0.0110379	1.9194	0.29475	0.358426	6.28284	11.6702	2.09764	2.09197	2.6715	3.18747	3.8465	1.83076	1.77409	5.70278	5.30649	2.18481	2.28539	4.74333	2.04355	3.4848	5.49992	5.39641	5.39578
726NEG	LPS(20:3)-H	LPS(20:3)-H	LPS	GP	Glycerophospholipids 甘油磷脂	(20:3)	(20:3)				C26 H45 O9 N1 P1	546.284	3.00858	0.0295678	1.16396	0.741945	0.594922	49.91	24.3791	11.2679	9.05209	18.4107	26.5229	15.7304	20.6184	22.6887	19.1563	36.3871	26.5653	30.402	25.3242	23.7618	29.1	27.5801	26.2133	26.2152
732NEG	LPS(22:6)-H	LPS(22:6)-H	LPS	GP	Glycerophospholipids 甘油磷脂	(22:6)	(22:6)				C28 H43 O9 N1 P1	568.268	1.78792	0.0137211	2.25309	0.362297	0.264482	3.59934	8.17684	0.524402	0.537035	1.31308	1.77272	1.33461	1.27738	1.29851	3.89271	3.30905	1.44427	1.59631	2.72231	1.27311	1.54872	3.6027	3.51776	3.51907
799NEG	PA(35:2)-H	PA(35:2)-H	PA	GP	Glycerophospholipids 甘油磷脂	(35:2)	(35:2)				C38 H70 O8 N0 P1	685.481	10.235	0.0900388	0.884707	0.626454	0.502042	5.25801	10.4607	8.97733	16.5845	10.6675	9.16476	14.5328	12.2951	28.6693	17.7677	12.1545	19.0195	7.59374	5.60536	10.8056	8.79732	9.07659	8.7528	10.3526
803NEG	PA(35:1)-H	PA(35:1)-H	PA	GP	Glycerophospholipids 甘油磷脂	(35:1)	(35:1)				C38 H72 O8 N0 P1	687.497	10.9822	0.0308003	0.497819	0.00235155	0.360397	13.339	9.34474	6.21609	6.7487	19.8908	17.3728	16.4258	17.9199	20.5206	10.858	17.5147	27.4157	16.8749	7.33956	16.3493	11.9639	14.9882	15.3094	14.4042
824NEG	PA(37:4)-H	PA(37:4)-H	PA	GP	Glycerophospholipids 甘油磷脂	(37:4)	(37:4)				C40 H70 O8 N0 P1	709.481	10.0215	0.030502	1.80411	0.28608	0.800775	10.1993	9.67138	45.7928	24.5133	13.5123	9.65846	15.7191	11.0943	20.1749	10.1848	13.4348	23.3568	13.4453	7.02203	10.7021	11.8174	15.111	14.3397	14.34
831NEG	PA(37:2)-H	PA(37:2)-H	PA	GP	Glycerophospholipids 甘油磷脂	(37:2)	(37:2)				C40 H74 O8 N0 P1	713.513	11.1933	0.0331088	0.577264	0.0205829	0.302545	6.39535	7.55318	2.70053	4.54674	10.975	7.91722	8.89112	8.93431	13.2934	8.91328	10.1104	15.7431	6.77066	6.23464	8.70391	4.90349	9.88798	10.1786	9.52668
845NEG	PA(39:6)-H	PA(39:6)-H	PA	GP	Glycerophospholipids 甘油磷脂	(39:6)	(39:6)				C42 H70 O8 N0 P1	733.481	9.7302	0.0217321	0.497808	0.0419886	0.302418	14.2894	13.8236	2.38774	4.09555	20.9934	15.2909	16.0992	17.1137	31.7523	13.1061	25.8696	38.5275	19.5911	9.40753	17.0978	15.2778	21.8559	21.0054	21.1115
849NEG	PA(39:4)-H	PA(39:4)-H	PA	GP	Glycerophospholipids 甘油磷脂	(39:4)	(39:4)				C42 H74 O8 N0 P1	737.513	10.9904	0.0198621	0.460961	0.02034	0.183664	5.86888	5.27634	0.99426	1.83892	7.38537	6.36235	8.54709	8.02966	12.5691	5.7576	7.73067	13.7185	7.71071	5.59941	5.66427	6.54278	8.47766	8.29218	8.14859
877NEG	PA(41:7)-H	PA(41:7)-H	PA	GP	Glycerophospholipids 甘油磷脂	(41:7)	(41:7)				C44 H72 O8 N0 P1	759.497	9.76038	0.0201018	0.630263	0.171809	0.146978	3.15399	2.48297	0.530664	0.736785	2.78767	2.96736	2.60198	2.59778	5.96716	1.5051	4.12826	6.60434	3.84782	1.25279	2.82375	2.51012	3.55868	3.4712	3.42023
1018NEG	PC(18:0/18:0)+HCOO	PC(36:0)+HCOO	PC	GP	Glycerophospholipids 甘油磷脂	(18:0/18:0)	(18:0)	(18:0)			C45 H89 O10 N1 P1	834.623	13.0023	0.00328688	0.832806	0.47274	0.334105	11.6442	6.51334	4.75691	4.37341	8.97808	7.79361	6.60034	9.39414	13.7152	5.75013	7.94503	13.8056	8.65598	9.30456	8.57891	12.1233	8.80989	8.81109	8.76044
1021NEG	PC(15:0/22:6)+HCOO	PC(37:6)+HCOO	PC	GP	Glycerophospholipids 甘油磷脂	(15:0/22:6)	(15:0)	(22:6)			C46 H79 O10 N1 P1	836.545	9.41968	0.00589965	1.24666	0.597265	0.253611	2.8296	5.45579	1.06355	1.80463	2.95277	1.95989	2.02423	2.0099	3.92419	3.94828	3.5867	4.19354	3.28091	2.27678	3.2466	2.80662	4.22765	4.1986	4.2482
1022NEG	PC(16:0e/22:6)+HCOO	PC(38:6e)+HCOO	PC	GP	Glycerophospholipids 甘油磷脂	(16:0e/22:6)	(16:0e)	(22:6)			C47 H83 O9 N1 P1	836.581	10.5893	0.00659547	1.15957	0.740347	0.194741	2.26122	3.68892	0.613815	0.808168	1.35826	1.52394	2.0023	1.47313	2.32262	3.98214	2.28447	2.04078	2.12287	2.08697	1.87579	1.63446	2.39613	2.42267	2.42465
1024NEG	PC(17:1/20:4)+HCOO	PC(37:5)+HCOO	PC	GP	Glycerophospholipids 甘油磷脂	(17:1/20:4)	(17:1)	(20:4)			C46 H81 O10 N1 P1	838.56	9.87437	0.00652744	0.937646	0.863947	0.218814	3.91394	4.84058	0.793332	1.23492	3.27119	2.77288	2.66323	2.79253	3.56255	3.00876	3.75881	3.74843	3.69459	2.83982	3.92277	3.57024	4.10893	4.15344	4.15774
1027NEG	PC(18:0p/20:4)+HCOO	PC(38:4p)+HCOO	PC	GP	Glycerophospholipids 甘油磷脂	(18:0p/20:4)	(18:0p)	(20:4)			C47 H85 O9 N1 P1	838.597	10.9438	0.0132164	0.898697	0.805418	0.387593	12.226	17.754	2.24742	2.88498	8.47974	9.46208	12.044	9.08457	12.7505	10.0766	10.9267	11.6908	11.1962	9.15878	13.4803	11.8158	12.3515	12.6815	12.4986
1031NEG	PC(17:0/20:4)+HCOO	PC(37:4)+HCOO	PC	GP	Glycerophospholipids 甘油磷脂	(17:0/20:4)	(17:0)	(20:4)			C46 H83 O10 N1 P1	840.576	10.639	0.0569775	1.20111	0.26018	0.519987	11.6628	14.8243	7.5402	11.6537	9.84392	10.3396	9.19716	8.65168	12.2942	11.7262	12.3186	12.8903	9.77955	10.6716	14.0762	11.9607	14.343	14.3552	15.8133
1032NEG	PC(18:0e/20:4)+HCOO	PC(38:4e)+HCOO	PC	GP	Glycerophospholipids 甘油磷脂	(18:0e/20:4)	(18:0e)	(20:4)			C47 H87 O9 N1 P1	840.612	11.7558	0.00209626	1.15033	0.757436	0.225413	2.62905	4.98068	0.682064	1.28844	1.80478	1.90432	2.57073	2.0484	2.65442	3.62689	2.62494	2.57324	2.29367	2.55375	2.50214	2.40873	3.18694	3.18653	3.17518
1034NEG	PC(17:0/20:3)+HCOO	PC(37:3)+HCOO	PC	GP	Glycerophospholipids 甘油磷脂	(17:0/20:3)	(17:0)	(20:3)			C46 H85 O10 N1 P1	842.592	11.0438	0.0450458	0.876077	0.502159	0.266598	3.91118	3.154	3.46157	3.06336	3.37124	2.95568	5.79098	3.39456	3.08826	2.46257	3.52113	3.69539	3.42568	2.96204	4.43123	2.95047	4.55597	4.209	4.22792
1037NEG	PC(19:0/18:2)+HCOO	PC(37:2)+HCOO	PC	GP	Glycerophospholipids 甘油磷脂	(19:0/18:2)	(19:0)	(18:2)			C46 H87 O10 N1 P1	844.607	11.7431	0.00592641	2.18304	0.122535	0.747353	6.04675	13.4965	24.1266	30.8001	8.65015	6.41861	7.40036	11.6438	7.11047	12.7354	9.16191	8.55059	10.4254	8.70455	8.36922	5.26644	14.5986	14.6847	14.7726
1041NEG	PC(19:0/18:1)+HCOO	PC(37:1)+HCOO	PC	GP	Glycerophospholipids 甘油磷脂	(19:0/18:1)	(19:0)	(18:1)			C46 H89 O10 N1 P1	846.623	12.583	0.0177318	1.09794	0.567741	0.290827	2.84809	2.43605	4.10121	4.49335	3.25707	3.00386	2.86555	3.51416	2.51335	2.10483	3.43851	3.14085	2.99365	2.72503	3.5252	2.17222	3.67043	3.80071	3.71592
1044NEG	PC(16:1/22:6)+HCOO	PC(38:7)+HCOO	PC	GP	Glycerophospholipids 甘油磷脂	(16:1/22:6)	(16:1)	(22:6)			C47 H79 O10 N1 P1	848.545	9.04973	0.00245189	0.743278	0.538901	0.567439	66.9905	53.5534	3.63354	4.00519	54.8724	40.1093	39.56	37.9142	65.8741	26.88	58.7774	69.8053	63.7829	38.4965	57.4235	50.9341	60.391	60.3991	60.6518
1045NEG	PC(16:1/22:6)+HCOO	PC(38:7)+HCOO	PC	GP	Glycerophospholipids 甘油磷脂	(16:1/22:6)	(16:1)	(22:6)			C47 H79 O10 N1 P1	848.545	9.3639	0.00286788	0.46177	0.0769772	0.229947	19.9476	15.109	0.726979	1.66083	25.2486	18.9448	19.4745	17.421	25.0228	7.02332	23.1553	26.0836	22.214	12.1298	23.5804	17.5301	20.2811	20.2879	20.1841
1050NEG	PC(16:0/22:6)+HCOO	PC(38:6)+HCOO	PC	GP	Glycerophospholipids 甘油磷脂	(16:0/22:6)	(16:0)	(22:6)			C47 H81 O10 N1 P1	850.56	10.0008	0.00312651	0.753478	0.336385	3.25746	828.099	990.372	239.644	332.968	897.13	764.155	739.466	772.64	944.557	837.077	968.597	957.975	898.577	720.006	870.71	875.025	850.098	848.447	853.652
1051NEG	PC(18:2/20:4)+HCOO	PC(38:6)+HCOO	PC	GP	Glycerophospholipids 甘油磷脂	(18:2/20:4)	(18:2)	(20:4)			C47 H81 O10 N1 P1	850.56	9.55033	0.0201946	0.604453	0.18824	0.837961	66.8582	101.249	13.2889	14.568	73.8611	82.7551	80.7849	86.7998	88.1714	60.6549	67.5305	83.1284	96.4581	89.8427	75.4909	72.9779	102.417	98.4887	99.6128
1054NEG	PC(18:0/20:4)+HCOO	PC(38:4)+HCOO	PC	GP	Glycerophospholipids 甘油磷脂	(18:0/20:4)	(18:0)	(20:4)			C47 H85 O10 N1 P1	854.592	11.277	0.00477574	0.68776	0.176457	2.78573	715.698	715.306	189.629	288.662	695.33	629.909	759.047	691.819	691.38	579.766	636.389	732.96	712.717	848.067	593.637	772.148	670.79	670.799	676.359
1060NEG	PC(18:0/20:3)+HCOO	PC(38:3)+HCOO	PC	GP	Glycerophospholipids 甘油磷脂	(18:0/20:3)	(18:0)	(20:3)			C47 H87 O10 N1 P1	856.607	11.6451	0.00498891	0.394669	0.00673595	1.04406	355.142	189.807	60.3612	97.3818	434.745	422.033	454.366	469.314	330.704	146.416	340.045	354.135	434.61	496.748	405.515	361.504	344.433	343.422	346.776
1061NEG	PC(18:0/20:3)+HCOO	PC(38:3)+HCOO	PC	GP	Glycerophospholipids 甘油磷脂	(18:0/20:3)	(18:0)	(20:3)			C47 H87 O10 N1 P1	856.607	11.9451	0.0277825	0.320835	0.00777148	0.198796	88.3357	43.8945	8.73199	16.244	102.674	103.678	139.529	144.11	75.9625	37.0713	77.6945	105.806	120.604	132.02	104.986	103.216	96.0495	100.157	101.284
1069NEG	PC(18:0/20:1)+HCOO	PC(38:1)+HCOO	PC	GP	Glycerophospholipids 甘油磷脂	(18:0/20:1)	(18:0)	(20:1)			C47 H91 O10 N1 P1	860.639	13.0691	0.0253184	0.688568	0.0163788	0.423689	9.28541	10.6354	6.49592	8.14356	14.3072	12.0472	10.6083	13.2287	7.93527	9.2989	8.5168	8.95725	14.6344	11.0803	12.2484	6.91533	10.9991	11.5676	11.3406
1073NEG	PC(18:0p/22:6)+HCOO	PC(40:6p)+HCOO	PC	GP	Glycerophospholipids 甘油磷脂	(18:0p/22:6)	(18:0p)	(22:6)			C49 H85 O9 N1 P1	862.597	10.6578	0.00427524	0.892124	0.713099	0.202563	3.24044	3.50413	0.871432	1.31032	2.24037	2.09717	3.04401	2.62415	2.87662	1.94895	3.17622	2.50317	3.19406	3.05234	3.39987	3.09178	2.87485	2.87507	2.8963
1076NEG	PC(17:0/22:6)+HCOO	PC(39:6)+HCOO	PC	GP	Glycerophospholipids 甘油磷脂	(17:0/22:6)	(17:0)	(22:6)			C48 H83 O10 N1 P1	864.576	10.4622	0.0251406	1.40339	0.0390449	0.39068	6.86165	7.61655	5.73928	5.00925	5.37279	4.51411	3.54746	4.54126	6.82997	5.43875	8.01811	8.45025	6.08688	7.9941	6.09307	7.78398	7.61291	7.87703	7.99777
1079NEG	PC(19:1/20:4)+HCOO	PC(39:5)+HCOO	PC	GP	Glycerophospholipids 甘油磷脂	(19:1/20:4)	(19:1)	(20:4)			C48 H85 O10 N1 P1	866.592	10.8331	0.00825031	0.754516	0.197798	0.226213	3.97194	2.89904	3.07538	1.69756	5.21312	3.56025	3.2168	3.44213	4.04345	2.2194	3.51693	3.57464	3.65595	3.18493	4.87296	4.18202	3.53469	3.52022	3.57652
1081NEG	PC(19:0/20:4)+HCOO	PC(39:4)+HCOO	PC	GP	Glycerophospholipids 甘油磷脂	(19:0/20:4)	(19:0)	(20:4)			C48 H87 O10 N1 P1	868.607	11.5826	0.0741694	1.58257	0.0653607	0.407658	4.0947	6.67023	5.59494	8.64883	4.63593	2.98506	3.86788	4.31369	4.05677	5.76563	4.98055	6.28616	5.78584	4.10617	4.83543	5.39162	7.28881	8.31618	7.38146
1082NEG	PC(20:0e/20:4)+HCOO	PC(40:4e)+HCOO	PC	GP	Glycerophospholipids 甘油磷脂	(20:0e/20:4)	(20:0e)	(20:4)			C49 H91 O9 N1 P1	868.644	12.7815	0.0239118	0.889598	0.809491	0.0879875	0.874006	1.07687	0.0781702	0.108578	0.674329	0.460167	0.584057	0.68436	0.954162	0.743615	1.14299	1.13673	0.978366	0.732995	0.856629	1.03713	1.03311	1.08151	1.04522
1087NEG	PC(20:5/20:4)+HCOO	PC(40:9)+HCOO	PC	GP	Glycerophospholipids 甘油磷脂	(20:5/20:4)	(20:5)	(20:4)			C49 H79 O10 N1 P1	872.545	8.56464	0.00770432	1.02889	0.964519	0.237421	5.0991	8.89517	0.124009	0.0809581	4.13711	3.00781	3.36801	3.28761	5.59009	4.10869	4.68822	5.7935	3.97656	3.58049	4.60254	4.20098	6.53482	6.5346	6.44789
1091NEG	PC(18:1/22:6)+HCOO	PC(40:7)+HCOO	PC	GP	Glycerophospholipids 甘油磷脂	(18:1/22:6)	(18:1)	(22:6)			C49 H83 O10 N1 P1	876.576	10.0783	0.0058754	0.708206	0.44101	1.11256	252.085	195.64	18.3515	19.8155	190.379	173.269	154.873	167.568	226.116	118.258	223.302	239.512	248.456	171.179	221.634	200.169	194.518	193.598	195.872
1096NEG	PC(18:0/22:5)+HCOO	PC(40:5)+HCOO	PC	GP	Glycerophospholipids 甘油磷脂	(18:0/22:5)	(18:0)	(22:5)			C49 H87 O10 N1 P1	880.607	11.2976	0.0184163	0.692744	0.271256	0.630349	43.4366	44.6515	7.9075	12.2441	40.3391	40.9306	36.1274	38.8506	36.8128	38.0895	40.1806	42.1981	43.8589	40.1439	38.5882	35.6611	38.2645	39.2108	39.6757
1097NEG	PC(18:0/22:5)+HCOO	PC(40:5)+HCOO	PC	GP	Glycerophospholipids 甘油磷脂	(18:0/22:5)	(18:0)	(22:5)			C49 H87 O10 N1 P1	880.607	11.6309	0.0106582	0.440721	0.0271403	0.217282	18.3478	10.7274	1.50892	4.22579	18.6877	19.2192	21.485	19.592	13.5497	10.1182	14.8149	14.7149	22.0764	21.1921	18.4538	13.8686	14.9067	14.7921	15.1067
1101NEG	PC(20:0/20:4)+HCOO	PC(40:4)+HCOO	PC	GP	Glycerophospholipids 甘油磷脂	(20:0/20:4)	(20:0)	(20:4)			C49 H89 O10 N1 P1	882.623	12.2442	0.00914012	1.18855	0.617844	0.421665	5.60038	12.5957	3.75402	5.97871	8.22439	5.66641	5.32005	4.28735	4.49484	10.3583	5.58978	5.94016	4.59713	4.81215	6.18422	3.84815	8.30812	8.25026	8.40099
1102NEG	PC(18:0/22:4)+HCOO	PC(40:4)+HCOO	PC	GP	Glycerophospholipids 甘油磷脂	(18:0/22:4)	(18:0)	(22:4)			C49 H89 O10 N1 P1	882.623	11.6561	0.00936362	0.524447	0.144602	0.155511	12.163	4.7492	0.849507	1.48961	9.3563	9.44797	8.56311	9.34041	7.57095	3.61082	8.47735	8.76704	11.9235	9.65767	10.9786	7.16974	8.07873	7.9305	8.0247
1106NEG	PC(20:0/20:3)+HCOO	PC(40:3)+HCOO	PC	GP	Glycerophospholipids 甘油磷脂	(20:0/20:3)	(20:0)	(20:3)			C49 H91 O10 N1 P1	884.639	12.5935	0.00779023	0.751795	0.296216	0.191236	2.3808	2.89845	0.834451	1.81075	3.6764	2.46595	1.99336	2.40501	1.43215	2.23203	2.10357	2.04205	2.33848	1.85291	2.38282	1.18327	2.80875	2.8507	2.84165
1110NEG	PC(22:0/18:2)+HCOO	PC(40:2)+HCOO	PC	GP	Glycerophospholipids 甘油磷脂	(22:0/18:2)	(22:0)	(18:2)			C49 H93 O10 N1 P1	886.654	13.2248	0.0171873	1.16868	0.568162	0.161653	0.724359	1.49951	0.700943	1.10224	1.28618	0.651438	0.860285	0.647908	0.443692	2.3401	0.558831	0.76157	0.579999	0.758648	0.955689	0.616554	1.61042	1.65979	1.61232
1116NEG	PC(20:5/22:6)+HCOO	PC(42:11)+HCOO	PC	GP	Glycerophospholipids 甘油磷脂	(20:5/22:6)	(20:5)	(22:6)			C51 H79 O10 N1 P1	896.545	8.19261	0.00231583	0.934565	0.923069	0.142299	0.951918	3.18319	0.0963375	0.0448149	1.44719	0.966804	0.979566	1.18211	1.92216	1.52102	1.16748	1.89103	1.08971	1.09667	1.191	1.24837	1.85513	1.85525	1.84776
1117NEG	PC(20:4/22:6)+HCOO	PC(42:10)+HCOO	PC	GP	Glycerophospholipids 甘油磷脂	(20:4/22:6)	(20:4)	(22:6)			C51 H81 O10 N1 P1	898.56	8.974	0.000408296	0.682427	0.407449	0.417433	23.5064	29.6927	2.03881	1.78013	25.3495	16.8526	20.0758	21.2739	43.4745	14.1288	26.6409	38.8653	27.9648	20.807	29.5718	29.2071	32.3708	32.3776	32.3963
1118NEG	PC(20:3/22:6)+HCOO	PC(42:9)+HCOO	PC	GP	Glycerophospholipids 甘油磷脂	(20:3/22:6)	(20:3)	(22:6)			C51 H83 O10 N1 P1	900.576	9.50404	0.00766524	0.52456	0.162886	0.170442	7.83476	7.04878	0.139663	0.138677	8.30114	6.67912	6.33871	7.58506	11.8848	2.78796	7.79362	9.94419	9.85688	7.4437	10.6448	7.00806	8.21761	8.10057	8.1978
1120NEG	PC(20:1/22:6)+HCOO	PC(42:7)+HCOO	PC	GP	Glycerophospholipids 甘油磷脂	(20:1/22:6)	(20:1)	(22:6)			C51 H87 O10 N1 P1	904.607	11.0247	0.00177363	0.817617	0.681115	0.259665	13.846	9.65941	0.870029	1.10062	9.31571	7.70916	6.08617	8.04786	9.74868	5.75501	10.9999	10.5037	11.5753	8.66797	10.3979	7.39852	9.29504	9.31935	9.28789
1123NEG	PC(20:0/22:6)+HCOO	PC(42:6)+HCOO	PC	GP	Glycerophospholipids 甘油磷脂	(20:0/22:6)	(20:0)	(22:6)			C51 H89 O10 N1 P1	906.623	11.9093	0.0293464	1.76036	0.279246	0.325522	3.25796	7.91765	1.8127	3.11032	4.02042	1.74106	1.41344	1.97014	1.45852	6.54286	2.31391	2.21566	2.23541	1.56908	2.66511	1.07	4.07762	4.0777	3.87385
208POS	PC(21:3e)+H	PC(21:3e)+H	PC	GP	Glycerophospholipids 甘油磷脂	(21:3e)	(21:3e)				C29 H55 O7 N1 P1	560.371	4.74452	0.0401542	5.62603	0.0397193	0.114455	0.253598	0.164926	0.692269	0.692657	0.101593	0.101805	0.0317018	0.0854549	0.137691	0.155019	0.400047	0.0848203	0.113816	0.141969	0.144433	0.128846	0.301003	0.319516	0.325214
209POS	PC(30:1)+H	PC(30:1)+H	PC	GP	Glycerophospholipids 甘油磷脂	(30:1)	(30:1)				C38 H75 O8 N1 P1	704.522	9.19252	0.0472834	0.556977	0.0203082	0.11703	0.791246	0.86979	0.54115	0.650859	1.1325	1.70765	0.93282	1.3494	0.868947	0.762858	0.934733	0.692612	1.19777	0.590535	1.44881	0.808312	1.08476	1.12528	1.19097
210POS	PC(31:0)+H	PC(31:0)+H	PC	GP	Glycerophospholipids 甘油磷脂	(31:0)	(31:0)				C39 H79 O8 N1 P1	720.554	10.6897	0.0298331	2.05215	0.0669295	0.379155	2.19329	4.05152	7.20246	5.94134	2.42098	2.86875	1.99676	2.16147	2.66084	4.10426	2.46739	2.75964	2.19226	1.77914	2.48385	2.24284	2.92665	2.91889	3.0763
211POS	PC(31:1)+H	PC(31:1)+H	PC	GP	Glycerophospholipids 甘油磷脂	(31:1)	(31:1)				C39 H77 O8 N1 P1	718.538	9.75237	0.0212362	1.50228	0.190021	0.124438	0.221968	0.648124	0.502933	0.777987	0.408537	0.374067	0.294292	0.354935	0.32652	0.580097	0.299456	0.308778	0.393496	0.218887	0.521415	0.247885	0.458072	0.477826	0.466253
212POS	PC(31:1)+H	PC(31:1)+H	PC	GP	Glycerophospholipids 甘油磷脂	(31:1)	(31:1)				C39 H77 O8 N1 P1	718.538	11.5439	0.0274716	0.96441	0.770005	0.499111	7.24326	11.1452	10.6095	9.91495	9.10447	11.1693	8.39589	11.6793	7.71685	11.6219	6.97065	7.7287	10.4323	7.27061	9.28093	6.62549	8.56021	8.38976	8.85676
213POS	PC(31:2)+H	PC(31:2)+H	PC	GP	Glycerophospholipids 甘油磷脂	(31:2)	(31:2)				C39 H75 O8 N1 P1	716.522	10.7971	0.015962	2.95425	0.0332764	1.11266	14.6823	58.1408	35.404	46.2991	14.8678	12.5895	10.3862	14.4629	19.0414	60.0408	19.2092	20.3707	13.3183	11.9493	17.3061	9.72932	30.9894	31.0423	31.8801
216POS	PC(32:1)+H	PC(32:1)+H	PC	GP	Glycerophospholipids 甘油磷脂	(18:1/14:0)	(18:1)	(14:0)			C40 H79 O8 N1 P1	732.554	10.2769	0.0275363	0.563121	0.000215329	1.46201	91.8634	87.3285	124.803	107.151	194.996	180.617	185.627	168.883	99.8046	89.7452	107.614	113.492	127.728	87.6782	149.549	97.0212	96.9603	94.5667	99.9072
217POS	PC(32:1)+H	PC(32:1)+H	PC	GP	Glycerophospholipids 甘油磷脂	(32:1)	(32:1)				C40 H79 O8 N1 P1	732.554	10.5916	0.029211	0.482488	0.237762	0.249881	26.2427	4.86692	6.78558	6.47988	8.9232	34.6112	11.0972	37.3398	8.28244	5.4337	25.6538	7.22643	8.12161	1.00002	35.6653	6.57123	5.47386	5.42316	5.72539
218POS	PC(32:1e)+H	PC(32:1e)+H	PC	GP	Glycerophospholipids 甘油磷脂	(32:1e)	(32:1e)				C40 H81 O7 N1 P1	718.575	11.6519	0.026566	1.78373	0.0485025	0.268671	1.18141	2.69952	2.99596	2.85827	1.41348	1.56354	1.38581	1.09492	1.3878	4.28803	1.53963	1.39165	1.07094	1.06611	0.965669	0.85509	2.00099	1.95365	2.05996
219POS	PC(32:2)+H	PC(32:2)+H	PC	GP	Glycerophospholipids 甘油磷脂	(32:2)	(32:2)				C40 H77 O8 N1 P1	730.538	9.8343	0.126799	1.64482	0.368908	0.158989	1.49425	0.316091	1.20083	2.10856	1.83672	0.491218	0.261789	0.522904	1.19048	0.423845	0.243851	0.323173	1.43497	0.289049	0.792224	0.336535	0.513858	0.49813	0.625062
220POS	PC(32:2)+H	PC(32:2)+H	PC	GP	Glycerophospholipids 甘油磷脂	(16:1/16:1)	(16:1)	(16:1)			C40 H77 O8 N1 P1	730.538	9.40629	0.0234432	1.07665	0.729055	0.550011	11.6277	18.4386	7.19022	15.1991	13.7739	13.0743	9.72227	12.1507	13.2497	16.1266	11.2704	11.1784	15.4542	6.42672	16.2381	9.60527	13.3961	13.9862	13.9176
221POS	PC(33:0)+H	PC(33:0)+H	PC	GP	Glycerophospholipids 甘油磷脂	(33:0)	(33:0)				C41 H83 O8 N1 P1	748.585	11.5101	0.0179515	2.40292	0.109821	0.323441	1.49435	2.3127	6.49982	3.8866	1.52996	1.63378	1.27395	1.46906	1.98157	2.57912	1.69656	1.86283	1.47379	1.30821	1.47755	1.5613	2.42398	2.34105	2.40147
222POS	PC(33:1)+H	PC(33:1)+H	PC	GP	Glycerophospholipids 甘油磷脂	(33:1)	(33:1)				C41 H81 O8 N1 P1	746.569	10.8006	0.0304425	1.23914	0.268194	0.645488	10.3882	14.5152	17.147	21.2638	15.3363	12.3034	10.3794	13.0764	12.1897	14.3742	13.4058	11.7126	13.1258	8.31875	14.4186	9.78273	12.286	12.2389	12.9193
223POS	PC(33:2)+H	PC(33:2)+H	PC	GP	Glycerophospholipids 甘油磷脂	(33:2)	(33:2)				C41 H79 O8 N1 P1	744.554	11.7472	0.0340758	2.0225	0.0458324	1.04514	22.2729	46.8925	32.0018	57.3666	22.0061	20.4437	14.4028	21.5323	27.648	49.4085	29.1856	25.1143	20.0239	19.8231	23.9878	18.324	31.7005	32.1212	33.7965
224POS	PC(33:3)+H	PC(33:3)+H	PC	GP	Glycerophospholipids 甘油磷脂	(33:3)	(33:3)				C41 H77 O8 N1 P1	742.538	11.0348	0.0345079	1.32879	0.413797	0.413495	5.79734	11.977	3.48765	5.38039	5.3107	4.93126	4.04891	5.75915	7.46238	9.88512	8.02604	6.96955	5.74331	4.30582	8.6404	3.37271	7.19615	7.26944	7.6692
230POS	PC(34:1e)+H	PC(34:1e)+H	PC	GP	Glycerophospholipids 甘油磷脂	(34:1e)	(34:1e)				C42 H85 O7 N1 P1	746.606	11.8325	0.0355747	1.04002	0.731674	0.734535	20.8476	27.2536	18.902	21.5858	16.7112	23.5156	22.7735	22.1796	21.0144	25.8536	19.3943	16.2821	27.2642	22.9182	24.3895	17.9048	22.5481	23.03	24.1592
233POS	PC(34:3)+H	PC(34:3)+H	PC	GP	Glycerophospholipids 甘油磷脂	(16:0/18:3)	(16:0)	(18:3)			C42 H79 O8 N1 P1	756.554	9.95652	0.0137592	0.909393	0.759815	0.717397	13.1998	38.0383	10.6967	20.5634	19.9343	19.2986	26.0377	25.4473	14.652	33.3323	15.9171	16.4202	15.2795	14.6953	19.8401	14.7257	27.5845	28.0285	28.3515
234POS	PC(34:3)+H	PC(34:3)+H	PC	GP	Glycerophospholipids 甘油磷脂	(16:1/18:2)	(16:1)	(18:2)			C42 H79 O8 N1 P1	756.554	9.58392	0.0186123	1.76035	0.144209	1.25969	55.9501	105.362	27.5864	66.9929	46.5695	32.0735	33.425	33.2959	73.9738	99.4648	61.6094	59.9987	50.2775	28.3823	69.1599	38.8002	67.8683	70.4268	69.4172
235POS	PC(34:4)+H	PC(34:4)+H	PC	GP	Glycerophospholipids 甘油磷脂	(34:4)	(34:4)				C42 H77 O8 N1 P1	754.538	10.303	0.0294243	1.17985	0.797192	0.289743	1.16464	0.525536	7.75999	2.72817	3.1241	1.88646	3.84016	1.47124	1.02671	0.535661	0.818832	1.39452	1.11869	0.942012	1.19698	0.732443	0.581701	0.553413	0.583438
236POS	PC(34:4)+H	PC(34:4)+H	PC	GP	Glycerophospholipids 甘油磷脂	(14:0/20:4)	(14:0)	(20:4)			C42 H77 O8 N1 P1	754.538	9.23127	0.0335529	0.994601	0.989433	0.266564	4.2265	7.18915	1.06026	1.72588	3.51046	3.7401	3.26962	3.75871	5.02354	4.61418	3.78694	4.1042	5.14773	3.34531	6.05554	5.64503	5.05687	5.28915	5.40236
237POS	PC(34:4)+H	PC(34:4)+H	PC	GP	Glycerophospholipids 甘油磷脂	(34:4)	(34:4)				C42 H77 O8 N1 P1	754.538	8.8075	0.048023	1.7575	0.172165	0.109342	0.297279	0.740147	0.245329	0.455812	0.372552	0.262214	0.15362	0.200841	0.201669	1.28451	0.350497	0.323705	0.280638	0.154465	0.328503	0.636274	0.472197	0.488034	0.518761
240POS	PC(35:3)+H	PC(35:3)+H	PC	GP	Glycerophospholipids 甘油磷脂	(35:3)	(35:3)				C43 H81 O8 N1 P1	770.569	10.1111	0.0306477	2.93822	0.0189868	0.393377	2.48663	6.17976	4.78621	7.47736	2.34787	1.57461	1.60786	1.59299	2.65632	5.39958	3.28891	2.95752	1.89134	2.17301	3.08599	1.99098	3.95838	3.94723	4.16619
241POS	PC(35:4)+H	PC(35:4)+H	PC	GP	Glycerophospholipids 甘油磷脂	(15:0/20:4)	(15:0)	(20:4)			C43 H79 O8 N1 P1	768.554	9.80287	0.0212287	1.98988	0.144787	0.254705	1.65502	4.33814	1.1148	2.40947	1.29064	1.0811	1.17164	1.23954	1.9797	3.55234	2.04032	1.91413	1.9374	1.1754	1.86866	1.59895	3.20493	3.30215	3.34002
242POS	PC(35:4)+H	PC(35:4)+H	PC	GP	Glycerophospholipids 甘油磷脂	(35:4)	(35:4)				C43 H79 O8 N1 P1	768.554	11.1187	0.0297627	1.16616	0.789085	0.29444	3.95135	9.90808	0.941679	1.44791	3.70578	3.81156	2.81285	3.60362	4.57229	5.30908	3.75142	4.80173	4.69547	2.66309	4.8736	2.67204	4.10192	4.08504	4.30768
243POS	PC(35:4)+H	PC(35:4)+H	PC	GP	Glycerophospholipids 甘油磷脂	(35:4)	(35:4)				C43 H79 O8 N1 P1	768.554	11.5918	0.0295786	0.901351	0.705143	1.94823	185.892	301.513	80.686	129.179	207.197	174.247	192.067	200.073	241.841	276.281	236.484	270.701	197.721	201.938	209.154	177.948	218.119	216.531	228.567
244POS	PC(35:6)+H	PC(35:6)+H	PC	GP	Glycerophospholipids 甘油磷脂	(35:6)	(35:6)				C43 H75 O8 N1 P1	764.522	10.3358	0.0268669	0.882913	0.304464	1.88682	180.328	200.997	134.446	129.02	203.608	171.321	181.718	173.652	230.752	194.921	185.709	238.745	183.189	163.876	174.474	153.757	140.549	138.044	145.507
246POS	PC(36:1)+H	PC(36:1)+H	PC	GP	Glycerophospholipids 甘油磷脂	(18:0/18:1)	(18:0)	(18:1)			C44 H87 O8 N1 P1	788.616	12.2095	0.014262	0.387222	0.0102363	1.2189	404.993	164.244	108.36	123.264	430.751	633.966	433.159	570.347	370.429	160.37	446.709	317.629	493.592	583.226	481.065	355.868	343.763	345.818	353.19
247POS	PC(36:1e)+H	PC(36:1e)+H	PC	GP	Glycerophospholipids 甘油磷脂	(36:1e)	(36:1e)				C44 H89 O7 N1 P1	774.637	12.8342	0.0382393	1.57266	0.00346157	0.128963	0.628082	0.610095	0.64014	0.820937	0.391602	0.482248	0.415671	0.42684	0.395864	0.567112	0.47229	0.302154	0.54038	0.527029	0.374175	0.333508	0.510592	0.54944	0.520737
248POS	PC(36:2)+H	PC(36:2)+H	PC	GP	Glycerophospholipids 甘油磷脂	(18:1/18:1)	(18:1)	(18:1)			C44 H85 O8 N1 P1	786.601	11.4817	0.018925	0.854406	0.201786	4.75238	746.301	1198.99	766.714	1011.44	1097.8	1038.08	1155.54	1066.51	1045.07	1087.12	989.296	1038.28	882.255	1108.55	879.437	790.053	833.161	819.396	850.898
251POS	PC(36:2p)+H	PC(36:2p)+H	PC	GP	Glycerophospholipids 甘油磷脂	(36:2p)	(36:2p)				C44 H85 O7 N1 P1	770.606	11.1813	0.032811	1.21633	0.500385	0.19084	1.29054	2.42144	0.824928	1.25647	1.06181	1.1518	1.51947	1.02993	1.02675	2.0085	1.36913	1.01646	1.29635	1.59148	1.19336	1.03664	1.67575	1.6908	1.7799
252POS	PC(36:3)+H	PC(36:3)+H	PC	GP	Glycerophospholipids 甘油磷脂	(16:0/20:3)	(16:0)	(20:3)			C44 H83 O8 N1 P1	784.585	10.5976	0.0239199	0.79175	0.382731	2.51405	468.9	508.6	161.25	225.398	517.341	366.938	478.265	360.409	518.404	403.145	546.12	528.478	471.009	327.437	672.22	372.952	373.826	379.211	391.623
253POS	PC(36:3)+H	PC(36:3)+H	PC	GP	Glycerophospholipids 甘油磷脂	(36:3)	(36:3)				C44 H83 O8 N1 P1	784.585	11.0665	0.00377595	0.408606	0.00546172	0.744143	92.6386	77.6873	21.2193	35.3538	113.609	137.504	146.148	158.039	97.2896	63.1414	111.41	90.5624	179.412	106.825	146.816	102.681	118.777	119.514	119.594
256POS	PC(36:4)+H	PC(36:4)+H	PC	GP	Glycerophospholipids 甘油磷脂	(18:2/18:2)	(18:2)	(18:2)			C44 H81 O8 N1 P1	782.569	9.78794	0.016295	1.7172	0.24842	1.25288	30.0919	106.091	27.0576	62.4331	36.6366	31.0156	31.4629	32.3044	44.9754	88.4144	46.2083	43.2486	34.7199	31.3201	49.9358	24.8191	77.2581	79.7809	78.912
258POS	PC(36:5)+H	PC(36:5)+H	PC	GP	Glycerophospholipids 甘油磷脂	(16:0/20:5)	(16:0)	(20:5)			C44 H79 O8 N1 P1	780.554	9.62917	0.0308789	0.943524	0.917363	1.11241	31.4565	134.369	16.3253	27.3615	49.989	46.891	42.7885	82.3839	41.8716	126.374	40.4263	39.0606	42.1334	43.1514	40.8496	44.6125	78.4902	81.0433	83.4927
259POS	PC(36:5)+H	PC(36:5)+H	PC	GP	Glycerophospholipids 甘油磷脂	(16:0/20:5)	(16:0)	(20:5)			C44 H79 O8 N1 P1	780.554	9.3689	0.0230253	1.3143	0.637346	0.724784	67.5678	61.6392	5.08791	6.99684	31.0291	24.375	24.8694	27.2296	55.6784	23.5775	52.4786	40.2997	57.0177	23.5299	46.7113	42.9154	42.9597	44.9401	44.3354
260POS	PC(36:5)+H	PC(36:5)+H	PC	GP	Glycerophospholipids 甘油磷脂	(36:5)	(36:5)				C44 H79 O8 N1 P1	780.554	9.00784	0.0441259	5.44735	0.043631	0.324009	1.46191	6.13198	1.91685	3.99236	0.946384	0.730529	0.225916	0.576007	1.4144	6.79763	2.27316	1.52798	0.930889	1.10856	1.37882	0.745664	3.88123	4.22659	3.98053
261POS	PC(36:6)+H	PC(36:6)+H	PC	GP	Glycerophospholipids 甘油磷脂	(36:6)	(36:6)				C44 H77 O8 N1 P1	778.538	9.957	0.0274965	0.956123	0.914407	0.266353	2.01628	6.3807	1.42777	1.72282	2.71796	2.76668	3.34921	3.24363	2.42034	5.55469	2.3879	2.1977	2.06548	2.02001	2.79679	2.13706	3.94488	3.90278	4.11013
263POS	PC(36:6)+H	PC(36:6)+H	PC	GP	Glycerophospholipids 甘油磷脂	(36:6)	(36:6)				C44 H77 O8 N1 P1	778.538	8.60149	0.0171232	0.990102	0.984013	0.158111	0.949834	2.68404	0.480942	0.387858	1.35182	1.08328	1.02602	1.08657	1.04072	2.08069	0.984328	0.968031	1.13269	0.997142	0.938263	1.10692	1.36887	1.40848	1.41188
271POS	PC(37:6)+H	PC(37:6)+H	PC	GP	Glycerophospholipids 甘油磷脂	(37:6)	(37:6)				C45 H79 O8 N1 P1	792.554	10.7357	0.0695677	0.773799	0.348744	0.174994	1.81253	2.4146	0.785411	1.1446	2.15242	1.35628	2.57787	1.87046	1.77968	1.10812	1.51804	2.10011	1.7657	2.29765	1.71544	2.38409	2.00583	1.75079	1.83716
272POS	PC(37:6)+H	PC(37:6)+H	PC	GP	Glycerophospholipids 甘油磷脂	(37:6)	(37:6)				C45 H79 O8 N1 P1	792.554	10.2472	0.012747	1.00862	0.982133	0.194134	1.59344	3.44909	0.494257	1.35245	1.66107	1.70078	1.48645	1.98207	2.94546	3.17727	2.30909	3.23985	2.24647	1.67243	2.06592	1.31175	2.40387	2.45401	2.39785
274POS	PC(38:2)+H	PC(38:2)+H	PC	GP	Glycerophospholipids 甘油磷脂	(38:2)	(38:2)				C46 H89 O8 N1 P1	814.632	12.3165	0.0454158	0.398947	0.0238682	0.32209	45.9058	14.3725	8.90477	11.432	50.2339	62.3615	37.0178	52.4563	35.5402	28.3882	55.7449	30.4463	57.1052	58.7294	50.1734	31.32	34.9222	37.8783	35.1902
276POS	PC(38:2e)+H	PC(38:2e)+H	PC	GP	Glycerophospholipids 甘油磷脂	(38:2e)	(38:2e)				C46 H91 O7 N1 P1	800.653	13.091	0.0258096	1.67174	0.225944	0.0861448	0.157778	0.479726	0.13176	0.355035	0.200748	0.151867	0.150181	0.169736	0.22889	0.513413	0.279246	0.182848	0.360353	0.167314	0.270242	0.167497	0.285777	0.300881	0.294454
279POS	PC(38:4)+H	PC(38:4)+H	PC	GP	Glycerophospholipids 甘油磷脂	(38:4)	(38:4)				C46 H85 O8 N1 P1	810.601	10.8387	0.085084	0.512059	0.145585	0.571281	174.054	67.8327	12.1002	18.0052	117.845	130.227	121.934	161.169	122.352	40.1189	135.133	123.011	210.171	114.655	188.999	118.289	142.15	137.065	160.768
281POS	PC(38:4e)+H	PC(38:4e)+H	PC	GP	Glycerophospholipids 甘油磷脂	(38:4e)	(38:4e)				C46 H87 O7 N1 P1	796.621	11.9101	0.0224334	1.04732	0.890869	0.190811	1.67429	2.9846	0.684302	1.08821	1.32932	1.63899	1.65674	1.51577	1.78929	2.73305	1.94335	1.46922	1.81438	1.93933	1.66616	1.66309	2.70452	2.82459	2.73899
283POS	PC(38:5)+H	PC(38:5)+H	PC	GP	Glycerophospholipids 甘油磷脂	(18:1/20:4)	(18:1)	(20:4)			C46 H83 O8 N1 P1	808.585	10.6887	0.0314258	0.550555	0.0926297	1.03565	154.238	159.612	23.952	32.5324	165.874	160.745	158.076	187.96	131.274	125.873	129.362	137.396	167.634	200.262	157.132	168.158	126.583	126.68	133.651
284POS	PC(38:5)+H	PC(38:5)+H	PC	GP	Glycerophospholipids 甘油磷脂	(18:1/20:4)	(18:1)	(20:4)			C46 H83 O8 N1 P1	808.585	10.4085	0.0230003	0.736579	0.457511	1.7549	607.176	356.654	78.2098	83.9875	387.855	365.237	404.414	371.219	452.278	219.905	433.54	453.122	518.335	373.831	425.783	469.815	317.474	310.031	324.629
287POS	PC(38:7)+H	PC(38:7)+H	PC	GP	Glycerophospholipids 甘油磷脂	(38:7)	(38:7)				C46 H79 O8 N1 P1	804.554	8.94011	0.0305379	1.52081	0.562449	0.295057	2.77954	9.65396	0.901557	1.29227	2.72702	2.41453	2.13036	2.34623	2.98105	7.04681	3.31937	2.66406	2.23685	2.82979	2.87508	2.46172	4.69659	4.8411	4.99238
291POS	PC(39:1p)+H	PC(39:1p)+H	PC	GP	Glycerophospholipids 甘油磷脂	(39:1p)	(39:1p)				C47 H93 O7 N1 P1	814.668	15.273	0.041718	1.46567	0.608157	0.125852	3.57246	1.59614	0.233195	0.171241	0.792303	1.4592	0.591904	0.95898	4.77977	1.56736	4.00347	8.48612	0.729655	0.420712	1.07737	1.31753	0.875844	0.846546	0.919551
292POS	PC(39:2)+H	PC(39:2)+H	PC	GP	Glycerophospholipids 甘油磷脂	(39:2)	(39:2)				C47 H91 O8 N1 P1	828.648	15.836	0.0252835	2.85391	0.205594	0.150425	0.238571	1.64715	0.477515	0.456415	0.15389	0.226919	0.389501	0.217688	0.348636	1.96414	0.302808	0.289571	0.229371	0.130692	0.232673	0.150514	0.261334	0.274864	0.26751
293POS	PC(39:2p)+H	PC(39:2p)+H	PC	GP	Glycerophospholipids 甘油磷脂	(39:2p)	(39:2p)				C47 H91 O7 N1 P1	812.653	16.291	0.0138703	0.376	0.0892919	0.512306	221.182	54.13	2.30241	2.35979	122.777	228.056	172.184	221.596	248.818	47.2198	214.539	211.693	199.701	108.68	190.811	147.147	143.182	147.163	144.671
294POS	PC(39:3)+H	PC(39:3)+H	PC	GP	Glycerophospholipids 甘油磷脂	(39:3)	(39:3)				C47 H89 O8 N1 P1	826.632	12.0397	0.013345	0.844298	0.526905	0.15563	1.06799	0.661353	1.04813	2.08874	1.24591	1.17022	1.68908	1.65841	1.52359	0.663664	2.21726	0.989052	2.85463	1.16346	1.62275	1.31941	1.35804	1.36624	1.39306
297POS	PC(39:5)+H	PC(39:5)+H	PC	GP	Glycerophospholipids 甘油磷脂	(39:5)	(39:5)				C47 H85 O8 N1 P1	822.601	11.9614	0.214824	2.24091	0.064335	0.216349	0.794018	1.16515	2.3483	2.09884	0.576858	0.618032	1.09719	0.566728	0.523291	1.88324	0.630323	0.564433	0.682075	0.670041	0.716235	0.507377	0.895424	0.701291	1.08541
299POS	PC(39:7)+H	PC(39:7)+H	PC	GP	Glycerophospholipids 甘油磷脂	(39:7)	(39:7)				C47 H81 O8 N1 P1	818.569	9.903	0.113467	0.638127	0.110449	0.105336	1.21159	0.82649	0.47468	0.442177	1.50788	0.977619	1.2188	0.926349	0.984813	0.712904	0.902482	1.19527	0.871586	0.920218	1.08387	0.901271	0.619206	0.760672	0.639951
300POS	PC(39:7)+H	PC(39:7)+H	PC	GP	Glycerophospholipids 甘油磷脂	(39:7)	(39:7)				C47 H81 O8 N1 P1	818.569	10.858	0.0152824	0.669107	0.0268668	0.15096	1.21832	1.19514	1.09138	0.973589	1.68728	2.00888	1.83163	1.16535	1.55592	1.10306	1.23473	1.86609	1.41397	1.58384	1.03527	1.57645	0.975636	0.946763	0.966131
301POS	PC(39:7)+H	PC(39:7)+H	PC	GP	Glycerophospholipids 甘油磷脂	(39:7)	(39:7)				C47 H81 O8 N1 P1	818.569	9.62422	0.0430204	1.40391	0.570863	0.178595	2.02573	3.58699	0.242071	0.600139	1.46915	1.04603	0.826574	1.25605	2.92317	2.03206	3.00718	2.22163	2.08866	1.27804	2.33621	1.83613	2.77239	3.00392	2.81514
303POS	PC(40:1)+H	PC(40:1)+H	PC	GP	Glycerophospholipids 甘油磷脂	(40:1)	(40:1)				C48 H95 O8 N1 P1	844.679	14.1317	0.0246786	2.56938	0.0159423	0.0904486	0.137644	0.367439	0.294549	0.262116	0.0848534	0.127953	0.0991295	0.101295	0.140676	0.219077	0.122413	0.149316	0.134302	0.164763	0.120922	0.118295	0.225686	0.219604	0.230709
305POS	PC(40:3)+H	PC(40:3)+H	PC	GP	Glycerophospholipids 甘油磷脂	(40:3)	(40:3)				C48 H91 O8 N1 P1	840.648	12.3701	0.207019	2.22395	0.343864	0.219771	1.24917	4.69472	0.659337	0.694869	1.03148	1.06823	0.434912	0.746977	1.00948	1.03299	0.528882	0.633926	1.3721	1.0138	0.620214	0.797413	1.26058	1.79995	1.29929
306POS	PC(40:3p)+H	PC(40:3p)+H	PC	GP	Glycerophospholipids 甘油磷脂	(40:3p)	(40:3p)				C48 H91 O7 N1 P1	824.653	12.8678	0.0528159	1.71736	0.229253	0.0968335	0.521802	0.671425	0.174776	0.269376	0.329384	0.313985	0.232555	0.0775034	0.644175	0.481463	0.774619	0.546857	0.631886	0.327024	0.541107	0.652206	0.471723	0.494385	0.524036
307POS	PC(40:4)+H	PC(40:4)+H	PC	GP	Glycerophospholipids 甘油磷脂	(40:4)	(40:4)				C48 H89 O8 N1 P1	838.632	11.9695	0.0389645	0.275995	0.033939	0.0635103	14.952	7.07007	1.19756	2.22607	14.3196	24.6845	16.0016	37.1904	13.8152	6.94918	16.2607	10.9585	20.845	18.7468	19.4881	11.6542	14.7118	15.8444	14.9825
313POS	PC(40:5e)+H	PC(40:5e)+H	PC	GP	Glycerophospholipids 甘油磷脂	(40:5e)	(40:5e)				C48 H89 O7 N1 P1	822.637	11.6631	0.010421	0.793336	0.548902	0.138867	1.41737	2.08985	0.525654	0.293704	1.05544	1.71921	1.54136	1.13764	1.59993	1.41661	1.67779	1.26473	1.40779	1.09073	1.20973	1.13811	1.45389	1.48382	1.46344
314POS	PC(40:5e)+H	PC(40:5e)+H	PC	GP	Glycerophospholipids 甘油磷脂	(40:5e)	(40:5e)				C48 H89 O7 N1 P1	822.637	11.9191	0.0448439	3.01987	0.0770964	0.241761	0.721898	1.05615	3.11004	2.76741	0.569164	0.725398	0.644956	0.595525	0.896015	0.918941	1.00971	0.553695	0.750961	0.870886	0.540679	0.603871	0.882637	0.899213	0.960459
315POS	PC(40:6)+H	PC(40:6)+H	PC	GP	Glycerophospholipids 甘油磷脂	(40:6)	(40:6)				C48 H85 O8 N1 P1	834.601	11.0512	0.032348	0.528279	0.0536874	1.98089	583.299	503.923	98.0372	169.465	622.52	676.484	543.338	722.066	749.359	437.129	786.236	719.869	675.846	928.691	594.764	667.621	526.912	529.128	558.105
317POS	PC(40:6e)+H	PC(40:6e)+H	PC	GP	Glycerophospholipids 甘油磷脂	(40:6e)	(40:6e)				C48 H87 O7 N1 P1	820.621	11.6168	0.0272741	1.24867	0.603931	0.160422	0.962522	2.20334	0.379406	0.787791	0.905931	0.850054	0.930445	0.783699	0.781469	1.84323	1.18977	0.840848	0.893008	1.24566	0.95532	1.15617	1.37446	1.34451	1.41927
318POS	PC(40:6e)+H	PC(40:6e)+H	PC	GP	Glycerophospholipids 甘油磷脂	(40:6e)	(40:6e)				C48 H87 O7 N1 P1	820.621	11.0279	0.058578	0.810546	0.585703	0.144696	1.53167	2.38524	0.369975	0.463313	1.45153	1.31005	1.59768	1.50123	1.45159	1.97855	1.5423	1.44238	1.19246	1.7372	1.06867	1.28256	1.55731	1.66353	1.75118
320POS	PC(40:7)+H	PC(40:7)+H	PC	GP	Glycerophospholipids 甘油磷脂	(40:7)	(40:7)				C48 H83 O8 N1 P1	832.585	10.857	0.0308352	0.339508	0.0119095	0.0538162	14.4589	5.78987	1.43923	1.4789	17.6107	15.7859	19.044	15.7959	14.2137	3.46074	12.3494	15.9608	16.8065	14.8261	16.4946	14.4751	9.15163	8.66505	9.1379
322POS	PC(40:7)+H	PC(40:7)+H	PC	GP	Glycerophospholipids 甘油磷脂	(40:7)	(40:7)				C48 H83 O8 N1 P1	832.585	9.8396	0.0335855	0.549056	0.166741	0.220539	9.81529	9.6875	0.653528	0.830627	10.5542	8.20304	8.0077	11.4587	13.1378	5.12786	10.6512	10.6401	14.6588	7.80836	17.5221	9.60638	11.836	12.3556	12.6506
323POS	PC(40:7)+H	PC(40:7)+H	PC	GP	Glycerophospholipids 甘油磷脂	(40:7)	(40:7)				C48 H83 O8 N1 P1	832.585	10.4476	0.0601146	0.593892	0.235189	0.284338	27.7668	13.4304	2.87363	2.16781	18.9823	20.2915	19.2987	19.2845	22.4621	11.4516	21.1743	22.2822	25.9064	20.5551	20.9103	20.9048	15.8662	15.672	17.4614
325POS	PC(40:8)+H	PC(40:8)+H	PC	GP	Glycerophospholipids 甘油磷脂	(40:8)	(40:8)				C48 H81 O8 N1 P1	830.569	9.31327	0.0521507	1.28819	0.699949	0.971451	53.9876	119.256	8.63615	8.24477	38.0783	34.0388	33.0405	42.4328	101.819	74.2485	75.382	62.5857	52.689	38.6777	64.062	51.7424	77.5781	81.42	86.0857
327POS	PC(41:6)+H	PC(41:6)+H	PC	GP	Glycerophospholipids 甘油磷脂	(41:6)	(41:6)				C49 H87 O8 N1 P1	848.616	11.4363	0.0292946	1.3245	0.351331	0.268525	1.63642	2.5203	2.65649	4.30933	2.23019	1.6637	1.39363	3.11005	2.37307	2.72931	2.9302	2.33407	2.18911	1.81144	3.57106	1.78381	2.62006	2.58848	2.73583
330POS	PC(42:11)+H	PC(42:11)+H	PC	GP	Glycerophospholipids 甘油磷脂	(42:11)	(42:11)				C50 H79 O8 N1 P1	852.554	9.32148	0.00394772	1.10461	0.837098	0.397355	10.2663	17.0997	2.43733	2.5503	7.63308	6.98452	5.93097	8.74121	17.2023	11.0531	13.504	12.4466	10.092	6.86766	13.0193	9.9616	13.6758	13.6745	13.7688
331POS	PC(42:4)+H	PC(42:4)+H	PC	GP	Glycerophospholipids 甘油磷脂	(42:4)	(42:4)				C50 H93 O8 N1 P1	866.663	12.7027	0.00564728	0.791835	0.415499	0.0786826	0.343457	0.472205	0.147757	0.222328	0.323361	0.533627	0.300526	0.339952	0.303434	0.680927	0.318552	0.33215	0.52623	0.414212	0.412416	0.358427	0.403634	0.407762	0.407435
332POS	PC(42:5)+H	PC(42:5)+H	PC	GP	Glycerophospholipids 甘油磷脂	(42:5)	(42:5)				C50 H91 O8 N1 P1	864.648	12.2284	0.0347393	0.909064	0.754716	0.122753	0.837837	1.25451	0.263921	0.568552	0.76664	0.983346	0.618294	0.849119	0.794661	1.33234	0.780222	0.697036	0.963262	0.733366	0.900411	0.772368	1.24723	1.25721	1.32861
333POS	PC(42:6e)+H	PC(42:6e)+H	PC	GP	Glycerophospholipids 甘油磷脂	(42:6e)	(42:6e)				C50 H91 O7 N1 P1	848.653	12.552	0.0392814	2.87887	0.0593134	0.100949	0.263591	0.466479	0.258606	0.597396	0.360262	0.0812583	0.0365185	0.0728953	0.34435	0.440634	0.732507	0.357284	0.482705	0.311747	0.320673	0.542853	0.439833	0.474285	0.448972
335POS	PC(42:8)+H	PC(42:8)+H	PC	GP	Glycerophospholipids 甘油磷脂	(42:8)	(42:8)				C50 H85 O8 N1 P1	858.601	10.2703	0.00978042	0.936282	0.894127	0.231564	7.2112	7.21495	0.498338	0.731949	4.16041	4.58044	3.55194	4.42914	8.60126	3.75985	8.24481	8.7116	6.8966	5.16851	6.03296	5.53437	5.53982	5.485	5.59336
337POS	PC(44:11)+H	PC(44:11)+H	PC	GP	Glycerophospholipids 甘油磷脂	(44:11)	(44:11)				C52 H83 O8 N1 P1	880.585	9.28054	0.0229203	1.19197	0.800793	0.090295	0.425776	1.11288	0.0206517	0.0916887	0.376578	0.366383	0.242082	0.400056	1.02624	0.618587	0.617988	0.620301	0.60743	0.294739	0.802851	0.431641	0.716327	0.749495	0.737948
338POS	PC(44:12)+H	PC(44:12)+H	PC	GP	Glycerophospholipids 甘油磷脂	(22:6/22:6)	(22:6)	(22:6)			C52 H81 O8 N1 P1	878.569	8.76376	0.0263904	0.917435	0.879148	0.196572	3.65618	5.75209	0.301893	0.270499	3.62176	2.1328	1.81484	3.30948	8.28969	3.21159	5.85702	7.40057	4.69115	2.60232	4.76804	4.14021	4.38041	4.61123	4.45114
339POS	PC(44:4)+H	PC(44:4)+H	PC	GP	Glycerophospholipids 甘油磷脂	(44:4)	(44:4)				C52 H97 O8 N1 P1	894.695	14.2546	0.031713	2.72988	0.0690632	0.0828742	0.145253	0.239947	0.206346	0.497324	0.0783755	0.108098	0.117834	0.0945641	0.135118	0.3187	0.144858	0.0955757	0.115911	0.0996727	0.151556	0.126661	0.204351	0.217673	0.212358
886NEG	PC(16:0e/16:0)+HCOO	PC(32:0e)+HCOO	PC	GP	Glycerophospholipids 甘油磷脂	(16:0e/16:0)	(16:0e)	(16:0)			C41 H83 O9 N1 P1	764.581	11.7436	0.00622495	1.63439	0.00986433	0.606225	10.3121	16.5887	14.1989	12.6561	7.51871	7.7191	9.61445	8.03822	8.21491	15.6132	7.83543	8.39997	8.77152	8.62204	9.7851	8.06816	10.3654	10.4637	10.4881
910NEG	PC(16:0/16:0)+HCOO	PC(32:0)+HCOO	PC	GP	Glycerophospholipids 甘油磷脂	(16:0/16:0)	(16:0)	(16:0)			C41 H81 O10 N1 P1	778.56	11.1067	0.00702936	1.21826	0.112134	2.4415	180.257	279.18	225.087	223.193	162.079	196.607	196.002	190.407	220.852	284.088	182.093	212.035	184.381	150.16	206.062	195.564	201.278	201.457	203.825
925NEG	PC(15:0/18:2)+HCOO	PC(33:2)+HCOO	PC	GP	Glycerophospholipids 甘油磷脂	(15:0/18:2)	(15:0)	(18:2)			C42 H79 O10 N1 P1	788.545	9.90264	0.00856938	2.68125	0.0473139	0.473971	2.49754	9.64111	6.59142	10.408	3.86311	2.32703	2.32078	2.35643	2.92179	9.13478	3.10087	3.5185	2.54578	2.36344	3.33593	2.15054	5.1267	5.12927	5.05228
926NEG	PC(16:0e/18:2)+HCOO	PC(34:2e)+HCOO	PC	GP	Glycerophospholipids 甘油磷脂	(16:0e/18:2)	(16:0e)	(18:2)			C43 H83 O9 N1 P1	788.581	11.0523	0.00613736	1.69995	0.117872	0.314922	2.36531	5.68369	2.40359	3.59127	1.93159	1.86129	2.5086	1.95989	1.76943	4.96996	1.93358	1.75412	2.00975	2.26819	2.29255	1.90522	2.849	2.8412	2.87468
931NEG	PC(18:0p/16:0)+HCOO	PC(34:0p)+HCOO	PC	GP	Glycerophospholipids 甘油磷脂	(18:0p/16:0)	(18:0p)	(16:0)			C43 H85 O9 N1 P1	790.597	11.7828	0.00586751	0.970835	0.817426	0.717244	21.5246	27.215	19.4764	18.8549	19.8964	20.8926	28.1768	20.7207	21.0141	23.8367	19.4632	21.8844	23.7453	21.8931	23.9437	20.342	24.0625	24.2076	24.3465
936NEG	PC(18:0e/16:0)+HCOO	PC(34:0e)+HCOO	PC	GP	Glycerophospholipids 甘油磷脂	(18:0e/16:0)	(18:0e)	(16:0)			C43 H87 O9 N1 P1	792.612	12.7105	0.00621186	1.94117	0.0151707	0.275893	1.59672	3.37798	2.70053	2.73622	1.23549	1.26491	1.52072	1.34239	1.20667	2.90282	1.32687	1.50177	1.30234	1.76082	1.46278	1.13049	2.14725	2.16698	2.17291
953NEG	PC(16:1/18:1)+HCOO	PC(34:2)+HCOO	PC	GP	Glycerophospholipids 甘油磷脂	(16:1/18:1)	(16:1)	(18:1)			C43 H81 O10 N1 P1	802.56	10.4535	0.00588221	1.3904	0.143433	5.54893	753.777	1581.67	909.361	1218	898.614	734.962	804.949	771.2	839.585	1500.53	902.598	958.044	750.546	672.158	894.285	697.507	981.795	987.292	993.407
962NEG	PC(18:0/16:0)+HCOO	PC(34:0)+HCOO	PC	GP	Glycerophospholipids 甘油磷脂	(18:0/16:0)	(18:0)	(16:0)			C43 H85 O10 N1 P1	806.592	12.0727	0.00485247	0.91192	0.437593	1.02929	49.3294	59.8178	38.0946	37.966	47.3297	51.1839	51.3141	53.2688	66.007	57.8141	48.4255	63.7875	51.6283	44.7899	48.733	48.9788	53.2857	53.4124	53.7851
970NEG	PC(16:0p/20:4)+HCOO	PC(36:4p)+HCOO	PC	GP	Glycerophospholipids 甘油磷脂	(16:0p/20:4)	(16:0p)	(20:4)			C45 H81 O9 N1 P1	810.565	10.6979	0.0072997	1.08742	0.818453	0.224558	2.48228	4.29575	0.766594	1.74515	1.79282	2.5538	2.48814	1.70822	2.84901	5.83582	2.91417	3.16698	1.9116	1.88425	1.78386	2.00359	2.92016	2.89088	2.93226
974NEG	PC(16:0e/20:4)+HCOO	PC(36:4e)+HCOO	PC	GP	Glycerophospholipids 甘油磷脂	(16:0e/20:4)	(16:0e)	(20:4)			C45 H83 O9 N1 P1	812.581	10.9015	0.0106282	1.10818	0.794358	0.418185	8.48844	15.4393	3.01172	4.76291	6.57341	6.73701	9.1967	6.10063	7.96043	11.2372	7.96624	8.14532	8.27224	6.8266	8.50038	8.38938	8.97675	9.14056	9.14733
979NEG	PC(17:0/18:2)+HCOO	PC(35:2)+HCOO	PC	GP	Glycerophospholipids 甘油磷脂	(17:0/18:2)	(17:0)	(18:2)			C44 H83 O10 N1 P1	816.576	10.851	0.0541193	2.55834	0.0299559	0.906373	11.4968	25.2777	34.252	37.4074	12.2175	9.31836	10.5385	10.31	14.3766	24.0069	15.1878	16.0241	11.0174	10.5937	13.3213	10.6655	20.3726	22.4649	20.6141
980NEG	PC(18:0e/18:2)+HCOO	PC(36:2e)+HCOO	PC	GP	Glycerophospholipids 甘油磷脂	(18:0e/18:2)	(18:0e)	(18:2)			C45 H87 O9 N1 P1	816.612	12	0.00957163	0.778976	0.213652	0.195681	2.33918	2.41681	1.31967	1.49857	2.21505	2.21023	3.21576	2.08227	2.22264	2.14776	1.88726	2.11906	3.64737	2.30249	2.35255	1.96421	2.16624	2.20744	2.19346
984NEG	PC(17:0/18:1)+HCOO	PC(35:1)+HCOO	PC	GP	Glycerophospholipids 甘油磷脂	(17:0/18:1)	(17:0)	(18:1)			C44 H85 O10 N1 P1	818.592	11.6947	0.0115677	1.2017	0.23543	0.615828	13.0356	11.4257	18.3147	18.8604	14.0737	13.5196	11.4177	12.2799	11.7083	11.4482	15.0215	12.3733	13.0573	11.1009	15.3417	11.2331	13.4169	13.4169	13.1499
992NEG	PC(14:0/22:6)+HCOO	PC(36:6)+HCOO	PC	GP	Glycerophospholipids 甘油磷脂	(14:0/22:6)	(14:0)	(22:6)			C45 H77 O10 N1 P1	822.529	8.88128	0.0124243	0.746738	0.338803	0.367687	8.42407	10.8619	3.05017	5.68828	8.3008	7.19709	8.08249	13.9487	9.33225	9.42516	7.87946	10.3764	8.82681	7.03044	9.2171	9.63731	10.7417	10.7446	10.5136
995NEG	PC(18:3/18:2)+HCOO	PC(36:5)+HCOO	PC	GP	Glycerophospholipids 甘油磷脂	(18:3/18:2)	(18:3)	(18:2)			C45 H79 O10 N1 P1	824.545	8.90581	0.0501856	1.49757	0.2905	0.154617	0.479187	1.31899	0.530224	1.52577	0.696439	0.49568	0.58665	0.794843	0.539293	0.814238	0.435478	0.640016	0.357844	0.490536	0.815963	0.502698	0.861068	0.944609	0.874612
999NEG	PC(16:0/20:4)+HCOO	PC(36:4)+HCOO	PC	GP	Glycerophospholipids 甘油磷脂	(16:0/20:4)	(16:0)	(20:4)			C45 H81 O10 N1 P1	826.56	10.2915	0.00895642	0.78231	0.328221	3.08752	635.135	761.8	245.212	327.281	650.14	543.478	723.895	599.938	630.099	580.553	627.376	670.289	658.768	573.192	655.897	728.465	626.321	630.019	637.424
1003NEG	PE(18:1/24:0)-H	PE(42:1)-H	PE	GP	Glycerophospholipids 甘油磷脂	(18:1/24:0)	(18:1)	(24:0)			C47 H91 O8 N1 P1	828.649	15.667	0.0208545	2.23567	0.0436405	0.0712181	0.0851983	0.225879	0.175609	0.18184	0.0879401	0.0498239	0.127865	0.0333991	0.115224	0.70237	0.13502	0.169915	0.0737778	0.0452235	0.0923524	0.0547648	0.221918	0.231294	0.225668
351POS	PE(17:0/20:4)+H	PE(37:4)+H	PE	GP	Glycerophospholipids 甘油磷脂	(17:0/20:4)	(17:0)	(20:4)			C42 H77 O8 N1 P1	754.538	11.1124	0.0347184	2.26351	0.048196	0.553352	4.86013	15.1149	8.52235	11.667	5.64647	3.4846	5.21609	3.39713	7.24496	10.7552	5.55558	10.0474	4.37865	4.83799	7.17717	5.18175	10.614	10.7219	10.0459
360POS	PE(18:0p/22:4)+H	PE(40:4p)+H	PE	GP	Glycerophospholipids 甘油磷脂	(18:0p/22:4)	(18:0p)	(22:4)			C45 H83 O7 N1 P1	780.59	12.7205	0.0106379	1.4464	0.303876	0.266293	1.56911	4.30813	1.61894	2.68217	1.5666	2.07411	2.32052	1.07581	1.60374	3.40022	1.64751	1.74561	1.5344	1.64031	1.72095	1.47731	2.9342	2.95491	2.89368
364POS	PE(18:1p/22:4)+H	PE(40:5p)+H	PE	GP	Glycerophospholipids 甘油磷脂	(18:1p/22:4)	(18:1p)	(22:4)			C45 H81 O7 N1 P1	778.575	11.8619	0.0148305	0.788362	0.569808	0.229078	3.34734	6.05704	1.0202	1.07385	3.44297	3.9466	4.74085	2.45481	3.44014	3.33268	2.9629	3.98928	3.65631	2.9933	3.67324	3.14382	6.07996	6.08276	5.92649
365POS	PE(18:2/20:4)+H	PE(38:6)+H	PE	GP	Glycerophospholipids 甘油磷脂	(18:2/20:4)	(18:2)	(20:4)			C43 H75 O8 N1 P1	764.522	9.97705	0.101782	1.59019	0.457548	0.498798	14.1373	24.8388	1.92353	5.76022	3.89002	9.68908	4.03927	11.7239	7.3405	13.0395	12.5766	21.6784	11.741	12.8739	19.2439	10.0404	11.1129	12.7129	10.451
373POS	PE(20:4e)+H	PE(20:4e)+H	PE	GP	Glycerophospholipids 甘油磷脂	(20:4e)	(20:4e)				C25 H45 O7 N1 P1	502.293	2.20814	0.0177772	1.55046	0.452685	0.885857	39.4087	76.7372	14.0775	11.0918	22.7417	19.2058	32.941	16.2554	19.4018	24.237	33.0232	26.8551	24.3663	39.1461	24.6287	31.3019	44.4662	44.9223	43.3899
380POS	PE(38:3)+H	PE(38:3)+H	PE	GP	Glycerophospholipids 甘油磷脂	(18:0/20:3)	(18:0)	(20:3)			C43 H81 O8 N1 P1	770.569	11.975	0.0116167	0.925398	0.761057	0.935989	37.9135	63.1054	23.3548	25.336	39.2501	46.3423	34.3998	41.7864	37.6471	58.5463	39.0337	40.1265	48.1828	44.8504	54.5975	39.3939	51.0442	51.5645	50.3824
801NEG	PE(14:0/18:2)-H	PE(32:2)-H	PE	GP	Glycerophospholipids 甘油磷脂	(14:0/18:2)	(14:0)	(18:2)			C37 H69 O8 N1 P1	686.477	9.6409	0.0457236	0.948237	0.844662	0.107553	0.350521	0.798615	0.262416	0.477141	0.634173	0.45681	0.463174	0.437637	0.337839	0.666046	0.208384	0.422661	0.503664	0.200318	0.484311	0.247813	0.676982	0.670183	0.621936
804NEG	PE(16:0/16:1)-H	PE(32:1)-H	PE	GP	Glycerophospholipids 甘油磷脂	(16:0/16:1)	(16:0)	(16:1)			C37 H71 O8 N1 P1	688.492	10.5291	0.00782224	0.988391	0.936537	0.332628	2.58165	4.58371	5.11083	4.36104	4.07946	4.60359	3.66738	4.48222	3.01069	5.35522	2.54156	2.97892	4.288	2.49714	4.09901	2.52606	3.62903	3.59315	3.6491
819NEG	PE(34:1p)-H	PE(34:1p)-H	PE	GP	Glycerophospholipids 甘油磷脂	(34:1p)	(34:1p)				C39 H75 O7 N1 P1	700.529	11.9842	0.00407213	0.697003	0.0426826	0.29438	4.24074	5.37633	3.12128	3.45812	4.78393	6.57842	6.6345	5.24045	4.74051	9.55792	4.16616	5.23721	5.37541	5.42577	4.91216	3.93096	6.56074	6.53681	6.59016
820NEG	PE(34:1e)-H	PE(34:1e)-H	PE	GP	Glycerophospholipids 甘油磷脂	(34:1e)	(34:1e)				C39 H77 O7 N1 P1	702.544	12.0978	0.044781	0.880419	0.273011	0.151436	0.752817	0.946729	1.06122	1.01674	1.22897	0.868376	1.17635	1.01687	0.835991	1.18272	0.789905	0.963392	1.17479	1.00353	1.10472	0.932455	1.27303	1.26067	1.36713
828NEG	PE(16:1/18:2)-H	PE(34:3)-H	PE	GP	Glycerophospholipids 甘油磷脂	(16:1/18:2)	(16:1)	(18:2)			C39 H71 O8 N1 P1	712.492	9.7868	0.00497106	1.66128	0.356549	0.419715	3.50664	13.538	2.94544	5.02459	4.81879	3.53913	3.38157	3.31792	4.53425	10.9349	3.59429	4.77	3.4926	2.64607	4.5609	2.31637	7.3572	7.28448	7.3183
829NEG	PE(16:0/18:3)-H	PE(34:3)-H	PE	GP	Glycerophospholipids 甘油磷脂	(16:0/18:3)	(16:0)	(18:3)			C39 H71 O8 N1 P1	712.492	10.0209	0.108454	3.42928	0.0374322	0.203758	1.05699	2.23612	0.789729	2.62466	0.495341	0.421646	0.496361	0.5426	0.507231	2.0104	0.37284	0.53794	0.458779	1.30063	0.405899	0.940765	0.882818	0.726162	0.881366
832NEG	PE(16:0/18:2)-H	PE(34:2)-H	PE	GP	Glycerophospholipids 甘油磷脂	(16:0/18:2)	(16:0)	(18:2)			C39 H73 O8 N1 P1	714.508	10.7444	0.00643925	2.86745	0.0360294	2.33138	53.4975	232.233	171.271	217.261	70.1433	62.4393	46.237	56.3237	83.823	292.394	81.7674	90.6879	60.3828	63.2848	75.4839	44.0058	125.083	125.449	126.632
833NEG	PE(16:0/18:1)-H	PE(34:1)-H	PE	GP	Glycerophospholipids 甘油磷脂	(16:0/18:1)	(16:0)	(18:1)			C39 H75 O8 N1 P1	716.524	11.4865	0.00182459	1.13063	0.375665	1.08961	34.4566	46.7721	52.8071	49.3135	39.9222	50.662	32.0023	39.5794	33.7241	58.1674	29.9624	32.6811	42.5922	32.9111	38.8147	27.2134	38.951	39.024	38.8819
834NEG	PE(18:0/16:0)-H	PE(34:0)-H	PE	GP	Glycerophospholipids 甘油磷脂	(18:0/16:0)	(18:0)	(16:0)			C39 H77 O8 N1 P1	718.539	12.3567	0.0143925	0.772195	0.380861	0.337263	11.5769	6.82903	4.71295	4.63463	10.1519	8.58719	5.23748	11.9645	17.3857	6.58823	12.1414	16.8435	11.3043	7.60974	11.8226	8.46471	14.8291	15.2066	14.8384
837NEG	PE(16:0p/20:4)-H	PE(36:4p)-H	PE	GP	Glycerophospholipids 甘油磷脂	(16:0p/20:4)	(16:0p)	(20:4)			C41 H73 O7 N1 P1	722.513	11.0529	0.00140368	0.724467	0.351527	0.74979	38.2662	60.0304	9.97223	17.2686	39.1585	52.0218	45.9171	36.185	50.4836	55.7565	41.8245	54.5024	45.4204	40.058	45.4038	40.8349	53.6158	53.6716	53.5227
839NEG	PE(36:2p)-H	PE(36:2p)-H	PE	GP	Glycerophospholipids 甘油磷脂	(36:2p)	(36:2p)				C41 H77 O7 N1 P1	726.544	12.0539	0.038966	0.746873	0.204531	0.283104	3.45297	5.08569	2.59819	3.3652	5.59032	2.82189	5.77372	5.23108	4.85227	7.24895	4.51874	3.53936	4.56976	3.50156	2.51271	2.3252	6.65607	7.09367	7.1533
841NEG	PE(18:0p/18:1)-H	PE(36:1p)-H	PE	GP	Glycerophospholipids 甘油磷脂	(18:0p/18:1)	(18:0p)	(18:1)			C41 H79 O7 N1 P1	728.56	12.9534	0.00214137	1.2263	0.182003	0.225959	1.63082	2.62701	1.70211	1.86034	1.65105	1.66425	1.67254	1.3893	1.51804	4.18319	1.60569	1.78415	1.6062	1.68524	1.40805	1.15419	2.44954	2.45605	2.44566
842NEG	PE(36:2e)-H	PE(36:2e)-H	PE	GP	Glycerophospholipids 甘油磷脂	(36:2e)	(36:2e)				C41 H79 O7 N1 P1	728.56	12.3045	0.0108315	1.00883	0.961785	0.183356	1.08545	1.61149	1.16308	1.56311	1.56465	0.978709	1.05156	1.78076	0.973737	1.8669	1.09159	1.22753	1.839	1.22083	1.02212	0.689293	2.35311	2.40215	2.36425
843NEG	PE(17:0/18:1)-H	PE(35:1)-H	PE	GP	Glycerophospholipids 甘油磷脂	(17:0/18:1)	(17:0)	(18:1)			C40 H77 O8 N1 P1	730.539	11.9297	0.00448035	1.19225	0.720378	0.265298	0.32487	1.99889	3.41984	3.28322	1.35335	3.82626	0.997463	1.39417	1.21923	2.10093	1.30248	1.6352	1.25853	1.33981	0.346822	1.16843	2.30083	2.29913	2.31782
844NEG	PE(36:1e)-H	PE(36:1e)-H	PE	GP	Glycerophospholipids 甘油磷脂	(36:1e)	(36:1e)				C41 H81 O7 N1 P1	730.576	13.1481	0.0114705	0.883083	0.681654	0.1044	0.819493	0.900368	0.189722	0.847023	1.16597	0.602806	0.691733	0.66106	0.611621	0.951529	0.786855	0.757759	0.831201	0.573289	0.694648	0.592167	1.07827	1.05418	1.06269
846NEG	PE(14:0/22:6)-H	PE(36:6)-H	PE	GP	Glycerophospholipids 甘油磷脂	(14:0/22:6)	(14:0)	(22:6)			C41 H69 O8 N1 P1	734.477	9.16728	0.0249785	1.48923	0.443211	0.145754	0.676182	1.78377	0.333487	0.554415	0.806927	0.566125	0.424357	0.450639	0.942954	1.3787	0.575392	0.902872	0.721088	0.61074	0.772351	0.650211	1.15149	1.12128	1.09546
847NEG	PE(16:0/20:5)-H	PE(36:5)-H	PE	GP	Glycerophospholipids 甘油磷脂	(16:0/20:5)	(16:0)	(20:5)			C41 H71 O8 N1 P1	736.492	9.91863	0.00353564	2.00477	0.353676	0.815914	10.9957	57.8761	9.05089	15.4233	14.4564	11.7634	9.49281	10.8493	16.414	53.8423	14.1239	17.35	12.1736	11.2129	11.4975	8.10441	27.1891	27.0045	27.1417
848NEG	PE(16:0/20:5)-H	PE(36:5)-H	PE	GP	Glycerophospholipids 甘油磷脂	(16:0/20:5)	(16:0)	(20:5)			C41 H71 O8 N1 P1	736.492	9.59959	0.00356578	0.880136	0.775178	0.444805	13.6762	24.0381	2.88558	3.54285	14.4719	11.8926	11.7682	12.0219	17.1718	15.3703	12.4179	18.1746	15.2574	8.28385	13.5358	10.3455	18.2927	18.1675	18.2606
850NEG	PE(16:0/20:4)-H	PE(36:4)-H	PE	GP	Glycerophospholipids 甘油磷脂	(16:0/20:4)	(16:0)	(20:4)			C41 H73 O8 N1 P1	738.508	10.5601	0.00208833	0.997834	0.992049	2.21945	229.942	327.21	127.775	171.115	248.055	213.126	199.888	196.83	281.172	331.77	239.089	268.314	238.031	194.937	240.007	173.59	271.775	270.647	271.302
851NEG	PE(16:0/20:3)-H	PE(36:3)-H	PE	GP	Glycerophospholipids 甘油磷脂	(16:0/20:3)	(16:0)	(20:3)			C41 H75 O8 N1 P1	740.524	10.829	0.25406	2.0903	0.308603	1.42184	29.3999	163.317	20.0608	88.3667	73.2088	26.2619	18.5736	26.0234	90.9572	162.533	78.6672	97.3238	30.2727	62.4408	86.7023	46.0359	93.3691	92.1766	57.1839
852NEG	PE(16:0/20:3)-H	PE(36:3)-H	PE	GP	Glycerophospholipids 甘油磷脂	(16:0/20:3)	(16:0)	(20:3)			C41 H75 O8 N1 P1	740.524	11.3035	0.0205159	1.04807	0.825076	0.376788	5.36775	8.73279	3.97341	4.82695	5.74509	6.43469	4.25994	5.41079	7.17454	7.54717	6.00699	6.92551	6.36142	4.35578	7.80623	4.16052	7.46702	7.19896	7.45448
854NEG	PE(36:2)-H	PE(36:2)-H	PE	GP	Glycerophospholipids 甘油磷脂	(36:2)	(36:2)				C41 H77 O8 N1 P1	742.539	10.446	0.00664576	1.53526	0.0781618	0.427886	4.1818	8.95704	5.6236	7.19314	5.05045	4.18851	3.87036	3.79696	4.70312	8.3244	4.56039	5.43917	4.02224	3.83696	4.55216	3.16533	5.66164	5.62116	5.69631
855NEG	PE(18:0/18:2)-H	PE(36:2)-H	PE	GP	Glycerophospholipids 甘油磷脂	(18:0/18:2)	(18:0)	(18:2)			C41 H77 O8 N1 P1	742.539	11.7013	0.00201171	1.75179	0.0655761	2.35084	95.715	243.764	174.671	242.538	125.063	112.356	84.414	110.119	140.532	296.511	134.45	145.049	110.018	120.228	128.215	76.3021	173.104	173.517	172.825
857NEG	PE(36:1)-H	PE(36:1)-H	PE	GP	Glycerophospholipids 甘油磷脂	(36:1)	(36:1)				C41 H79 O8 N1 P1	744.555	11.2163	0.0226662	0.876687	0.0033251	0.329917	5.14466	4.79424	4.73406	5.01269	5.9135	5.56169	5.37244	5.60697	4.77201	4.59004	6.35946	5.00389	6.05706	5.49146	6.41002	4.67548	4.84222	4.79426	5.00529
858NEG	PE(18:0/18:1)-H	PE(36:1)-H	PE	GP	Glycerophospholipids 甘油磷脂	(18:0/18:1)	(18:0)	(18:1)			C41 H79 O8 N1 P1	744.555	12.4313	0.0144698	0.514882	0.00760463	0.870767	84.4622	53.0777	37.5402	37.9561	103.968	113.828	85.3016	110.659	96.2519	54.7051	93.0221	119.608	104.739	83.6645	101.507	63.5132	123.294	125.758	126.829
861NEG	PE(16:0p/22:6)-H	PE(38:6p)-H	PE	GP	Glycerophospholipids 甘油磷脂	(16:0p/22:6)	(16:0p)	(22:6)			C43 H73 O7 N1 P1	746.513	10.7569	0.00184982	0.614311	0.127312	0.517799	21.8066	30.1586	5.87039	8.8394	26.3649	30.9915	28.1879	22.9921	32.3758	40.0306	30.0862	28.4965	30.2504	30.7458	28.0104	30.0979	31.538	31.6031	31.4866
862NEG	PE(18:0/18:0)-H	PE(36:0)-H	PE	GP	Glycerophospholipids 甘油磷脂	(18:0/18:0)	(18:0)	(18:0)			C41 H81 O8 N1 P1	746.571	13.3297	0.00469344	0.762621	0.477986	0.188559	4.66109	2.27211	1.40186	1.59399	4.05946	3.0335	1.39756	4.5291	8.25305	2.04702	4.69902	6.74715	4.26761	3.87957	4.32469	3.53464	5.73963	5.73854	5.78586
865NEG	PE(15:0/22:6)-H	PE(37:6)-H	PE	GP	Glycerophospholipids 甘油磷脂	(15:0/22:6)	(15:0)	(22:6)			C42 H71 O8 N1 P1	748.492	9.73392	0.0118012	3.36217	0.0735276	0.242335	1.0693	3.71	1.15112	1.69964	0.694762	0.528188	0.46043	0.586006	1.32321	3.23818	0.945062	1.44562	0.995129	0.828545	0.817941	0.701849	2.25932	2.23679	2.20677
866NEG	PE(16:0p/22:5)-H	PE(38:5p)-H	PE	GP	Glycerophospholipids 甘油磷脂	(16:0p/22:5)	(16:0p)	(22:5)			C43 H75 O7 N1 P1	748.529	11.0909	0.00416164	0.675323	0.29669	0.553855	30.9177	39.625	5.28373	7.55064	27.3167	36.0426	32.1878	27.9156	35.8165	35.8352	31.0161	37.506	31.9332	27.5652	29.3813	27.9186	38.6513	38.5333	38.8517
867NEG	PE(16:0p/22:5)-H	PE(38:5p)-H	PE	GP	Glycerophospholipids 甘油磷脂	(16:0p/22:5)	(16:0p)	(22:5)			C43 H75 O7 N1 P1	748.529	11.3862	0.00649852	0.835557	0.638689	0.252364	4.36485	6.73482	1.22964	1.43937	3.27237	4.46582	5.07005	3.67019	4.30887	7.49594	3.88598	4.07921	3.715	4.0134	3.81303	4.22379	5.16001	5.18287	5.2264
868NEG	PE(38:4p)-H	PE(38:4p)-H	PE	GP	Glycerophospholipids 甘油磷脂	(38:4p)	(38:4p)				C43 H77 O7 N1 P1	750.544	12.0314	0.00411959	0.83614	0.647112	0.629949	22.6906	42.943	5.96934	10.4535	25.8159	27.0672	22.8402	22.4142	31.5407	41.7831	31.5668	35.1549	25.7968	25.2313	25.6191	24.8733	37.4952	37.3693	37.6767
869NEG	PE(38:4p)-H	PE(38:4p)-H	PE	GP	Glycerophospholipids 甘油磷脂	(38:4p)	(38:4p)				C43 H77 O7 N1 P1	750.544	11.7179	0.00868647	0.675396	0.303597	0.383136	16.6772	19.1148	2.53495	3.83471	14.0045	18.6202	17.1884	12.612	16.322	17.7441	15.3892	16.808	16.3125	13.9127	15.6598	12.9026	18.2647	18.4298	18.5847
870NEG	PE(17:0/20:4)-H	PE(37:4)-H	PE	GP	Glycerophospholipids 甘油磷脂	(17:0/20:4)	(17:0)	(20:4)			C42 H75 O8 N1 P1	752.524	11.276	0.00947422	1.79573	0.0508643	0.590749	7.51018	16.7848	9.89628	15.2721	7.6707	5.44055	6.87826	7.55555	10.686	15.4634	9.98446	11.7927	7.30767	7.46136	7.75705	6.86932	13.7286	13.8749	13.9907
871NEG	PE(38:3p)-H	PE(38:3p)-H	PE	GP	Glycerophospholipids 甘油磷脂	(38:3p)	(38:3p)				C43 H79 O7 N1 P1	752.56	12.4204	0.00644964	0.508393	0.0515343	0.140181	3.59687	3.12689	0.487137	0.800734	3.95998	4.14299	3.97444	3.68132	3.61523	2.92788	4.02816	5.31055	3.95128	3.67542	3.36871	2.75081	5.81308	5.83825	5.88723
873NEG	PE(38:2p)-H	PE(38:2p)-H	PE	GP	Glycerophospholipids 甘油磷脂	(38:2p)	(38:2p)				C43 H81 O7 N1 P1	754.576	13.1708	0.00516425	0.816095	0.6052	0.108646	0.775645	1.22981	0.19007	0.39365	1.20388	0.607843	0.65834	0.702572	0.94537	1.13232	1.15867	1.63774	0.915563	0.839806	1.11503	0.911587	1.5615	1.56356	1.57643
874NEG	PE(19:0/18:2)-H	PE(37:2)-H	PE	GP	Glycerophospholipids 甘油磷脂	(19:0/18:2)	(19:0)	(18:2)			C42 H79 O8 N1 P1	756.555	12.256	0.0158279	5.99681	0.053495	0.333223	0.574526	2.87984	4.14878	6.38215	0.609433	0.47216	0.492565	0.757963	0.843671	2.1449	0.918478	0.892213	0.653017	0.90406	0.796291	0.427284	2.91122	2.88197	2.97259
875NEG	PE(38:2e)-H	PE(38:2e)-H	PE	GP	Glycerophospholipids 甘油磷脂	(38:2e)	(38:2e)				C43 H83 O7 N1 P1	756.591	13.3106	0.0189432	0.886583	0.715449	0.133167	0.814053	1.28101	0.458152	0.62782	1.48557	0.74524	0.618753	0.738415	0.952255	1.33797	0.994056	1.20585	1.20364	0.843635	1.09054	0.965197	1.68709	1.73507	1.74945
876NEG	PE(38:1e)-H	PE(38:1e)-H	PE	GP	Glycerophospholipids 甘油磷脂	(38:1e)	(38:1e)				C43 H85 O7 N1 P1	758.607	14.1808	0.0132253	1.14863	0.604321	0.0847732	0.358708	0.369322	0.27199	0.261685	0.47741	0.200128	0.175571	0.24533	0.244218	0.414421	0.294104	0.378449	0.447634	0.175105	0.440535	0.265108	0.459315	0.469313	0.458217
878NEG	PE(16:1/22:6)-H	PE(38:7)-H	PE	GP	Glycerophospholipids 甘油磷脂	(16:1/22:6)	(16:1)	(22:6)			C43 H71 O8 N1 P1	760.492	9.34381	0.00666154	0.901734	0.82888	0.478172	23.0553	30.7057	2.4562	3.30018	19.2641	16.2187	14.1447	16.3758	25.8133	19.8828	18.4096	26.1482	21.5502	12.0206	17.583	14.4986	26.7423	26.4784	26.4065
879NEG	PE(16:1/22:6)-H	PE(38:7)-H	PE	GP	Glycerophospholipids 甘油磷脂	(16:1/22:6)	(16:1)	(22:6)			C43 H71 O8 N1 P1	760.492	9.6541	0.0108203	0.58703	0.176124	0.239857	10.0036	9.27386	1.018	1.60716	11.008	9.95002	7.92733	8.42556	13.1875	7.51364	9.53097	14.9094	11.0471	5.7031	10.2234	6.49874	10.4639	10.3607	10.587
880NEG	PE(16:1/22:6)-H	PE(38:7)-H	PE	GP	Glycerophospholipids 甘油磷脂	(16:1/22:6)	(16:1)	(22:6)			C43 H71 O8 N1 P1	760.492	9.07217	0.0209544	2.88281	0.312537	0.228586	0.927542	5.1411	0.795843	0.578555	1.00191	0.584081	0.495736	0.500142	1.19178	3.43071	0.89835	1.19994	0.686419	0.852548	0.777023	0.563358	2.61287	2.70616	2.60785
881NEG	PE(16:0/22:6)-H	PE(38:6)-H	PE	GP	Glycerophospholipids 甘油磷脂	(16:0/22:6)	(16:0)	(22:6)			C43 H73 O8 N1 P1	762.508	10.2973	0.00409017	0.888053	0.444379	3.20663	505.524	609.075	323.947	403.215	558.572	594.996	454.612	465.752	624.653	640.106	524.615	564.636	597.767	547.008	501.714	477.945	515.048	513.091	517.302
882NEG	PE(18:2/20:4)-H	PE(38:6)-H	PE	GP	Glycerophospholipids 甘油磷脂	(18:2/20:4)	(18:2)	(20:4)			C43 H73 O8 N1 P1	762.508	9.87205	0.0638188	1.37434	0.517377	0.528481	12.6765	26.0313	3.12126	8.32808	11.2731	7.7662	9.35798	8.09814	19.6128	17.3932	23.369	18.4995	9.93219	11.3273	15.3772	10.197	22.9519	22.7286	20.4127
883NEG	PE(18:0/20:5)-H	PE(38:5)-H	PE	GP	Glycerophospholipids 甘油磷脂	(18:0/20:5)	(18:0)	(20:5)			C43 H75 O8 N1 P1	764.524	10.6417	0.00222132	0.838022	0.633576	1.66454	257.815	299.007	53.3986	63.4584	225.349	208.861	184.675	185.006	293.685	241.91	236.403	288.743	263.143	196.963	220.602	188.824	250.901	250.038	251.079
884NEG	PE(18:0/20:5)-H	PE(38:5)-H	PE	GP	Glycerophospholipids 甘油磷脂	(18:0/20:5)	(18:0)	(20:5)			C43 H75 O8 N1 P1	764.524	10.9493	0.0139115	1.14559	0.746086	1.39095	59.4992	162.293	33.9227	53.9046	73.8258	66.8695	58.6996	70.8755	85.1724	147.589	66.7382	81.4191	72.7799	76.4478	72.6806	51.9594	98.575	100.452	101.296
885NEG	PE(38:5)-H	PE(38:5)-H	PE	GP	Glycerophospholipids 甘油磷脂	(38:5)	(38:5)				C43 H75 O8 N1 P1	764.524	9.55136	0.0447885	1.33582	0.638952	0.117214	0.442304	1.41432	0.281591	0.141257	0.326779	0.464002	0.46873	0.446916	0.467802	0.987614	0.514498	0.540459	0.583907	0.560326	0.433144	0.449241	0.781764	0.840875	0.849612
887NEG	PE(18:0/20:4)-H	PE(38:4)-H	PE	GP	Glycerophospholipids 甘油磷脂	(18:0/20:4)	(18:0)	(20:4)			C43 H77 O8 N1 P1	766.539	11.5394	0.00673834	0.942655	0.758282	3.77421	679.151	903.539	397.728	537.932	812.748	655.834	604.572	598.396	820.593	896.085	727.415	791.21	747.14	701.04	654.231	601.005	763.526	755.974	765.772
888NEG	PE(18:1/20:3)-H	PE(38:4)-H	PE	GP	Glycerophospholipids 甘油磷脂	(18:1/20:3)	(18:1)	(20:3)			C43 H77 O8 N1 P1	766.539	11.075	0.0129582	0.990331	0.969604	0.555181	23.0051	20.7094	12.7616	7.38554	16.2693	17.2185	11.8336	19.1636	23.0794	19.2111	19.6788	25.1649	23.22	14.4282	22.1564	14.4871	20.4743	20.8266	21.0028
889NEG	PE(18:0/20:3)-H	PE(38:3)-H	PE	GP	Glycerophospholipids 甘油磷脂	(18:0/20:3)	(18:0)	(20:3)			C43 H79 O8 N1 P1	768.555	12.2167	0.00857246	0.67141	0.112165	0.455432	19.3966	16.0541	5.95171	9.15875	19.326	18.5529	15.699	21.7282	15.6974	15.8481	18.7228	21.888	22.9572	19.537	20.7653	14.3393	27.4626	27.705	27.9375
892NEG	PE(38:2)-H	PE(38:2)-H	PE	GP	Glycerophospholipids 甘油磷脂	(38:2)	(38:2)				C43 H81 O8 N1 P1	770.571	11.4117	0.0102957	0.969363	0.817649	0.31731	2.83758	4.47386	3.71282	4.98201	4.77682	4.06884	4.0412	3.6253	4.3121	5.11763	3.774	4.41424	4.14877	4.52711	3.11427	3.75158	3.94699	3.87362	3.93946
893NEG	PE(20:1/18:1)-H	PE(38:2)-H	PE	GP	Glycerophospholipids 甘油磷脂	(20:1/18:1)	(20:1)	(18:1)			C43 H81 O8 N1 P1	770.571	12.4449	0.00512703	0.736013	0.18477	0.392598	11.8606	9.91388	5.53952	6.04616	13.566	12.1874	7.62174	11.9503	11.7781	8.62052	13.7168	14.8371	16.085	9.22131	15.8066	6.25852	16.4157	16.5632	16.4182
896NEG	PE(18:1p/22:6)-H	PE(40:7p)-H	PE	GP	Glycerophospholipids 甘油磷脂	(18:1p/22:6)	(18:1p)	(22:6)			C45 H75 O7 N1 P1	772.529	10.8314	0.00771657	0.404943	0.0253168	0.191059	10.9836	10.5671	0.952341	1.02663	13.5947	15.8432	15.7271	12.9409	18.5015	11.9953	15.1464	16.5109	16.215	14.8715	13.9237	14.9652	15.3009	15.4905	15.2726
897NEG	PE(38:1)-H	PE(38:1)-H	PE	GP	Glycerophospholipids 甘油磷脂	(38:1)	(38:1)				C43 H83 O8 N1 P1	772.586	12.1544	0.00927065	0.472161	0.00904444	0.114952	2.13367	0.971649	0.791621	0.817882	2.27646	2.86643	2.51372	2.32902	1.89535	1.20755	2.00811	2.14636	2.489	2.3239	1.88422	1.90461	2.04451	2.00704	2.02371
898NEG	PE(18:0/20:1)-H	PE(38:1)-H	PE	GP	Glycerophospholipids 甘油磷脂	(18:0/20:1)	(18:0)	(20:1)			C43 H83 O8 N1 P1	772.586	13.3351	0.0225832	0.90372	0.466409	0.357071	5.34917	6.2598	5.14717	5.10497	6.65141	6.80743	3.95457	6.77673	5.93634	5.98807	6.19385	7.36264	7.78058	6.85269	7.51945	3.86864	9.12388	9.4446	9.523
901NEG	PE(18:0p/22:6)-H	PE(40:6p)-H	PE	GP	Glycerophospholipids 甘油磷脂	(18:0p/22:6)	(18:0p)	(22:6)			C45 H77 O7 N1 P1	774.544	11.7099	0.00118158	1.0625	0.869988	0.507729	12.3656	22.3339	4.50088	7.43147	13.1829	11.7147	9.64442	9.34694	15.5255	27.572	17.1362	14.7764	12.9479	13.9844	12.1789	12.0878	17.4394	17.3996	17.4104
902NEG	PE(18:1p/22:5)-H	PE(40:6p)-H	PE	GP	Glycerophospholipids 甘油磷脂	(18:1p/22:5)	(18:1p)	(22:5)			C45 H77 O7 N1 P1	774.544	11.1501	0.00453609	0.762815	0.564302	0.197645	6.863	6.09492	0.40743	0.450059	4.22979	4.9215	4.31086	4.64893	5.53102	4.89102	4.73902	5.25742	5.27734	4.32776	4.09537	6.166	5.78981	5.78653	5.83368
905NEG	PE(17:0/22:6)-H	PE(39:6)-H	PE	GP	Glycerophospholipids 甘油磷脂	(17:0/22:6)	(17:0)	(22:6)			C44 H75 O8 N1 P1	776.524	10.7552	0.00116426	1.44832	0.112939	0.406222	4.35961	7.10649	5.30731	8.42679	5.10784	4.65888	2.79331	4.83952	8.35057	7.74709	7.04894	8.2737	6.58755	6.90235	5.84563	5.29869	8.20498	8.18654	8.19149
907NEG	PE(18:1p/22:4)-H	PE(40:5p)-H	PE	GP	Glycerophospholipids 甘油磷脂	(18:1p/22:4)	(18:1p)	(22:4)			C45 H79 O7 N1 P1	776.56	12.0419	0.0162763	0.948021	0.887222	0.323984	6.42591	10.6395	1.14416	3.75864	5.71916	6.31752	5.41977	5.71629	6.52165	11.8338	6.64963	7.00711	6.38983	8.48531	8.65473	5.21781	11.4397	11.3725	11.0928
908NEG	PE(20:0p/20:5)-H	PE(40:5p)-H	PE	GP	Glycerophospholipids 甘油磷脂	(20:0p/20:5)	(20:0p)	(20:5)			C45 H79 O7 N1 P1	776.56	12.3451	0.0207023	0.735212	0.378935	0.160094	2.07931	2.90322	0.472512	0.681743	2.23853	2.09541	2.02685	1.98617	2.17031	2.59824	2.51524	2.60289	2.28023	2.19252	1.68939	1.87936	3.62225	3.59207	3.7354
911NEG	PE(40:4p)-H	PE(40:4p)-H	PE	GP	Glycerophospholipids 甘油磷脂	(40:4p)	(40:4p)				C45 H81 O7 N1 P1	778.576	12.9533	0.0261915	0.830421	0.700926	0.204437	4.36762	5.62798	0.435294	0.926727	5.33737	3.26034	2.39575	2.68347	5.93209	4.58919	6.23739	7.16336	10.9266	2.94095	10.4688	4.36531	5.55691	5.78904	5.83762
912NEG	PE(18:1p/22:3)-H	PE(40:4p)-H	PE	GP	Glycerophospholipids 甘油磷脂	(18:1p/22:3)	(18:1p)	(22:3)			C45 H81 O7 N1 P1	778.576	12.5944	0.0208078	0.927842	0.870851	0.252195	3.68249	7.3101	0.818107	1.34277	3.58433	4.241	3.55455	2.79651	3.81939	6.98768	4.14806	4.43431	3.54763	3.79445	3.0546	3.02479	6.00202	6.19147	6.24557
913NEG	PE(40:4p)-H	PE(40:4p)-H	PE	GP	Glycerophospholipids 甘油磷脂	(40:4p)	(40:4p)				C45 H81 O7 N1 P1	778.576	11.8998	0.0261509	1.23883	0.703901	0.239261	2.65782	6.00319	0.898422	0.991482	2.22873	1.8759	3.29495	1.11724	1.83832	5.4899	1.76167	2.41128	2.92017	2.31474	2.78446	2.3502	4.13077	4.0901	3.93038
914NEG	PE(19:0/20:4)-H	PE(39:4)-H	PE	GP	Glycerophospholipids 甘油磷脂	(19:0/20:4)	(19:0)	(20:4)			C44 H79 O8 N1 P1	780.555	11.8446	0.00893138	2.28117	0.0608803	0.521214	3.88189	9.97868	9.01055	14.4882	5.29299	2.74621	3.12071	5.21731	4.89775	9.05244	5.2147	5.55542	3.70512	4.91849	4.87514	3.32381	11.9329	11.9022	12.101
915NEG	PE(40:4e)-H	PE(40:4e)-H	PE	GP	Glycerophospholipids 甘油磷脂	(40:4e)	(40:4e)				C45 H83 O7 N1 P1	780.591	13.13	0.0153038	0.608788	0.247584	0.103847	1.94733	1.8793	0.1739	0.241905	2.34289	1.51979	1.59605	1.50992	4.18506	1.44597	2.2955	2.19545	2.36108	1.3475	2.24371	2.0455	2.48441	2.53747	2.55968
918NEG	PE(19:0/20:3)-H	PE(39:3)-H	PE	GP	Glycerophospholipids 甘油磷脂	(19:0/20:3)	(19:0)	(20:3)			C44 H81 O8 N1 P1	782.571	12.3573	0.0192976	1.37892	0.196058	0.119146	0.725567	0.459724	0.553774	0.940492	0.560406	0.347993	0.391524	0.643301	0.461312	0.576824	0.849809	0.618057	0.697854	0.605451	0.61663	0.260654	1.15561	1.18931	1.19906
919NEG	PE(18:3/22:6)-H	PE(40:9)-H	PE	GP	Glycerophospholipids 甘油磷脂	(18:3/22:6)	(18:3)	(22:6)			C45 H71 O8 N1 P1	784.492	8.8315	0.0146594	1.1395	0.805741	0.134668	1.09123	2.09473	0.164783	0.363858	0.918483	0.674454	0.715733	0.951195	1.96818	2.11623	1.08454	1.80627	1.13339	0.74839	1.34354	0.895222	2.74283	2.66783	2.68355
920NEG	PE(18:2/22:6)-H	PE(40:8)-H	PE	GP	Glycerophospholipids 甘油磷脂	(18:2/22:6)	(18:2)	(22:6)			C45 H73 O8 N1 P1	786.508	9.55381	0.0099352	1.04801	0.93214	0.502538	17.3002	31.9615	2.54746	3.23441	15.3941	15.4518	9.50275	12.1733	30.1385	21.8319	18.718	27.6357	16.317	13.3247	20.9756	13.6345	26.1924	25.7236	26.1468
923NEG	PE(18:1/22:6)-H	PE(40:7)-H	PE	GP	Glycerophospholipids 甘油磷脂	(18:1/22:6)	(18:1)	(22:6)			C45 H75 O8 N1 P1	788.524	10.3654	0.00441006	0.635847	0.25018	1.16929	236.991	188.794	31.8123	31.7447	192.382	225.309	156.301	195.598	285.232	162.45	223.696	260.64	267.22	204.419	213.026	202.306	194.426	193.086	194.679
928NEG	PE(18:0/22:6)-H	PE(40:6)-H	PE	GP	Glycerophospholipids 甘油磷脂	(18:0/22:6)	(18:0)	(22:6)			C45 H77 O8 N1 P1	790.539	11.2711	0.00646041	1.05175	0.801093	2.51992	272.527	382.196	164.789	266.141	281.655	289.941	185.181	275.46	368.996	431.589	348.908	366.01	347.305	296.808	279.464	256.581	336.045	332.729	336.8
929NEG	PE(40:6)-H	PE(40:6)-H	PE	GP	Glycerophospholipids 甘油磷脂	(40:6)	(40:6)				C45 H77 O8 N1 P1	790.539	9.99007	0.0365895	0.724334	0.218621	0.219699	3.36953	3.98585	1.2766	1.71007	4.38255	2.9832	3.26836	3.64391	4.58804	3.45323	4.26645	4.00658	3.49748	3.25703	3.38905	4.05037	3.77997	4.01949	3.77045
930NEG	PE(18:1/22:5)-H	PE(40:6)-H	PE	GP	Glycerophospholipids 甘油磷脂	(18:1/22:5)	(18:1)	(22:5)			C45 H77 O8 N1 P1	790.539	10.6827	0.0188368	0.865926	0.786358	0.284968	9.91388	12.6107	0.297767	0.637491	6.73693	7.42164	5.38613	7.54749	10.2708	8.50417	8.35695	10.2262	10.9025	6.76461	7.95005	6.19868	8.90242	9.18731	8.88613
934NEG	PE(18:0/22:5)-H	PE(40:5)-H	PE	GP	Glycerophospholipids 甘油磷脂	(18:0/22:5)	(18:0)	(22:5)			C45 H79 O8 N1 P1	792.555	11.5622	0.00664415	1.00223	0.993928	0.746194	29.9984	42.7245	11.3883	18.4573	27.6833	29.3858	19.5686	25.7027	31.2578	46.9647	31.1741	31.5884	31.9271	24.3482	27.5714	21.5349	31.643	31.3305	31.2472
935NEG	PE(18:0/22:5)-H	PE(40:5)-H	PE	GP	Glycerophospholipids 甘油磷脂	(18:0/22:5)	(18:0)	(22:5)			C45 H79 O8 N1 P1	792.555	11.8823	0.00712514	0.593635	0.116543	0.389998	21.3827	16.1498	3.83876	6.47323	17.8167	19.5978	17.9028	25.2787	16.8226	17.2366	18.871	21.8059	26.5276	20.8091	22.3423	15.9538	23.6206	23.7641	23.9582
940NEG	PE(20:0/20:4)-H	PE(40:4)-H	PE	GP	Glycerophospholipids 甘油磷脂	(20:0/20:4)	(20:0)	(20:4)			C45 H81 O8 N1 P1	794.571	12.4974	0.00828999	1.66897	0.211112	0.55012	8.71646	18.0194	5.84907	20.0525	12.2665	6.6728	5.85864	6.74101	7.70157	16.1893	9.2621	9.25604	8.53608	6.88219	8.91344	4.63441	21.7282	21.9107	22.0914
941NEG	PE(20:0/20:4)-H	PE(40:4)-H	PE	GP	Glycerophospholipids 甘油磷脂	(20:0/20:4)	(20:0)	(20:4)			C45 H81 O8 N1 P1	794.571	12.1779	0.00793729	0.726048	0.333743	0.531123	27.1232	29.4231	5.64328	8.65013	23.7592	29.1342	22.7189	21.9566	27.7571	28.9772	25.4886	30.885	27.656	20.6092	25.7506	23.6699	38.2056	38.5011	38.8168
945NEG	PE(18:0/22:3)-H	PE(40:3)-H	PE	GP	Glycerophospholipids 甘油磷脂	(18:0/22:3)	(18:0)	(22:3)			C45 H83 O8 N1 P1	796.586	12.9037	0.0250968	0.73803	0.361484	0.129623	1.19128	1.41089	0.413002	0.688393	1.00607	1.0812	1.97684	0.95407	1.14585	1.3147	1.15663	1.36727	1.30145	1.15217	1.05402	1.10061	1.51594	1.57643	1.58928
949NEG	PE(18:1/22:1)-H	PE(40:2)-H	PE	GP	Glycerophospholipids 甘油磷脂	(18:1/22:1)	(18:1)	(22:1)			C45 H85 O8 N1 P1	798.602	13.3623	0.0107417	0.767182	0.0661702	0.192663	2.12365	2.11538	1.41518	1.51248	2.58154	2.36445	1.90469	2.49089	2.67295	2.15783	1.89885	2.89983	2.85537	2.04483	2.73648	1.80868	3.07169	3.11982	3.13586
954NEG	PE(20:0p/22:6)-H	PE(42:6p)-H	PE	GP	Glycerophospholipids 甘油磷脂	(20:0p/22:6)	(20:0p)	(22:6)			C47 H81 O7 N1 P1	802.576	12.623	0.014935	1.14967	0.805506	0.221199	3.85121	5.69971	0.605222	0.817006	4.24466	1.9368	1.35622	2.0069	4.57026	5.07773	5.9111	5.90397	3.80121	2.72477	3.95689	4.2372	5.5088	5.62249	5.67195
964NEG	PE(20:5/22:6)-H	PE(42:11)-H	PE	GP	Glycerophospholipids 甘油磷脂	(20:5/22:6)	(20:5)	(22:6)			C47 H71 O8 N1 P1	808.492	8.51543	0.00831093	1.44148	0.66056	0.0955397	0.432279	1.25674	0.0320339	0.0494363	0.452445	0.266332	0.154385	0.355083	0.955956	0.70242	0.417669	0.75279	0.471306	0.277316	0.439711	0.376089	0.736854	0.725724	0.73557
967NEG	PE(20:4/22:6)-H	PE(42:10)-H	PE	GP	Glycerophospholipids 甘油磷脂	(20:4/22:6)	(20:4)	(22:6)			C47 H73 O8 N1 P1	810.508	9.29841	0.00585954	0.786314	0.634548	0.235003	8.7988	8.68918	0.636691	0.523539	8.15427	5.05149	3.91316	6.59706	20.0379	6.20733	9.46864	14.9456	10.4251	5.53136	8.20915	6.96499	10.7794	10.6731	10.6685
971NEG	PE(22:5/20:4)-H	PE(42:9)-H	PE	GP	Glycerophospholipids 甘油磷脂	(22:5/20:4)	(22:5)	(20:4)			C47 H75 O8 N1 P1	812.524	10.0812	0.0154189	1.08531	0.772009	0.148545	1.77991	1.37098	0.537468	1.14939	1.22032	1.10763	0.642185	1.48735	2.92373	1.13905	1.77819	2.53838	1.83797	1.06598	1.77226	1.08972	1.76469	1.81058	1.7616
975NEG	PE(20:2/22:6)-H	PE(42:8)-H	PE	GP	Glycerophospholipids 甘油磷脂	(20:2/22:6)	(20:2)	(22:6)			C47 H77 O8 N1 P1	814.539	10.5081	0.0189194	1.20429	0.770279	0.134769	2.04968	2.39331	0.080188	0.148343	0.848285	1.44602	0.446639	1.13811	2.70145	1.65274	2.24845	2.64268	2.39357	1.33955	1.60976	1.31871	2.44238	2.41949	2.35464
978NEG	PE(20:1/22:6)-H	PE(42:7)-H	PE	GP	Glycerophospholipids 甘油磷脂	(20:1/22:6)	(20:1)	(22:6)			C47 H79 O8 N1 P1	816.555	11.2785	0.0116111	1.01091	0.982592	0.232572	6.97347	6.4447	0.867653	0.717564	4.62912	3.92889	2.33514	3.94835	6.96106	4.84763	6.17935	6.56177	6.68663	4.20735	5.50412	3.3845	5.80532	5.89138	5.94014
983NEG	PE(20:0/22:6)-H	PE(42:6)-H	PE	GP	Glycerophospholipids 甘油磷脂	(20:0/22:6)	(20:0)	(22:6)			C47 H81 O8 N1 P1	818.571	12.1702	0.0301345	3.17462	0.0546921	0.314326	1.32388	5.25399	2.21486	4.03021	1.64362	0.764456	0.447318	1.18381	1.14325	5.87387	1.69295	1.315	1.42103	1.14475	1.4017	0.60024	4.76958	5.00533	5.04493
988NEG	PE(22:1/20:4)-H	PE(42:5)-H	PE	GP	Glycerophospholipids 甘油磷脂	(22:1/20:4)	(22:1)	(20:4)			C47 H83 O8 N1 P1	820.586	12.4426	0.00215149	0.66809	0.186231	0.165856	2.18844	2.64381	0.696847	0.846979	2.48295	2.23321	1.90058	2.92699	2.6383	2.2357	2.24245	2.92436	2.41061	1.68489	2.60308	1.57842	4.03372	4.0442	4.02697
993NEG	PE(20:3/22:1)-H	PE(42:4)-H	PE	GP	Glycerophospholipids 甘油磷脂	(20:3/22:1)	(20:3)	(22:1)			C47 H85 O8 N1 P1	822.602	12.8998	0.0103726	0.814551	0.456537	0.109638	0.918282	0.905225	0.409799	0.319964	0.756682	1.0434	0.697427	0.63706	1.10937	1.00846	0.837339	1.11204	1.04603	0.728956	0.97439	0.820704	1.20947	1.19394	1.18494
1028NEG	PG(20:5/22:6)-H	PG(42:11)-H	PG	GP	Glycerophospholipids 甘油磷脂	(20:5/22:6)	(20:5)	(22:6)			C48 H72 O10 N0 P1	839.487	6.72793	0.00639032	2.48391	0.0856255	0.11661	0.714531	0.95098	0.24134	0.355782	0.278471	0.188388	0.235914	0.208144	0.683737	0.447099	0.558957	0.586999	0.321316	0.288464	0.243251	0.54611	0.449135	0.453843	0.448618
1033NEG	PG(20:4/22:6)-H	PG(42:10)-H	PG	GP	Glycerophospholipids 甘油磷脂	(20:4/22:6)	(20:4)	(22:6)			C48 H74 O10 N0 P1	841.503	7.53144	0.0192342	1.61791	0.260679	0.178789	2.45772	2.21755	0.730555	0.770565	0.797492	1.23378	1.04808	0.738159	1.95386	1.92219	2.12774	1.55308	1.1457	1.25042	0.888138	1.68433	1.61962	1.67425	1.61976
1035NEG	PG(20:3/22:6)-H	PG(42:9)-H	PG	GP	Glycerophospholipids 甘油磷脂	(20:3/22:6)	(20:3)	(22:6)			C48 H76 O10 N0 P1	843.518	7.97221	0.0212641	1.281	0.670682	0.11089	1.68947	1.4698	0.0928856	0.211048	0.674283	0.570873	0.931669	0.526684	1.42919	0.667395	1.66333	1.15496	0.999397	0.798818	0.877465	1.10192	1.1489	1.13669	1.10256
1077NEG	PG(22:6/22:6)-H	PG(44:12)-H	PG	GP	Glycerophospholipids 甘油磷脂	(22:6/22:6)	(22:6)	(22:6)			C50 H74 O10 N0 P1	865.503	7.23421	0.011188	2.20089	0.318611	0.445907	22.9666	22.0636	2.08296	1.40629	7.19909	4.42466	7.24959	3.17205	22.8336	13.1859	22.0775	18.4251	9.31921	8.45764	8.64307	23.103	15.5007	15.333	15.1577
1084NEG	PG(22:4/22:6)-H	PG(44:10)-H	PG	GP	Glycerophospholipids 甘油磷脂	(22:4/22:6)	(22:4)	(22:6)			C50 H78 O10 N0 P1	869.534	8.34166	0.0239897	0.976076	0.967027	0.07011	1.23644	0.677555	0.124523	0.0224039	0.476195	0.520672	0.76241	0.35216	1.16077	0.321154	1.12229	0.943422	0.734274	0.525435	0.629822	0.803293	0.751256	0.743152	0.717384
835NEG	PG(16:0/16:1)-H	PG(32:1)-H	PG	GP	Glycerophospholipids 甘油磷脂	(16:0/16:1)	(16:0)	(16:1)			C38 H72 O10 N0 P1	719.487	9.38538	0.00659494	0.342805	0.00226853	0.0842621	0.559822	0.563167	0.471004	0.435964	1.85935	0.95913	1.58794	1.5152	0.56865	0.453269	0.540289	0.631557	0.745232	0.541947	1.08058	1.16093	0.881656	0.872243	0.882809
856NEG	PG(16:1/18:2)-H	PG(34:3)-H	PG	GP	Glycerophospholipids 甘油磷脂	(16:1/18:2)	(16:1)	(18:2)			C40 H72 O10 N0 P1	743.487	8.64636	0.00397732	1.13293	0.637997	0.217312	2.51771	3.26309	1.0657	1.57531	2.00145	1.85573	1.58515	1.99134	1.92225	2.27474	1.75	1.73248	2.00588	1.39636	1.70458	1.69249	1.92154	1.93473	1.9214
859NEG	PG(16:1/18:1)-H	PG(34:2)-H	PG	GP	Glycerophospholipids 甘油磷脂	(16:1/18:1)	(16:1)	(18:1)			C40 H74 O10 N0 P1	745.503	9.60652	0.000661019	1.39324	0.154331	0.52232	6.7965	13.6237	8.12974	11.6021	9.33628	6.08631	7.20689	6.18974	6.99131	13.5325	6.12578	6.79722	5.71711	5.04207	7.30724	7.59747	8.66207	8.67201	8.66212
863NEG	PG(16:0/18:1)-H	PG(34:1)-H	PG	GP	Glycerophospholipids 甘油磷脂	(16:0/18:1)	(16:0)	(18:1)			C40 H76 O10 N0 P1	747.518	10.3413	0.0077123	1.09454	0.638132	1.55681	50.9891	85.405	103.152	120.786	70.4345	77.8042	88.9008	92.0689	63.4675	118.103	56.0667	61.048	87.0824	96.7819	81.7026	79.2172	61.6466	61.888	62.5691
890NEG	PG(18:2/18:2)-H	PG(36:4)-H	PG	GP	Glycerophospholipids 甘油磷脂	(18:2/18:2)	(18:2)	(18:2)			C42 H74 O10 N0 P1	769.503	8.88434	0.0046495	1.25202	0.556038	0.567725	14.0435	25.6691	5.88751	8.89044	11.2817	11.3426	9.0342	11.8636	13.2155	20.6221	12.6184	12.0943	12.6141	12.7077	11.9398	12.1808	15.3996	15.3226	15.4656
891NEG	PG(16:0/20:4)-H	PG(36:4)-H	PG	GP	Glycerophospholipids 甘油磷脂	(16:0/20:4)	(16:0)	(20:4)			C42 H74 O10 N0 P1	769.503	9.4226	0.00750632	0.609634	0.0790349	0.127293	1.19521	1.37778	0.512817	0.648206	1.97398	1.08878	1.67983	1.38243	1.65937	0.896177	1.28864	1.28072	1.43662	1.1064	1.56481	1.74879	1.50198	1.48573	1.48055
894NEG	PG(18:1/18:2)-H	PG(36:3)-H	PG	GP	Glycerophospholipids 甘油磷脂	(18:1/18:2)	(18:1)	(18:2)			C42 H76 O10 N0 P1	771.518	8.95635	0.00539345	1.03788	0.856174	0.413656	8.3081	10.226	4.84303	6.75313	5.78552	6.17889	9.76798	7.29829	9.07374	8.30107	8.08277	10.0706	8.29748	8.6474	9.31097	6.31107	9.6231	9.52011	9.56557
895NEG	PG(18:1/18:2)-H	PG(36:3)-H	PG	GP	Glycerophospholipids 甘油磷脂	(18:1/18:2)	(18:1)	(18:2)			C42 H76 O10 N0 P1	771.518	9.68621	0.00140341	0.854651	0.614236	0.373494	13.5451	12.1944	2.91346	4.71666	10.5959	9.65543	9.25014	9.5433	10.5171	10.2713	11.2568	9.53052	11.8239	11.2403	10.2166	10.2242	10.7755	10.7489	10.7746
899NEG	PG(18:1/18:1)-H	PG(36:2)-H	PG	GP	Glycerophospholipids 甘油磷脂	(18:1/18:1)	(18:1)	(18:1)			C42 H78 O10 N0 P1	773.534	10.6158	0.0091443	1.37323	0.14594	0.444678	4.96613	9.93039	6.19068	7.6622	6.59744	4.81107	5.12409	4.40305	5.8045	12.3357	6.81352	5.11272	4.76387	5.67001	4.6453	6.9065	5.32075	5.36072	5.41837
903NEG	PG(18:0/18:1)-H	PG(36:1)-H	PG	GP	Glycerophospholipids 甘油磷脂	(18:0/18:1)	(18:0)	(18:1)			C42 H80 O10 N0 P1	775.549	11.2661	0.0896937	0.87591	0.186153	0.169739	1.38958	1.52957	1.18762	1.04897	1.41315	1.573	1.32939	1.57061	1.56335	1.92236	1.79974	1.12025	1.78079	1.78909	2.43627	1.35652	1.60408	1.86679	1.6039
932NEG	PG(16:1/22:6)-H	PG(38:7)-H	PG	GP	Glycerophospholipids 甘油磷脂	(16:1/22:6)	(16:1)	(22:6)			C44 H72 O10 N0 P1	791.487	7.49446	0.0428303	0.931832	0.796223	0.131856	1.71339	0.901223	1.18758	0.54033	1.20138	0.927561	1.60076	0.930496	1.51092	0.36701	1.69083	1.32775	1.5994	1.13314	1.35765	2.12101	1.29015	1.38799	1.28961
937NEG	PG(18:2/20:4)-H	PG(38:6)-H	PG	GP	Glycerophospholipids 甘油磷脂	(18:2/20:4)	(18:2)	(20:4)			C44 H74 O10 N0 P1	793.503	8.00247	0.145349	1.13657	0.7869	0.126035	0.763713	1.49193	0.327246	0.304406	0.45932	0.548415	1.02312	0.509509	1.20955	1.47448	0.981828	0.919515	0.824469	0.461212	0.0745898	0.67048	0.999027	0.975497	1.25774
938NEG	PG(16:0/22:6)-H	PG(38:6)-H	PG	GP	Glycerophospholipids 甘油磷脂	(16:0/22:6)	(16:0)	(22:6)			C44 H74 O10 N0 P1	793.503	9.15306	0.0125675	1.31785	0.485734	0.136734	0.659486	1.08883	0.364984	1.79975	0.91079	0.647139	0.649597	0.761746	1.16667	1.38967	0.917881	1.01768	1.00367	0.637117	0.699205	1.03729	0.808648	0.806487	0.825174
942NEG	PG(18:1/20:4)-H	PG(38:5)-H	PG	GP	Glycerophospholipids 甘油磷脂	(18:1/20:4)	(18:1)	(20:4)			C44 H76 O10 N0 P1	795.518	9.1775	0.0131696	0.58427	0.240078	0.0995333	3.85393	1.59628	0.308995	0.380719	2.48939	2.93668	2.34844	2.73419	2.77694	0.965754	2.7555	2.54852	3.81799	2.98099	2.97297	3.17608	2.6353	2.60701	2.56707
943NEG	PG(18:1/20:4)-H	PG(38:5)-H	PG	GP	Glycerophospholipids 甘油磷脂	(18:1/20:4)	(18:1)	(20:4)			C44 H76 O10 N0 P1	795.518	8.73464	0.0266214	0.69932	0.432402	0.164259	5.42849	3.88883	0.551289	0.654036	2.76059	3.34147	5.43614	3.50877	5.47135	1.79103	4.17671	4.33739	4.37067	3.45899	4.04439	3.35616	4.25893	4.43224	4.48147
946NEG	PG(18:1/20:3)-H	PG(38:4)-H	PG	GP	Glycerophospholipids 甘油磷脂	(18:1/20:3)	(18:1)	(20:3)			C44 H78 O10 N0 P1	797.534	9.24513	0.0293205	0.543177	0.181061	0.0920907	3.41418	1.65318	0.260749	0.460155	2.11973	2.14286	3.60661	2.7871	3.34242	0.957292	3.2654	2.76561	3.58496	2.28323	3.49799	2.22516	3.04191	2.87918	2.91063
947NEG	PG(18:1/20:3)-H	PG(38:4)-H	PG	GP	Glycerophospholipids 甘油磷脂	(18:1/20:3)	(18:1)	(20:3)			C44 H78 O10 N0 P1	797.534	9.87643	0.0502025	1.16808	0.647818	0.126908	1.08014	1.27907	0.27627	0.533045	0.592206	0.649629	0.676557	0.794198	0.85952	1.09099	0.905063	0.766742	0.992117	0.6578	0.75466	0.866623	0.839811	0.912546	0.92132
950NEG	PG(18:1/20:2)-H	PG(38:3)-H	PG	GP	Glycerophospholipids 甘油磷脂	(18:1/20:2)	(18:1)	(20:2)			C44 H80 O10 N0 P1	799.549	9.94656	0.00247484	0.738962	0.356398	0.090305	1.03168	0.609747	0.167788	1.33657	0.969371	0.83652	1.36431	1.08683	0.876185	0.99835	1.09877	0.718471	1.49989	1.04741	0.887576	0.594544	0.978364	0.9826	0.978436
977NEG	PG(18:3/22:6)-H	PG(40:9)-H	PG	GP	Glycerophospholipids 甘油磷脂	(18:3/22:6)	(18:3)	(22:6)			C46 H72 O10 N0 P1	815.487	6.97867	0.0520619	4.60355	0.0912883	0.18422	0.418386	0.384064	2.14569	1.47305	0.317788	0.261171	0.23934	0.14209	0.504906	0.412616	0.428226	0.379005	0.274741	0.178294	0.251728	0.293189	0.50042	0.456413	0.499981
981NEG	PG(18:2/22:6)-H	PG(40:8)-H	PG	GP	Glycerophospholipids 甘油磷脂	(18:2/22:6)	(18:2)	(22:6)			C46 H74 O10 N0 P1	817.503	7.66163	0.0128319	1.23803	0.717131	0.299647	16.6452	9.26883	1.53313	1.60267	6.02338	4.80095	7.67079	4.96951	10.5227	5.18441	10.83	11.7588	8.04335	8.3957	8.27265	12.9287	11.0498	11.3167	11.0938
985NEG	PG(18:1/22:6)-H	PG(40:7)-H	PG	GP	Glycerophospholipids 甘油磷脂	(18:1/22:6)	(18:1)	(22:6)			C46 H76 O10 N0 P1	819.518	8.5181	0.00228982	0.763091	0.637167	0.264851	27.3084	11.7666	1.6345	1.64442	13.6053	10.3705	21.4785	10.0488	19.7687	5.13765	20.2652	17.0726	19.1552	19.8593	18.0966	20.5681	16.268	16.3319	16.2666
986NEG	PG(18:1/22:6)-H	PG(40:7)-H	PG	GP	Glycerophospholipids 甘油磷脂	(18:1/22:6)	(18:1)	(22:6)			C46 H76 O10 N0 P1	819.518	9.23548	0.106265	0.783942	0.565642	0.0624986	0.802352	0.323803	0.132096	0.144604	0.520421	0.410942	0.404123	0.454002	1.0093	0.366654	0.687246	0.731295	0.713687	1.5064	0.640625	0.740883	0.637745	0.764987	0.641479
987NEG	PG(20:3/20:4)-H	PG(40:7)-H	PG	GP	Glycerophospholipids 甘油磷脂	(20:3/20:4)	(20:3)	(20:4)			C46 H76 O10 N0 P1	819.518	8.04844	0.011788	2.32855	0.301304	0.120777	0.494254	1.43009	0.251151	0.145274	0.251671	0.231129	0.276355	0.237504	0.511859	0.550637	0.541062	0.470299	0.269169	0.204436	0.309908	0.366652	0.454799	0.464297	0.455097
990NEG	PG(18:1/22:5)-H	PG(40:6)-H	PG	GP	Glycerophospholipids 甘油磷脂	(18:1/22:5)	(18:1)	(22:5)			C46 H78 O10 N0 P1	821.534	8.86975	0.00513245	0.944673	0.884154	0.175863	2.52319	3.12029	0.706905	0.560428	1.50184	1.80879	2.29603	1.7089	2.70764	1.67487	2.79082	2.28729	2.17354	2.0629	2.53711	1.67328	2.41874	2.43232	2.44367
991NEG	PG(18:1/22:5)-H	PG(40:6)-H	PG	GP	Glycerophospholipids 甘油磷脂	(18:1/22:5)	(18:1)	(22:5)			C46 H78 O10 N0 P1	821.534	9.22774	0.0103718	0.7892	0.385339	0.18588	2.916	1.53201	2.05173	1.52374	2.13929	1.90728	3.93799	2.18206	2.74636	0.958652	2.50878	2.17641	3.70349	2.71995	3.34844	2.08402	2.4276	2.39957	2.44978
994NEG	PG(18:1/22:4)-H	PG(40:5)-H	PG	GP	Glycerophospholipids 甘油磷脂	(18:1/22:4)	(18:1)	(22:4)			C46 H80 O10 N0 P1	823.549	9.54301	0.00536562	0.826323	0.568559	0.176192	2.1663	2.73912	0.909457	0.719879	1.4155	1.7934	2.79609	1.90325	2.82573	1.75197	2.22811	2.23346	2.65979	1.59428	2.89348	1.62925	2.45438	2.42818	2.44086
1008NEG	PI(16:1/18:2)-H	PI(34:3)-H	PI	GP	Glycerophospholipids 甘油磷脂	(16:1/18:2)	(16:1)	(18:2)			C43 H76 O13 N0 P1	831.503	8.32427	0.0233287	2.52967	0.181163	0.159601	0.903132	2.08917	0.501817	0.40155	0.481311	0.393061	0.383723	0.281899	0.370883	1.20386	0.574547	0.712257	0.469804	0.234426	0.48796	0.394716	1.17151	1.21848	1.22167
1013NEG	PI(16:0/18:2)-H	PI(34:2)-H	PI	GP	Glycerophospholipids 甘油磷脂	(16:0/18:2)	(16:0)	(18:2)			C43 H78 O13 N0 P1	833.519	9.31039	0.0165938	2.55954	0.0219931	0.99271	17.0754	46.615	27.8127	38.6434	14.2044	12.8023	11.3511	12.4899	9.73813	37.3721	14.9625	14.8864	14.7336	6.51864	17.0206	9.44484	34.8927	35.9934	35.8122
1019NEG	PI(18:0/16:1)-H	PI(34:1)-H	PI	GP	Glycerophospholipids 甘油磷脂	(18:0/16:1)	(18:0)	(16:1)			C43 H80 O13 N0 P1	835.534	10.1153	0.0199425	1.16387	0.471377	0.554509	10.8224	17.9364	8.16799	11.7254	9.97951	12.5902	8.58492	10.6474	5.8893	14.2832	8.90213	7.38536	11.014	6.93473	9.02804	7.45802	15.5037	16.0894	16.0039
1023NEG	PI(18:0/16:0)-H	PI(34:0)-H	PI	GP	Glycerophospholipids 甘油磷脂	(18:0/16:0)	(18:0)	(16:0)			C43 H82 O13 N0 P1	837.55	10.9558	0.0477214	1.37533	0.121135	0.167291	0.793641	1.41247	0.920616	1.00543	0.930123	0.611553	0.617826	0.844982	1.5159	1.389	0.987293	1.54345	1.10873	0.46378	1.15266	0.974432	1.34119	1.4636	1.35859
1029NEG	PI(36:5p)-H	PI(36:5p)-H	PI	GP	Glycerophospholipids 甘油磷脂	(36:5p)	(36:5p)				C45 H76 O12 N0 P1	839.508	9.038	0.0130775	0.668678	0.264807	0.111761	1.98617	1.41385	0.295873	0.482952	1.66979	1.46176	1.87944	1.23842	1.3485	0.365455	1.82414	1.70123	1.71152	1.5488	1.51638	1.04774	2.49186	2.49476	2.55016
1043NEG	PI(17:0/18:2)-H	PI(35:2)-H	PI	GP	Glycerophospholipids 甘油磷脂	(17:0/18:2)	(17:0)	(18:2)			C44 H80 O13 N0 P1	847.534	9.83174	0.000815037	3.7098	0.0330468	0.161787	0.357785	0.706355	1.01211	1.45009	0.303992	0.258452	0.167714	0.220389	0.162977	0.593597	0.370516	0.315234	0.27631	0.194016	0.286995	0.19139	0.961781	0.960689	0.960262
1056NEG	PI(16:0/20:5)-H	PI(36:5)-H	PI	GP	Glycerophospholipids 甘油磷脂	(16:0/20:5)	(16:0)	(20:5)			C45 H76 O13 N0 P1	855.503	8.47957	0.0196671	1.01477	0.98163	0.231226	1.50056	6.37193	0.550764	0.976702	3.03827	3.11869	1.65911	1.44706	0.892081	4.11338	1.25333	1.23793	1.25608	1.18225	1.52635	0.99383	3.54314	3.67518	3.65576
1057NEG	PI(16:0/20:5)-H	PI(36:5)-H	PI	GP	Glycerophospholipids 甘油磷脂	(16:0/20:5)	(16:0)	(20:5)			C45 H76 O13 N0 P1	855.503	8.14843	0.0205171	1.1233	0.834313	0.154384	1.45961	2.90601	0.23924	0.35011	1.14293	1.13645	1.17983	0.951878	1.01097	1.13469	1.1789	1.35727	1.11948	0.65057	1.38586	0.917091	2.35365	2.44534	2.43161
1062NEG	PI(16:0/20:4)-H	PI(36:4)-H	PI	GP	Glycerophospholipids 甘油磷脂	(16:0/20:4)	(16:0)	(20:4)			C45 H78 O13 N0 P1	857.519	9.16249	0.0112194	0.921869	0.789151	1.53011	118.382	195.882	47.9145	72.7071	129.86	115.522	121.903	104.459	91.0449	140.452	110.572	123.614	126.894	70.3366	154.903	85.1934	218.639	223.595	221.36
1065NEG	PI(16:0/20:3)-H	PI(36:3)-H	PI	GP	Glycerophospholipids 甘油磷脂	(16:0/20:3)	(16:0)	(20:3)			C45 H80 O13 N0 P1	859.534	9.6339	0.0190784	0.803291	0.187222	0.576974	18.651	21.3134	9.59344	14.9654	21.6254	21.2043	18.6749	18.8191	13.1626	28.281	19.325	30.5724	24.8055	9.87942	46.2744	10.6899	30.7464	31.1011	31.9098
1066NEG	PI(16:0/20:3)-H	PI(36:3)-H	PI	GP	Glycerophospholipids 甘油磷脂	(16:0/20:3)	(16:0)	(20:3)			C45 H80 O13 N0 P1	859.534	9.9359	0.0220814	0.585048	0.015988	0.288099	7.68876	6.21546	2.89939	4.16229	8.812	9.26555	9.69256	8.06613	4.97372	3.41754	6.50089	5.85498	10.9933	5.04158	10.6634	4.34578	11.7898	12.2816	12.2163
1074NEG	PI(38:7p)-H	PI(38:7p)-H	PI	GP	Glycerophospholipids 甘油磷脂	(38:7p)	(38:7p)				C47 H76 O12 N0 P1	863.508	8.748	0.0170293	0.726669	0.514318	0.0387018	1.1455	0.424916		0.0923739	0.566096	0.815564	1.0854	0.583928	1.00614	0.163538	0.864931	1.1243	1.03128	0.601995	0.793942	0.671493	1.34532	1.31053	1.35334
1075NEG	PI(18:0/18:1)-H	PI(36:1)-H	PI	GP	Glycerophospholipids 甘油磷脂	(18:0/18:1)	(18:0)	(18:1)			C45 H84 O13 N0 P1	863.566	11.078	0.0265629	0.855585	0.595536	0.289029	10.0801	4.74108	3.32781	3.8064	7.20617	6.97111	4.7869	6.69714	4.06967	5.17561	4.45365	5.85456	7.02053	4.39278	6.66105	4.45927	8.76249	9.20318	9.1479
1078NEG	PI(18:0/18:0)-H	PI(36:0)-H	PI	GP	Glycerophospholipids 甘油磷脂	(18:0/18:0)	(18:0)	(18:0)			C45 H86 O13 N0 P1	865.581	11.8527	0.0362595	1.06031	0.81416	0.178907	1.90664	2.0554	0.910911	1.00877	1.50259	1.27722	0.991574	1.77576	2.44434	1.50701	1.71113	3.59442	1.75035	1.16671	2.22025	1.78596	3.39053	3.62156	3.60272
1083NEG	PI(17:1/20:4)-H	PI(37:5)-H	PI	GP	Glycerophospholipids 甘油磷脂	(17:1/20:4)	(17:1)	(20:4)			C46 H78 O13 N0 P1	869.519	8.71812	0.0176547	2.03776	0.103721	0.102394	0.271998	0.652153	0.255983	0.28099	0.197952	0.17787	0.205748	0.135455	0.160782	0.313034	0.189711	0.229486	0.179814	0.146983	0.29236	0.164871	0.546076	0.564338	0.561557
1085NEG	PI(17:0/20:4)-H	PI(37:4)-H	PI	GP	Glycerophospholipids 甘油磷脂	(17:0/20:4)	(17:0)	(20:4)			C46 H80 O13 N0 P1	871.534	9.68843	0.0127641	1.97174	0.0174594	0.50044	6.68197	11.8902	7.02071	11.1603	5.4802	4.76383	4.12038	4.27557	5.47907	7.86145	6.80256	7.60021	6.71198	4.09021	6.07773	5.54645	13.4777	13.8101	13.7363
1098NEG	PI(18:2/20:4)-H	PI(38:6)-H	PI	GP	Glycerophospholipids 甘油磷脂	(18:2/20:4)	(18:2)	(20:4)			C47 H78 O13 N0 P1	881.519	8.45469	0.0170634	2.47184	0.380099	0.256803	2.43635	7.92822	0.445042	0.449073	1.33031	1.1	1.15036	0.974119	1.74344	1.70069	2.05603	2.30948	1.45719	1.31305	1.58004	1.18144	3.83525	3.96675	3.88411
1099NEG	PI(16:0/22:6)-H	PI(38:6)-H	PI	GP	Glycerophospholipids 甘油磷脂	(16:0/22:6)	(16:0)	(22:6)			C47 H78 O13 N0 P1	881.519	8.87389	0.0212246	1.01314	0.960881	0.432881	9.56635	13.5751	4.19028	6.76506	10.5045	6.91976	8.77563	7.45456	7.51865	8.74737	9.20972	10.3338	9.32753	4.30315	10.6526	8.90071	17.7402	18.4508	18.3563
1103NEG	PI(18:1/20:4)-H	PI(38:5)-H	PI	GP	Glycerophospholipids 甘油磷脂	(18:1/20:4)	(18:1)	(20:4)			C47 H80 O13 N0 P1	883.534	9.2503	0.018651	0.963263	0.92973	1.04905	123.412	120.047	17.9735	23.9452	84.3071	76.1362	76.4123	59.4064	74.9837	55.5002	96.1616	101.098	99.9088	55.2643	110.998	79.6762	154.383	159.832	159.033
1104NEG	PI(18:1/20:4)-H	PI(38:5)-H	PI	GP	Glycerophospholipids 甘油磷脂	(18:1/20:4)	(18:1)	(20:4)			C47 H80 O13 N0 P1	883.534	9.57446	0.0229401	1.14138	0.748773	0.65063	24.186	39.0246	6.57203	10.7708	19.125	20.4358	15.5181	15.4963	13.6321	21.5215	18.9232	19.6981	19.9549	17.0932	20.2843	16.4841	37.7586	38.153	39.445
1107NEG	PI(18:0/20:4)-H	PI(38:4)-H	PI	GP	Glycerophospholipids 甘油磷脂	(18:0/20:4)	(18:0)	(20:4)			C47 H82 O13 N0 P1	885.55	10.2144	0.0164913	1.09705	0.590989	4.16163	678.767	973.573	502.637	686.971	730.521	745.664	542.904	571.441	668.166	810.794	694.784	685.757	823.422	693.851	585.002	610.401	1078.65	1090.06	1114.01
1108NEG	PI(18:1/20:3)-H	PI(38:4)-H	PI	GP	Glycerophospholipids 甘油磷脂	(18:1/20:3)	(18:1)	(20:3)			C47 H82 O13 N0 P1	885.55	9.70994	0.0153113	1.02289	0.957803	0.397076	13.5803	16.7256	2.13909	3.69544	10.1471	9.83707	7.60304	7.74433	7.9004	3.09567	12.3494	11.357	13.5545	6.1254	16.3698	7.15585	16.7776	17.2683	17.1793
1111NEG	PI(18:0/20:3)-H	PI(38:3)-H	PI	GP	Glycerophospholipids 甘油磷脂	(18:0/20:3)	(18:0)	(20:3)			C47 H84 O13 N0 P1	887.566	10.902	0.0253211	0.536763	0.0260046	0.74645	81.9387	41.6213	24.6493	34.0206	89.9665	93.3236	73.0925	83.1156	47.283	30.7665	57.5628	58.7574	116.706	81.5172	90.1187	66.2447	105.373	110.381	109.837
1112NEG	PI(18:0/20:3)-H	PI(38:3)-H	PI	GP	Glycerophospholipids 甘油磷脂	(18:0/20:3)	(18:0)	(20:3)			C47 H84 O13 N0 P1	887.566	10.6071	0.0141189	0.674489	0.0880464	1.23957	129.8	96.2173	55.8157	77.6755	157.245	157.458	99.5299	118.776	88.8123	62.7875	124.381	110.444	174.98	100.773	145.672	107.581	168.537	172.947	172.464
1114NEG	PI(18:0/20:2)-H	PI(38:2)-H	PI	GP	Glycerophospholipids 甘油磷脂	(18:0/20:2)	(18:0)	(20:2)			C47 H86 O13 N0 P1	889.581	11.3974	0.124263	0.660493	0.125176	0.164102	3.31926	1.47565	1.2232	1.68395	2.83262	3.73512	2.37618	2.71715	1.67311	0.804267	1.54855	1.47805	3.48949	2.58543	2.49295	1.99613	3.64461	4.4999	3.66143
1122NEG	PI(20:4/20:4)-H	PI(40:8)-H	PI	GP	Glycerophospholipids 甘油磷脂	(20:4/20:4)	(20:4)	(20:4)			C49 H78 O13 N0 P1	905.519	8.1763	0.0266831	0.628748	0.289371	0.0814933	1.22399	1.17733	0.0762567	0.10071	1.16113	1.07562	0.858937	1.00498	1.69046	0.380971	1.51351	2.25045	1.51842	1.01159	1.38193	1.30933	2.34943	2.46649	2.36373
1124NEG	PI(18:1/22:6)-H	PI(40:7)-H	PI	GP	Glycerophospholipids 甘油磷脂	(18:1/22:6)	(18:1)	(22:6)			C49 H80 O13 N0 P1	907.534	9.22694	0.024057	0.934303	0.881697	0.135387	2.58422	1.94837	0.432569	0.374758	2.12722	1.24528	1.34271	1.00019	1.73694	0.839435	2.24449	2.30153	2.0614	0.85086	2.37346	2.141	3.38662	3.42335	3.54525
1126NEG	PI(18:0/22:6)-H	PI(40:6)-H	PI	GP	Glycerophospholipids 甘油磷脂	(18:0/22:6)	(18:0)	(22:6)			C49 H82 O13 N0 P1	909.55	9.92362	0.0163144	1.28683	0.104267	0.668821	19.5903	19.5569	15.2202	23.3167	19.2835	14.7209	14.5186	11.8454	15.3123	14.1473	18.2219	20.3543	17.266	8.84566	17.5639	16.8105	28.5899	29.4784	29.3265
1127NEG	PI(18:0/22:5)-H	PI(40:5)-H	PI	GP	Glycerophospholipids 甘油磷脂	(18:0/22:5)	(18:0)	(22:5)			C49 H84 O13 N0 P1	911.566	10.242	0.017163	0.800345	0.241977	0.404259	11.6677	9.20454	5.73161	7.98475	12.771	12.583	8.32844	9.53476	8.56521	7.38785	10.3482	9.81398	11.6477	6.96545	10.7893	7.58438	14.4139	14.8851	14.8059
1128NEG	PI(20:0/20:4)-H	PI(40:4)-H	PI	GP	Glycerophospholipids 甘油磷脂	(20:0/20:4)	(20:0)	(20:4)			C49 H86 O13 N0 P1	913.581	11.1636	0.0416833	2.67506	0.0862382	0.397548	2.31068	6.92917	4.01131	10.4249	3.14263	2.14258	1.75309	1.81234	1.53629	5.20265	2.02531	2.1897	2.38323	1.38281	2.92444	1.55273	4.97865	5.03919	5.37565
1129NEG	PI(18:0/22:4)-H	PI(40:4)-H	PI	GP	Glycerophospholipids 甘油磷脂	(18:0/22:4)	(18:0)	(22:4)			C49 H86 O13 N0 P1	913.581	10.8606	0.0152437	0.413712	0.0213884	0.232765	17.1114	8.4742	3.07955	4.40035	22.6623	24.3865	17.0017	15.8733	11.7095	5.45349	14.7029	15.8656	23.8691	12.264	23.4233	13.6664	24.0644	24.7652	24.6379
409POS	PI(16:0/20:5)+NH4	PI(36:5)+NH4	PI	GP	Glycerophospholipids 甘油磷脂	(16:0/20:5)	(16:0)	(20:5)			C45 H81 O13 N1 P1	874.544	8.29977	0.0293813	0.89639	0.836428	0.239635	4.37015	8.12532	0.350024	0.934357	3.71196	3.78759	4.99568	2.87738	6.73074	13.6156	4.02857	7.10855	3.08672	2.36868	4.86359	3.74834	4.60921	4.76751	4.88775
963NEG	PI(16:0/16:1)-H	PI(32:1)-H	PI	GP	Glycerophospholipids 甘油磷脂	(16:0/16:1)	(16:0)	(16:1)			C41 H76 O13 N0 P1	807.503	9.08472	0.0147754	0.964917	0.89983	0.254906	2.78272	4.91443	1.48285	1.97249	2.98834	3.07047	2.44856	3.0506	1.43171	3.22192	2.2604	1.95082	3.02671	1.44411	2.37752	1.87861	4.84656	4.98757	4.88774
1154NEG	PIP(52:5)-H	PIP(52:5)-H	PIP	GP	Glycerophospholipids 甘油磷脂	(52:5)	(52:5)				C61 H109 O16 N0 P2	1159.72	11.8168	0.0256532	1.09423	0.836291	0.2019	4.5083	3.75596	0.642726	1.09997	2.6682	2.66863	1.48339	2.32502	2.52966	1.8039	3.46248	3.09616	3.07338	1.9823	2.52547	3.46399	5.09056	5.33579	5.30917
1155NEG	PIP(52:4)-H	PIP(52:4)-H	PIP	GP	Glycerophospholipids 甘油磷脂	(52:4)	(52:4)				C61 H111 O16 N0 P2	1161.74	12.4387	0.0217511	1.08817	0.872292	0.166275	5.04264	2.79984	0.35659	0.777421	2.31797	2.27896	1.72496	1.92728	2.33036	1.43515	3.46869	2.65826	2.65248	2.39665	2.37781	2.685	4.9204	4.9804	5.13189
1156NEG	PIP(52:2)-H	PIP(52:2)-H	PIP	GP	Glycerophospholipids 甘油磷脂	(52:2)	(52:2)				C61 H115 O16 N0 P2	1165.77	13.6696	0.0153656	0.829804	0.745447	0.0432523	0.628856	0.298004	0.0239174	0.0404385	0.335799	0.242786	0.414365	0.201568	0.379665	0.223697	0.391972	0.241731	0.58171	0.631049	0.482096	0.300013	0.472846	0.477848	0.487346
1157NEG	PIP(54:6)-H	PIP(54:6)-H	PIP	GP	Glycerophospholipids 甘油磷脂	(54:6)	(54:6)				C63 H111 O16 N0 P2	1185.74	11.9628	0.0262991	1.37045	0.477638	0.506926	16.7519	22.0561	3.92714	6.56663	10.573	10.622	5.95759	8.82216	11.8368	10.0103	16.4127	15.85	11.4494	11.728	12.6598	14.0055	27.1069	28.4473	28.3002
1158NEG	PIP(54:5)-H	PIP(54:5)-H	PIP	GP	Glycerophospholipids 甘油磷脂	(54:5)	(54:5)				C63 H113 O16 N0 P2	1187.75	12.5669	0.0130342	0.897784	0.828658	0.282517	16.2258	8.78979	1.20993	2.17489	8.04704	8.71183	5.53343	9.34153	8.41738	4.56235	17.8519	14.9496	10.1353	10.3536	8.78679	10.0529	17.2431	17.6754	17.5854
1159NEG	PIP(54:4)-H	PIP(54:4)-H	PIP	GP	Glycerophospholipids 甘油磷脂	(54:4)	(54:4)				C63 H115 O16 N0 P2	1189.77	13.0633	0.0195011	1.10569	0.876055	0.129445	4.41218	1.9709	0.125675	0.344162	1.38462	2.09927	1.36913	1.34484	1.74489	1.04484	2.64263	2.04538	1.97915	2.29861	1.87234	1.50057	3.37161	3.41002	3.50172
1160NEG	PIP(54:4)-H	PIP(54:4)-H	PIP	GP	Glycerophospholipids 甘油磷脂	(54:4)	(54:4)				C63 H115 O16 N0 P2	1189.77	13.4617	0.0389257	0.8217	0.728445	0.067655	1.56472	0.625236	0.0334507	0.15758	0.719732	0.874491	0.527015	0.7764	1.31742	0.398306	1.19271	1.15788	1.01389	1.13604	1.0851	1.11347	2.05446	2.20513	2.19306
1162NEG	PIP(56:7)-H	PIP(56:7)-H	PIP	GP	Glycerophospholipids 甘油磷脂	(56:7)	(56:7)				C65 H113 O16 N0 P2	1211.75	12.1429	0.00994861	0.653519	0.499932	0.0742136	4.04716	0.992798	0.119269	0.231077	2.16954	3.03341	1.2173	1.82786	3.27814	0.343379	3.32044	2.79534	3.90876	3.32618	2.28889	3.32737	3.93111	3.9733	4.01007
1000NEG	PS(39:3)-H	PS(39:3)-H	PS	GP	Glycerophospholipids 甘油磷脂	(39:3)	(39:3)				C45 H81 O10 N1 P1	826.56	9.7336	0.0251427	1.1681	0.693734	1.56438	100.005	205.412	46.3837	62.6283	103.198	84.4099	84.8518	82.33	117.509	154.08	106.033	125.785	81.2394	108.817	107.304	76.4624	144.827	139.192	138.298
1001NEG	PS(40:9)-H	PS(40:9)-H	PS	GP	Glycerophospholipids 甘油磷脂	(40:9)	(40:9)				C46 H71 O10 N1 P1	828.482	9.37243	0.0366214	0.617349	0.265104	0.200437	8.20719	6.80259	0.744802	0.594979	6.79452	7.62284	5.15023	6.91591	9.28684	11.9856	6.93997	8.56542	7.33154	5.13416	5.7549	5.90276	6.50424	6.2526	6.04592
1002NEG	PS(39:2)-H	PS(39:2)-H	PS	GP	Glycerophospholipids 甘油磷脂	(39:2)	(39:2)				C45 H83 O10 N1 P1	828.576	10.5649	0.0241468	0.613696	0.0936463	2.05225	361.41	320.083	147.166	178.092	304.438	308.982	504.125	522.925	376.633	276.884	358.398	399.14	491.841	287.867	341.526	285.782	360.784	346.743	362.402
1005NEG	PS(40:8)-H	PS(40:8)-H	PS	GP	Glycerophospholipids 甘油磷脂	(40:8)	(40:8)				C46 H73 O10 N1 P1	830.498	10.2977	0.0825953	1.02922	0.915731	0.551448	9.51168	8.41509	19.6384	12.1906	13.4215	17.009	8.40589	9.50699	16.3016	19.0209	13.5501	10.1283	12.9578	11.7751	9.29568	9.05237	8.15418	6.94293	7.86216
1006NEG	PS(40:8)-H	PS(40:8)-H	PS	GP	Glycerophospholipids 甘油磷脂	(40:8)	(40:8)				C46 H73 O10 N1 P1	830.498	9.83103	0.0417233	0.762265	0.521077	0.24581	4.75685	7.62136	1.29742	0.834101	5.57256	5.56532	3.97089	3.92624	8.08974	7.54849	5.51943	6.21429	5.29323	5.41168	5.07353	3.94211	5.49308	5.1141	5.11462
1007NEG	PS(39:1)-H	PS(39:1)-H	PS	GP	Glycerophospholipids 甘油磷脂	(39:1)	(39:1)				C45 H85 O10 N1 P1	830.592	11.4312	0.0219537	0.818237	0.0174163	4.99206	1063.45	1290	968.084	1046.53	1341.55	1410.07	1302.8	1283.99	1314	1410.04	1335.57	1489.23	1064.27	1503.23	1180.48	1144.8	1315.81	1271.59	1263.44
1010NEG	PS(40:7)-H	PS(40:7)-H	PS	GP	Glycerophospholipids 甘油磷脂	(40:7)	(40:7)				C46 H75 O10 N1 P1	832.513	10.9046	0.0370324	0.915101	0.663926	0.45481	8.32624	12.9368	6.74876	6.61419	10.9151	11.1917	8.44142	7.29026	12.0749	18.6933	9.16924	8.81359	10.7599	10.417	6.81194	8.54066	7.40991	6.95353	6.95471
1011NEG	PS(18:1/22:6)-H	PS(40:7)-H	PS	GP	Glycerophospholipids 甘油磷脂	(18:1/22:6)	(18:1)	(22:6)			C46 H75 O10 N1 P1	832.513	9.0955	0.0220792	1.00748	0.984435	0.133349	1.76416	1.64132	0.402465	0.376124	0.982024	1.06826	1.13451	0.968207	0.634117	1.88849	0.970318	0.946205	1.17492	0.857772	1.05896	0.934647	1.24848	1.29823	1.29669
1012NEG	PS(39:0)-H	PS(39:0)-H	PS	GP	Glycerophospholipids 甘油磷脂	(39:0)	(39:0)				C45 H87 O10 N1 P1	832.607	12.194	0.0247178	0.435851	0.00960826	1.80032	647.014	296.403	223.041	188.893	714.776	921.301	690.341	783.248	583.265	321.294	654.136	655.013	661.433	812.832	628.415	599.922	616.225	589.131	592.307
1015NEG	PS(40:6)-H	PS(40:6)-H	PS	GP	Glycerophospholipids 甘油磷脂	(40:6)	(40:6)				C46 H77 O10 N1 P1	834.529	11.5576	0.0313802	0.931473	0.611911	0.950239	52.1702	44.5688	41.7706	33.3416	51.7011	55.6959	38.6965	38.4005	59.1956	60.1859	52.2876	41.0573	54.6674	44.2065	39.114	47.3895	31.4907	30.2286	29.6173
1016NEG	PS(18:0/22:6)-H	PS(40:6)-H	PS	GP	Glycerophospholipids 甘油磷脂	(18:0/22:6)	(18:0)	(22:6)			C46 H77 O10 N1 P1	834.529	10.3437	0.0199442	1.25118	0.560084	0.551859	8.33278	21.9957	5.3984	11.1711	6.55683	11.2823	8.1653	11.4787	6.63078	19.6349	9.30139	9.02234	7.22877	12.3693	8.08062	11.2377	11.63	11.556	11.2022
1017NEG	PS(18:0/22:6)-H	PS(40:6)-H	PS	GP	Glycerophospholipids 甘油磷脂	(18:0/22:6)	(18:0)	(22:6)			C46 H77 O10 N1 P1	834.529	10.1123	0.0174648	1.53752	0.280699	0.933094	19.4816	56.1653	18.6489	28.0971	17.0398	25.5028	16.5677	20.494	14.6372	54.3502	26.6469	18.5935	19.5451	23.9116	17.3296	21.5408	26.5142	25.7262	25.7298
1020NEG	PS(40:5)-H	PS(40:5)-H	PS	GP	Glycerophospholipids 甘油磷脂	(40:5)	(40:5)				C46 H79 O10 N1 P1	836.545	11.9249	0.0382122	0.618888	0.081678	0.458607	20.1539	16.0109	7.44216	8.41359	23.2957	25.6673	14.9736	20.1182	25.0382	20.3258	23.3531	20.1094	23.8239	18.6553	19.8072	18.2186	16.838	15.5996	16.1905
1025NEG	PS(18:0/22:4)-H	PS(40:4)-H	PS	GP	Glycerophospholipids 甘油磷脂	(18:0/22:4)	(18:0)	(22:4)			C46 H81 O10 N1 P1	838.56	11.1452	0.0196902	1.27722	0.608069	0.360536	3.04987	10.3369	2.2636	3.6166	2.76024	5.12653	3.17408	4.02426	4.31313	13.0161	4.10974	5.22021	2.55309	2.75689	2.92917	3.38399	4.8908	4.70284	4.78227
1026NEG	PS(20:2/20:2)-H	PS(40:4)-H	PS	GP	Glycerophospholipids 甘油磷脂	(20:2/20:2)	(20:2)	(20:2)			C46 H81 O10 N1 P1	838.56	12.4943	0.0484119	0.890533	0.698323	0.268872	4.61445	5.57707	2.87479	1.45602	4.78642	5.25826	2.53799	3.72479	4.27097	3.11659	3.99261	6.56775	5.29798	3.56955	5.11143	3.48498	4.82618	5.09507	4.62726
1030NEG	PS(40:3)-H	PS(40:3)-H	PS	GP	Glycerophospholipids 甘油磷脂	(40:3)	(40:3)				C46 H83 O10 N1 P1	840.576	13.3459	0.0230063	0.684684	0.153049	0.20123	2.66418	3.03797	1.6345	1.11831	2.99262	3.89837	2.03994	3.41778	3.0953	2.99535	3.0557	3.78578	3.69646	3.26407	3.46934	2.05535	3.72895	3.5854	3.58304
1046NEG	PS(41:6)-H	PS(41:6)-H	PS	GP	Glycerophospholipids 甘油磷脂	(41:6)	(41:6)				C47 H79 O10 N1 P1	848.545	8.82166	0.0313947	1.06856	0.911271	0.428861	9.20005	23.4465	1.88365	2.21196	10.0692	8.30013	7.61087	8.4045	10.4535	15.1997	8.89762	12.3537	7.24668	9.30361	7.99641	8.30386	16.8912	16.0039	16.0057
1052NEG	PS(41:4)-H	PS(41:4)-H	PS	GP	Glycerophospholipids 甘油磷脂	(41:4)	(41:4)				C47 H83 O10 N1 P1	852.576	10.3608	0.0213631	0.661361	0.304917	1.40024	435.96	239.523	56.3752	59.0646	296.923	306.479	295.507	296.993	337.239	180.527	347.774	373.562	359.919	318.399	309.346	378.789	303.28	293.379	291.512
1053NEG	PS(41:4)-H	PS(41:4)-H	PS	GP	Glycerophospholipids 甘油磷脂	(41:4)	(41:4)				C47 H83 O10 N1 P1	852.576	10.6681	0.0212834	0.532509	0.0564474	0.877488	124.353	101.103	22.7505	28.5604	127.466	138.052	125.178	129.044	104.169	103.243	111.271	117.925	116.74	153.232	101.828	132.03	117.663	113.894	113.081
1055NEG	PS(41:3)-H	PS(41:3)-H	PS	GP	Glycerophospholipids 甘油磷脂	(41:3)	(41:3)				C47 H85 O10 N1 P1	854.592	10.7973	0.0216625	0.449778	0.0721269	0.466927	191.05	66.7594	15.0489	20.1734	160.027	162.549	155.657	173.269	160.225	46.2239	154.174	171.22	191.576	164.133	176.57	165.973	140.206	139.722	134.794
1059NEG	PS(42:9)-H	PS(42:9)-H	PS	GP	Glycerophospholipids 甘油磷脂	(42:9)	(42:9)				C48 H75 O10 N1 P1	856.513	9.13697	0.0105322	0.604922	0.033263	0.163534	1.68742	2.22377	0.881353	0.899962	2.29214	2.181	2.34205	2.59512	1.79464	2.31608	1.6479	2.26397	1.99711	1.15924	2.72548	1.67094	2.09308	2.05519	2.05553
1064NEG	PS(41:1)-H	PS(41:1)-H	PS	GP	Glycerophospholipids 甘油磷脂	(41:1)	(41:1)				C47 H89 O10 N1 P1	858.623	12.329	0.0409148	0.394159	0.00781638	0.506006	84.1186	42.8296	17.8124	17.64	108.656	105.52	95.2649	102.576	76.1971	45.8917	83.8663	88.8199	91.7386	102.57	95.1139	69.4116	105.774	101.655	97.458
1071NEG	PS(42:6)-H	PS(42:6)-H	PS	GP	Glycerophospholipids 甘油磷脂	(42:6)	(42:6)				C48 H81 O10 N1 P1	862.56	12.5043	0.0327866	1.08077	0.821283	0.259383	2.39527	4.87191	1.44151	2.28331	3.75322	2.74743	1.7342	1.93566	1.78484	5.0308	2.50229	1.92754	2.17772	1.59669	2.34329	1.37339	4.79347	4.53116	4.53121
1072NEG	PS(42:6)-H	PS(42:6)-H	PS	GP	Glycerophospholipids 甘油磷脂	(42:6)	(42:6)				C48 H81 O10 N1 P1	862.56	12.1837	0.0341477	0.697694	0.327473	0.22576	5.39587	5.479	1.1801	1.42628	5.35466	6.46213	4.01716	3.48865	7.25252	7.42881	5.61169	6.1757	5.92911	3.71833	4.72032	4.93293	4.88962	4.56833	4.70551
1089NEG	PS(43:7)-H	PS(43:7)-H	PS	GP	Glycerophospholipids 甘油磷脂	(43:7)	(43:7)				C49 H81 O10 N1 P1	874.56	9.25237	0.0275358	0.698132	0.384514	0.848663	97.184	106.381	13.7652	10.2304	91.8471	79.0536	76.8623	78.1937	141.394	77.7238	101.669	131.089	87.2924	89.8203	89.1854	96.3057	116.114	110.75	110.744
1092NEG	PS(43:6)-H	PS(43:6)-H	PS	GP	Glycerophospholipids 甘油磷脂	(43:6)	(43:6)				C49 H83 O10 N1 P1	876.576	9.78503	0.0308387	0.486558	0.104969	0.212524	19.9838	12.353	1.38095	0.899419	20.1963	14.4759	17.0958	19.3791	24.3846	7.80019	16.4073	22.6023	19.0136	18.1824	21.0182	20.1036	19.9105	18.8824	18.8847
1095NEG	PS(43:5)-H	PS(43:5)-H	PS	GP	Glycerophospholipids 甘油磷脂	(43:5)	(43:5)				C49 H85 O10 N1 P1	878.592	10.9986	0.021356	0.547599	0.0561814	2.17158	713.156	520.158	147.062	192.21	720.249	762.648	647.234	741.652	782.666	549.655	821.728	903.199	661.149	880.246	600.1	764.82	706.487	683.502	679.038
1100NEG	PS(43:3)-H	PS(43:3)-H	PS	GP	Glycerophospholipids 甘油磷脂	(43:3)	(43:3)				C49 H89 O10 N1 P1	882.623	11.987	0.0203099	0.315205	0.0175208	0.101448	25.6864	11.6004	2.27165	3.36048	26.6319	33.2674	28.6699	47.5924	21.2924	13.297	23.5	24.7453	45.8513	25.8801	26.161	19.8384	24.3571	23.5184	23.5215
1105NEG	PS(43:2)-H	PS(43:2)-H	PS	GP	Glycerophospholipids 甘油磷脂	(43:2)	(43:2)				C49 H91 O10 N1 P1	884.639	12.3409	0.06462	0.910368	0.488374	0.290395	4.31039	4.09961	4.15458	3.03916	5.51142	3.75432	3.61432	4.25997	3.32474	5.68278	3.73398	4.61743	1.89051	3.90842	3.25267	1.72666	5.01911	4.99517	4.46726
1109NEG	PS(43:1)-H	PS(43:1)-H	PS	GP	Glycerophospholipids 甘油磷脂	(43:1)	(43:1)				C49 H93 O10 N1 P1	886.654	13.0689	0.0783228	1.19754	0.548911	0.182036	3.09353	2.128	0.742885	1.64387	1.51621	1.60858	1.46879	1.75971	1.7389	2.31466	1.48619	1.67918	2.1892	1.44604	1.61905	1.33285	2.01701	1.73009	1.93979
1125NEG	PS(45:4)-H	PS(45:4)-H	PS	GP	Glycerophospholipids 甘油磷脂	(45:4)	(45:4)				C51 H91 O10 N1 P1	908.639	12.1593	0.0202996	0.871867	0.715856	0.15567	1.8355	2.60692	0.288294	0.780297	1.69003	1.63692	1.29218	1.7018	1.70851	2.8173	2.03364	1.62962	1.61915	1.64253	1.54894	1.46743	2.3245	2.23409	2.26312
781NEG	PS(27:0)-H	PS(27:0)-H	PS	GP	Glycerophospholipids 甘油磷脂	(27:0)	(27:0)				C33 H63 O10 N1 P1	664.42	3.05135	0.0136996	4.11504	0.283527	0.714815	1.50785	4.52967	47.2152	12.4314	3.28634	3.21086	2.89121	6.57356	4.42736	2.71149	0.937423	1.48014	1.1727	4.68203	1.82098	1.87353	1.8728	1.86314	1.82479
900NEG	PS(35:1)-H	PS(35:1)-H	PS	GP	Glycerophospholipids 甘油磷脂	(35:1)	(35:1)				C41 H77 O10 N1 P1	774.529	9.35884	0.00465084	0.645689	0.0255272	0.580094	24.7356	21.2036	13.2809	15.1042	34.7625	29.4095	25.6158	25.3209	24.6971	20.7459	20.0332	27.6312	26.2969	18.9838	27.157	21.2941	26.1348	26.3503	26.1438
906NEG	PS(35:0)-H	PS(35:0)-H	PS	GP	Glycerophospholipids 甘油磷脂	(35:0)	(35:0)				C41 H79 O10 N1 P1	776.545	10.294	0.0197849	0.561497	0.000289823	1.13205	73.4387	52.589	83.6039	61.4781	119.984	126.223	117.355	119.272	73.2868	65.7853	81.1869	79.5695	79.2013	61.9464	92.4253	75.7218	77.9795	76.4169	74.9549
916NEG	PS(16:0/20:4)-H	PS(36:4)-H	PS	GP	Glycerophospholipids 甘油磷脂	(16:0/20:4)	(16:0)	(20:4)			C42 H73 O10 N1 P1	782.498	9.33888	0.0208567	1.22354	0.582005	0.487338	10.5301	18.5391	4.7971	6.53878	7.90615	6.74398	10.682	7.69095	6.30273	13.1387	7.8524	7.85738	5.55629	7.07472	6.90252	8.08743	10.498	10.0919	10.1785
917NEG	PS(18:2/18:2)-H	PS(36:4)-H	PS	GP	Glycerophospholipids 甘油磷脂	(18:2/18:2)	(18:2)	(18:2)			C42 H73 O10 N1 P1	782.498	10.7536	0.0323868	2.68554	0.077256	0.683107	3.77691	12.7234	23.3859	18.7141	6.41271	7.38977	4.23815	3.78	8.78648	23.183	7.9061	5.67572	5.18644	5.75581	4.40637	3.87307	5.82847	5.51271	5.5139
921NEG	PS(18:0/18:2)-H	PS(36:2)-H	PS	GP	Glycerophospholipids 甘油磷脂	(18:0/18:2)	(18:0)	(18:2)			C42 H77 O10 N1 P1	786.529	12.3566	0.0413345	0.707672	0.302596	0.172133	3.96041	2.05711	1.50973	1.03277	3.22315	3.51175	1.70095	3.66019	6.81819	2.39655	4.19982	5.35528	3.7454	1.88751	3.59798	3.34206	3.28496	3.14174	3.02495
922NEG	PS(18:0/18:2)-H	PS(36:2)-H	PS	GP	Glycerophospholipids 甘油磷脂	(18:0/18:2)	(18:0)	(18:2)			C42 H77 O10 N1 P1	786.529	10.5154	0.0242132	2.11617	0.0853977	0.612945	3.99806	17.6628	10.9339	14.8984	4.85696	7.65128	5.17398	4.76077	3.54847	22.9377	5.41273	3.63629	4.16741	6.13087	4.42086	4.33665	7.70301	8.03632	8.03439
924NEG	PS(18:0/18:1)-H	PS(36:1)-H	PS	GP	Glycerophospholipids 甘油磷脂	(18:0/18:1)	(18:0)	(18:1)			C42 H79 O10 N1 P1	788.545	11.2838	0.027884	1.65258	0.0938993	0.689808	7.17005	18.4459	18.7419	19.3274	7.12561	12.5878	10.4878	8.33581	8.19683	29.4229	10.1237	8.72755	7.81718	12.292	6.57766	7.72896	10.4426	9.89998	10.0358
927NEG	PS(38:6p)-H	PS(38:6p)-H	PS	GP	Glycerophospholipids 甘油磷脂	(38:6p)	(38:6p)				C44 H73 O9 N1 P1	790.503	9.15431	0.0350686	8.83252	0.02413	0.910803	3.10908	29.746	28.5356	34.7965	2.92402	2.56153	1.91309	3.49148	3.45093	29.5006	1.6275	2.9912	2.07359	3.62539	1.97732	2.16206	3.38615	3.25238	3.15826
933NEG	PS(38:5p)-H	PS(38:5p)-H	PS	GP	Glycerophospholipids 甘油磷脂	(38:5p)	(38:5p)				C44 H75 O9 N1 P1	792.518	9.52138	0.00947208	5.89865	0.0854787	0.509351	1.7866	16.0003	5.81684	6.30597	1.31434	0.911492	1.20887	1.63591	1.5357	11.7746	0.743145	1.41135	1.06498	1.48518	1.38209	1.08882	1.43711	1.44846	1.42138
939NEG	PS(38:4p)-H	PS(38:4p)-H	PS	GP	Glycerophospholipids 甘油磷脂	(38:4p)	(38:4p)				C44 H77 O9 N1 P1	794.534	10.434	0.0159782	7.52214	0.0334942	1.09938	4.16501	36.1784	46.3248	55.8407	4.21845	3.49767	4.45447	6.77469	4.73378	41.0499	2.9319	4.27056	2.7321	7.07605	4.16986	4.07994	4.15737	4.09087	4.22373
944NEG	PS(38:3p)-H	PS(38:3p)-H	PS	GP	Glycerophospholipids 甘油磷脂	(38:3p)	(38:3p)				C44 H79 O9 N1 P1	796.55	13.028	0.14737	1.01805	0.929955	0.0999142	0.521432	0.541313	0.27544	0.691393	0.501488	0.628163	0.453373	0.410571	0.478882	0.975812	0.497704	0.523506	0.478239	0.513608	0.389935	0.380154	0.921397	1.15125	0.882684
948NEG	PS(37:3)-H	PS(37:3)-H	PS	GP	Glycerophospholipids 甘油磷脂	(37:3)	(37:3)				C43 H77 O10 N1 P1	798.529	8.87195	0.0346095	4.23379	0.113131	0.824903	3.89216	10.3272	30.3409	42.8011	6.33304	4.01298	6.21854	4.06973	4.1652	28.6303	3.48011	4.38091	4.23787	4.57756	4.25727	2.69653	4.98709	5.13735	4.79402
951NEG	PS(37:2)-H	PS(37:2)-H	PS	GP	Glycerophospholipids 甘油磷脂	(37:2)	(37:2)				C43 H79 O10 N1 P1	800.545	9.52445	0.0301288	1.04754	0.883491	1.43631	119.81	159.379	44.9259	63.8434	128.458	81.1684	82.1222	78.6039	122.95	121.492	118.836	145.47	107.829	81.0001	111.85	86.7855	134.013	127.26	127.25
952NEG	PS(37:2)-H	PS(37:2)-H	PS	GP	Glycerophospholipids 甘油磷脂	(37:2)	(37:2)				C43 H79 O10 N1 P1	800.545	9.934	0.0254853	0.764816	0.328636	0.859777	27.9219	58.9355	18.0858	25.1057	40.975	37.3975	49.6035	42.0632	33.8032	54.9243	30.8539	36.0297	27.7702	30.9614	30.7391	31.7067	43.4945	41.7336	41.5399
956NEG	PS(38:7)-H	PS(38:7)-H	PS	GP	Glycerophospholipids 甘油磷脂	(38:7)	(38:7)				C44 H71 O10 N1 P1	804.482	9.91369	0.0356293	1.12508	0.775088	0.363961	3.95088	10.7744	2.78839	3.23963	5.40643	5.32963	3.63059	4.07933	6.29025	13.3243	5.54172	5.51022	5.20614	4.95608	4.05647	3.40974	6.20947	5.96833	5.78409
957NEG	PS(18:3/20:4)-H	PS(38:7)-H	PS	GP	Glycerophospholipids 甘油磷脂	(18:3/20:4)	(18:3)	(20:4)			C44 H71 O10 N1 P1	804.482	9.60353	0.0387147	0.59062	0.110554	0.183902	4.86326	3.9613	0.938829	1.14234	4.79632	5.07584	4.27978	4.31295	5.79554	3.41849	5.28494	5.49954	5.44831	2.86949	4.2673	4.25687	3.58168	3.35064	3.35294
959NEG	PS(37:0)-H	PS(37:0)-H	PS	GP	Glycerophospholipids 甘油磷脂	(37:0)	(37:0)				C43 H83 O10 N1 P1	804.576	11.237	0.0272634	0.743149	0.0127746	4.71918	1349.88	1014.48	1190.13	953.283	1578.82	1655.01	1350.58	1481.36	1294.17	1171.72	1448.68	1423.62	1436.81	1250.95	1391.86	1316.58	1248.6	1191.37	1191.5
960NEG	PS(18:2/20:4)-H	PS(38:6)-H	PS	GP	Glycerophospholipids 甘油磷脂	(18:2/20:4)	(18:2)	(20:4)			C44 H73 O10 N1 P1	806.498	10.5988	0.0350734	0.889744	0.434655	0.506413	13.7939	10.8692	14.5969	9.76299	15.5618	16.6411	12.2477	10.6471	16.5422	17.452	14.079	11.6886	13.8386	12.9025	11.2821	11.5251	8.89028	8.44389	8.32006
961NEG	PS(16:0/22:6)-H	PS(38:6)-H	PS	GP	Glycerophospholipids 甘油磷脂	(16:0/22:6)	(16:0)	(22:6)			C44 H73 O10 N1 P1	806.498	9.04639	0.0202166	1.51193	0.323121	0.490333	7.79984	17.604	4.64281	6.67901	6.47839	6.07587	5.60241	6.13384	4.66671	14.6416	7.99094	6.33303	5.76621	5.96538	6.10672	6.44734	9.58464	9.33577	9.21247
965NEG	PS(18:0/20:5)-H	PS(38:5)-H	PS	GP	Glycerophospholipids 甘油磷脂	(18:0/20:5)	(18:0)	(20:5)			C44 H75 O10 N1 P1	808.513	9.74113	0.0202555	3.08917	0.192056	0.377952	2.53328	11.4233	2.07296	3.26152	1.33891	1.77942	1.87962	1.24677	1.18543	8.22813	2.08362	1.86584	1.42344	1.88158	1.29043	1.83593	3.80615	3.76336	3.65878
966NEG	PS(20:3/18:2)-H	PS(38:5)-H	PS	GP	Glycerophospholipids 甘油磷脂	(20:3/18:2)	(20:3)	(18:2)			C44 H75 O10 N1 P1	808.513	10.8438	0.0440522	1.01476	0.948182	0.491355	6.27103	11.8292	9.50403	8.76739	10.4092	12.7194	6.04367	6.67036	12.7238	17.7277	11.4865	9.3734	8.64311	7.70649	7.6897	6.45275	7.58057	7.03327	7.02711
968NEG	PS(18:0/20:4)-H	PS(38:4)-H	PS	GP	Glycerophospholipids 甘油磷脂	(18:0/20:4)	(18:0)	(20:4)			C44 H77 O10 N1 P1	810.529	11.72	0.0369802	1.41404	0.135156	0.846695	16.1533	28.6445	31.6193	26.6343	21.2602	24.1899	11.7018	15.7257	26.1519	44.0977	21.5578	20.5378	18.0675	15.6156	17.1707	15.4973	17.601	16.4999	16.5408
969NEG	PS(18:0/20:4)-H	PS(38:4)-H	PS	GP	Glycerophospholipids 甘油磷脂	(18:0/20:4)	(18:0)	(20:4)			C44 H77 O10 N1 P1	810.529	10.3683	0.0100886	1.20445	0.571946	1.38963	63.6901	134.882	42.1376	61.1958	47.357	63.0035	79.7774	60.5204	42.146	103.044	62.8734	57.6581	46.1312	82.4492	45.5461	74.9689	71.2283	69.861	70.209
972NEG	PS(38:3)-H	PS(38:3)-H	PS	GP	Glycerophospholipids 甘油磷脂	(38:3)	(38:3)				C44 H79 O10 N1 P1	812.545	12.4415	0.0338853	0.434849	0.00866462	0.401055	26.6189	14.4188	11.0873	8.30764	35.966	42.5171	27.2697	33.221	35.0833	18.7988	28.7728	33.6434	34.4444	24.6035	28.5086	23.888	26.184	24.7038	24.7064
973NEG	PS(18:0/20:3)-H	PS(38:3)-H	PS	GP	Glycerophospholipids 甘油磷脂	(18:0/20:3)	(18:0)	(20:3)			C44 H79 O10 N1 P1	812.545	10.791	0.0204092	1.28778	0.269076	0.547983	8.21181	16.6471	8.22492	11.4221	8.01654	9.97857	8.03402	8.53106	5.20766	16.2755	6.52691	7.83387	8.01122	8.77359	7.63499	8.0354	9.80347	9.73504	9.43306
976NEG	PS(38:2)-H	PS(38:2)-H	PS	GP	Glycerophospholipids 甘油磷脂	(38:2)	(38:2)				C44 H81 O10 N1 P1	814.56	10.0603	0.0397706	2.42186	0.0149615	0.404057	3.18781	6.82176	5.29037	6.98493	3.50932	1.9496	1.8809	1.86172	4.19568	6.67821	3.71138	3.91288	2.47954	2.73737	3.21433	1.86371	5.12949	4.78975	4.79361
996NEG	PS(39:4)-H	PS(39:4)-H	PS	GP	Glycerophospholipids 甘油磷脂	(39:4)	(39:4)				C45 H79 O10 N1 P1	824.545	9.636	0.185277	0.658448	0.269133	1.24828	89.9283	189.193	29.4388	37.8065	137.746	136.257	122.303	129.729	106.677	171.532	107.029	114.426	105.193	125.541	93.9097	130.589	232.326	223.59	162.266
997NEG	PS(39:4)-H	PS(39:4)-H	PS	GP	Glycerophospholipids 甘油磷脂	(39:4)	(39:4)				C45 H79 O10 N1 P1	824.545	10.3869	0.0200474	2.41335	0.436606	0.175637	12.7449	2.5243	0.277642	1.02462	2.0321	1.70853	1.95874	1.1672	0.767472	2.11063	1.17259	1.2978	1.59212	1.23031	1.20855	1.51504	1.82877	1.75743	1.78609
998NEG	PS(39:4)-H	PS(39:4)-H	PS	GP	Glycerophospholipids 甘油磷脂	(39:4)	(39:4)				C45 H79 O10 N1 P1	824.545	9.01934	0.0278685	3.15411	0.119413	0.538107	5.76231	20.3905	4.95492	7.58988	4.03824	3.54594	2.27701	2.40775	4.53142	20.1229	7.11116	7.55802	3.86646	4.51482	4.70481	4.03954	13.4617	12.7906	12.8839
56POS	Co(Q10)+NH4	Co(Q10)+NH4	Co	PL	Prenol lipids 孕烯醇酮脂	(Q10)	(Q10)				C59 H94 O4 N1	880.718	18.1255	0.0385027	0.434886	0.133735	0.154213	23.3596	7.76568	0.201299	0.25167	12.8655	20.1174	23.4344	16.1953	22.8716	4.86023	19.088	25.5413	20.4001	14.5144	24.3935	18.0326	18.6866	18.9343	17.6017
59POS	Co(Q8)+NH4	Co(Q8)+NH4	Co	PL	Prenol lipids 孕烯醇酮脂	(Q8)	(Q8)				C49 H78 O4 N1	744.593	14.4578	0.0611549	0.320893	0.0693956	0.38754	58.3214	0.310313	1.89763	1.72286	37.3304	54.9788	56.0747	45.6128	49.2238	25.2986	49.0413	56.4718	48.2807	39.437	58.356	48.156	58.4429	61.9187	54.779
61POS	Co(Q9)+NH4	Co(Q9)+NH4	Co	PL	Prenol lipids 孕烯醇酮脂	(Q9)	(Q9)				C54 H86 O4 N1	812.655	15.952	0.0251248	0.355295	0.0898759	0.1364	7.45857	1.1943	0.0267441		7.75166	7.14354	11.9659	5.7114	5.60783	0.722521	3.49901	7.12215	5.48176	3.46918	6.91458	8.23393	5.18902	5.45619	5.31479
818NEG	MGDG(27:3)+HCOO	MGDG(27:3)+HCOO	MGDG	SL	Saccharolipids 糖脂	(27:3)	(27:3)				C37 H63 O12	699.433	8.52416	0.020418	210.854	0.118342	3.26134	1.95267	740.321	241.765	175.781	2.54002	0.709594	1.45425	0.796715	1.3996	806.54	2.02435	1.35755	1.09114	1.83816	1.23908	1.44348	4.53291	4.67197	4.71388
1080NEG	SQDG(34:0)+HCOO	SQDG(34:0)+HCOO	SQDG	SL	Saccharolipids 糖脂	(34:0)	(34:0)				C44 H83 O14 S1	867.551	9.93909	0.0690031	0.951889	0.848579	0.176744	0.737996	1.31297	1.29794	1.36389	0.927851	1.97547	0.825925	1.22175	1.74804	1.28643	0.960717	1.14812	1.4203	1.17879	0.815908	0.63814	0.73471	0.650228	0.73463
1136NEG	SQDG(40:2)+HCOO	SQDG(40:2)+HCOO	SQDG	SL	Saccharolipids 糖脂	(40:2)	(40:2)				C50 H91 O14 S1	947.614	2.75796	0.0202774	1.94772	0.0275442	0.247592	4.10529	2.89546	2.00665	2.28148	1.47926	1.44837	1.2207	1.64761	1.74124	1.57889	2.82813	2.13963	2.02095	2.19268	1.93552	2.40472	3.19185	3.29024	3.31787
1137NEG	SQDG(41:6)+HCOO	SQDG(41:6)+HCOO	SQDG	SL	Saccharolipids 糖脂	(41:6)	(41:6)				C51 H85 O14 S1	953.567	2.90438	0.0206493	2.70246	0.212086	0.0700368	1.13421	0.509552	0.093917		0.161343	0.256043	0.169824	0.270123	0.399203	0.120788	0.508343	0.495517	0.387634	0.370709	0.335709	0.423683	0.617044	0.611112	0.635697
1143NEG	SQDG(41:2)+HCOO	SQDG(41:2)+HCOO	SQDG	SL	Saccharolipids 糖脂	(41:2)	(41:2)				C51 H93 O14 S1	961.629	4.04319	0.00495487	2.11523	0.12283	0.32756	11.2416	5.09183	3.12653	4.97713	2.98208	3.04608	2.04547	3.47934	3.65116	2.57448	7.01597	5.10188	5.66428	6.75286	4.27345	6.39777	7.96348	8.02606	7.95289
1144NEG	SQDG(42:3)+HCOO	SQDG(42:3)+HCOO	SQDG	SL	Saccharolipids 糖脂	(42:3)	(42:3)				C52 H93 O14 S1	973.629	2.83707	0.0277814	1.63711	0.370343	0.178575	4.62826	1.76609	0.895722	1.22519	1.24084	1.50296	1.14002	1.31758	1.40245	0.880711	2.48172	1.85268	2.25594	2.42471	1.74816	2.21702	3.10201	3.07109	2.94281
1145NEG	SQDG(43:7)+HCOO	SQDG(43:7)+HCOO	SQDG	SL	Saccharolipids 糖脂	(43:7)	(43:7)				C53 H87 O14 S1	979.582	2.99976	0.0152456	3.18156	0.252791	0.0708015	1.56103	0.508752		0.0511931	0.184294	0.264457	0.173072	0.267037	0.292912	0.107502	0.740199	0.504924	0.513512	0.476401	0.363128	0.543491	0.749986	0.766371	0.77248
1146NEG	SQDG(43:5)+HCOO	SQDG(43:5)+HCOO	SQDG	SL	Saccharolipids 糖脂	(43:5)	(43:5)				C53 H91 O14 S1	983.614	4.04676	0.0147272	1.36678	0.495125	0.257749	8.003	4.25024	1.63236	2.1129	2.86316	3.24381	2.15445	3.44383	3.82158	2.43479	6.48545	4.58207	5.12217	5.73177	4.11208	5.61762	6.43536	6.59659	6.42721
1147NEG	SQDG(44:2)+HCOO	SQDG(44:2)+HCOO	SQDG	SL	Saccharolipids 糖脂	(44:2)	(44:2)				C54 H99 O14 S1	1003.68	3.92902	0.0140024	1.19061	0.72825	0.151229	4.00868	1.43512	0.659494	0.907435	1.4087	1.54011	1.37726	1.5623	1.48086	0.679917	2.75374	2.41495	2.05168	3.61421	1.77197	3.02443	3.22022	3.28049	3.31007
1150NEG	SQDG(48:10)+HCOO	SQDG(48:10)+HCOO	SQDG	SL	Saccharolipids 糖脂	(48:10)	(48:10)				C58 H91 O14 S1	1043.61	2.15365	0.0139145	2.27576	0.283746	0.16185	1.92055	3.70356		0.0640373	0.815392	0.611324	1.0477	0.858183	1.15063	0.942328	1.53007	1.27623	1.08899	1.7517	0.624043	1.47508	2.81918	2.74381	2.76673
1152NEG	SQDG(52:14)+HCOO	SQDG(52:14)+HCOO	SQDG	SL	Saccharolipids 糖脂	(52:14)	(52:14)				C62 H91 O14 S1	1091.61	2.05965	0.0211953			0.117652	1.91727	1.80914			0.333438	0.424314	0.376917	0.609942	1.04346	0.199989	1.83485	1.38127	1.00725	1.25326	0.898112	1.35331	1.91619	1.89624	1.9749
50POS	ChE(16:0)+NH4	ChE(16:0)+NH4	ChE	ST	Serol lipids 固醇类	(16:0)	(16:0)				C43 H80 O2 N1	642.618	22.1287	0.0393662	0.207384	0.019566	0.708731	140.915	7.7579	7.45474	12.5632	94.2492	206.524	237.891	274.758	94.8093	5.19053	109.301	101.977	217.987	110.677	150.52	144.976	115.131	110.363	119.41
51POS	ChE(18:1)+NH4	ChE(18:1)+NH4	ChE	ST	Serol lipids 固醇类	(18:1)	(18:1)				C45 H82 O2 N1	668.634	22.0941	0.0320379	0.256663	0.0324736	3.42401	4571.39	212.67	219.673	363.314	2557.85	6087.87	6456.28	5808.86	3526.42	137.183	3271.15	2838.78	4768.8	5264.61	3957.11	5372.36	3368.06	3184.39	3367.7
52POS	ChE(18:2)+NH4	ChE(18:2)+NH4	ChE	ST	Serol lipids 固醇类	(18:2)	(18:2)				C45 H80 O2 N1	666.618	21.0852	0.0397062	0.268319	0.0355498	0.515387	294.32	70.4518	15.8796	28.067	145.515	417.526	465.127	495.086	305.583	41.5866	322.635	214.57	299.314	285.721	333.6	591.342	259.322	247.863	268.344
53POS	ChE(20:4)+NH4	ChE(20:4)+NH4	ChE	ST	Serol lipids 固醇类	(20:4)	(20:4)				C47 H80 O2 N1	690.618	20.3974	0.0397761	0.287773	0.0229699	0.410754	145.893	47.9915	2.55653	1.69046	121.841	175.905	228.393	162.359	149.387	32.9274	131.933	126.056	260.328	184.508	180.567	219.209	124.73	119.836	129.762
54POS	ChE(22:6)+NH4	ChE(22:6)+NH4	ChE	ST	Serol lipids 固醇类	(22:6)	(22:6)				C49 H80 O2 N1	714.618	19.7564	0.0659841	0.256722	0.0111019	0.725616	453.746	174.839	13.7056	5.25508	499.033	720.288	798.387	504.655	505.808	127.902	603.912	497.276	588.944	419.07	420.64	510.688	341.929	300.2	328.983
1038NEG	Cer(d18:1+hO/34:3)+HCOO	Cer(d52:4+hO)+HCOO	Cer	SP	Sphingolipids 鞘脂	(d18:1+hO/34:3)	(d18:1+hO)	(34:3)			C53 H98 O6 N1	844.74	17.0712	0.00544523	0.530853	0.291563	0.00946896	0.0852132	0.0198937	0.00115702	0.00232688	0.0409879	0.0481318	0.0464755	0.0689637	0.0733767	0.012278	0.0662677	0.0786261	0.0649041	0.0613114	0.0846031	0.0652918	0.0699553	0.0707105	0.0702242
1042NEG	Cer(d18:0+pO/34:3)+HCOO	Cer(d52:3+pO)+HCOO	Cer	SP	Sphingolipids 鞘脂	(d18:0+pO/34:3)	(d18:0+pO)	(34:3)			C53 H100 O6 N1	846.756	18.0676	0.00706501	0.417264	0.140867	0.0179308	0.297668	0.038281	0.00615153	0.0165373	0.167386	0.212374	0.196904	0.282836	0.227797	0.017258	0.229488	0.25992	0.268949	0.273145	0.290123	0.238892	0.257399	0.254195	0.254361
1047NEG	Cer(d52:2+pO)+HCOO	Cer(d52:2+pO)+HCOO	Cer	SP	Sphingolipids 鞘脂	(d52:2+pO)	(d52:2+pO)				C53 H102 O6 N1	848.771	19.1742	0.00587078	0.372724	0.0490296	0.00241568	0.132281	0.0284603	0.0130541	0.0127447	0.0961875	0.118391	0.123699	0.162201	0.119259	0.0317941	0.122343	0.146904	0.137393	0.20659	0.157214	0.144787	0.154538	0.152919	0.153042
1048NEG	Cer(d18:0+pO/34:2)+HCOO	Cer(d52:2+pO)+HCOO	Cer	SP	Sphingolipids 鞘脂	(d18:0+pO/34:2)	(d18:0+pO)	(34:2)			C53 H102 O6 N1	848.771	18.6525	0.0287454	0.806073	0.369586	0.0193937	0.029776	0.0231641	0.0121778	0.0161073	0.0213627	0.0252036	0.0199937	0.0342066	0.0252983	0.021207	0.03161	0.0309563	0.0247195	0.0274031	0.0333181	0.0291618	0.0351162	0.0347084	0.0332387
1093NEG	Cer(d54:2+pO)+HCOO	Cer(d54:2+pO)+HCOO	Cer	SP	Sphingolipids 鞘脂	(d54:2+pO)	(d54:2+pO)				C55 H106 O6 N1	876.803	20.3182	0.000441352	0.282594	0.0309718	0.0138944	0.090429	0.0115411	0.0039571	0.005303	0.123575	0.0889516	0.0632054	0.117873	0.0744359	0.00848729	0.106395	0.0982198	0.108379	0.107827	0.145976	0.0682162	0.100894	0.100816	0.100893
10POS	Cer(d18:0/24:1)+H	Cer(d42:1)+H	Cer	SP	Sphingolipids 鞘脂	(d18:0/24:1)	(d18:0)	(24:1)			C42 H84 O3 N1	650.645	14.9989	0.00891721	0.910681	0.710266	0.148791	1.87854	1.45878	0.64853	0.830715	1.38454	1.50558	1.38253	1.01632	1.80192	1.29283	1.49701	1.77968	1.75623	1.38503	1.46435	1.26846	1.37095	1.39562	1.38313
1115NEG	Cer(d55:2+pO)+HCOO	Cer(d55:2+pO)+HCOO	Cer	SP	Sphingolipids 鞘脂	(d55:2+pO)	(d55:2+pO)				C56 H108 O6 N1	890.818	20.9208	0.03175	0.282561	0.0184399	0.0037444	0.0179552	0.00299692	0.00413149	0.00191262	0.0300591	0.0212579	0.0143196	0.0299046	0.015136	0.0052401	0.0219202	0.0187345	0.0218936	0.0148709	0.0307472	0.0111683	0.02156	0.0216271	0.0204289
1119NEG	Cer(d18:0+pO/38:3)+HCOO	Cer(d56:3+pO)+HCOO	Cer	SP	Sphingolipids 鞘脂	(d18:0+pO/38:3)	(d18:0+pO)	(38:3)			C57 H108 O6 N1	902.818	20.5064	0.0103407	0.33108	0.0854676	0.0148429	0.131354	0.0140188	0.00307587	0.00665777	0.164925	0.0886069	0.0711339	0.143823	0.0940114	0.00656363	0.137974	0.123132	0.146163	0.083522	0.161913	0.0734878	0.123193	0.120997	0.121029
1121NEG	Cer(d56:2+pO)+HCOO	Cer(d56:2+pO)+HCOO	Cer	SP	Sphingolipids 鞘脂	(d56:2+pO)	(d56:2+pO)				C57 H110 O6 N1	904.834	21.368	0.00589714	0.299688	0.0293324	0.0165305	0.428043	0.0783536	0.0497925	0.0583527	0.695611	0.424646	0.31619	0.614156	0.328087	0.0632029	0.556312	0.449558	0.508372	0.344442	0.712767	0.236691	0.487307	0.484016	0.481618
1130NEG	Cer(d57:2+pO)+HCOO	Cer(d57:2+pO)+HCOO	Cer	SP	Sphingolipids 鞘脂	(d57:2+pO)	(d57:2+pO)				C58 H112 O6 N1	918.85	21.8635	0.00628105	0.304422	0.0171011	0.0132377	0.168418	0.0180901	0.0300868	0.036879	0.210047	0.204266	0.143373	0.274953	0.140851	0.00980224	0.196629	0.182946	0.200382	0.162342	0.259145	0.133555	0.188933	0.189535	0.18725
1131NEG	Cer(d18:1+hO/40:3)+HCOO	Cer(d58:4+hO)+HCOO	Cer	SP	Sphingolipids 鞘脂	(d18:1+hO/40:3)	(d18:1+hO)	(40:3)			C59 H110 O6 N1	928.834	20.2842	0.00737242	0.359428	0.0605773	0.0184186	0.499874	0.0838771	0.0326548	0.0409387	0.455166	0.421807	0.33463	0.61726	0.357713	0.145707	0.416903	0.42721	0.488336	0.410678	0.589879	0.297167	0.449183	0.450584	0.444292
1132NEG	Cer(d18:0+pO/40:3)+HCOO	Cer(d58:3+pO)+HCOO	Cer	SP	Sphingolipids 鞘脂	(d18:0+pO/40:3)	(d18:0+pO)	(40:3)			C59 H112 O6 N1	930.85	21.2948	0.00549172	0.302013	0.0324168	0.0557618	1.60803	0.196924	0.0860854	0.111502	1.66035	1.55162	1.24295	2.17574	1.2226	0.15473	1.72774	1.61448	1.75711	1.53283	2.3464	0.955034	1.62443	1.62945	1.61213
1133NEG	Cer(d58:2+pO)+HCOO	Cer(d58:2+pO)+HCOO	Cer	SP	Sphingolipids 鞘脂	(d58:2+pO)	(d58:2+pO)				C59 H114 O6 N1	932.865	22.2438	0.00651464	0.323832	0.027929	0.0118915	0.460999	0.0889242	0.0581999	0.0718692	0.551105	0.481429	0.352362	0.714934	0.348045	0.0840857	0.529174	0.488194	0.55781	0.431726	0.674176	0.326708	0.52787	0.521762	0.522175
1134NEG	Cer(d59:3+hO)+HCOO	Cer(d59:3+hO)+HCOO	Cer	SP	Sphingolipids 鞘脂	(d59:3+hO)	(d59:3+hO)				C60 H114 O6 N1	944.865	21.8953	0.00636722	0.294449	0.0371655	0.0157749	0.131437	0.00838685	0.0093786	0.0125987	0.120695	0.145263	0.0947613	0.188785	0.105354	0.00313864	0.134832	0.128853	0.135176	0.137868	0.179018	0.10849	0.134719	0.133217	0.133273
1135NEG	Cer(d59:2+pO)+HCOO	Cer(d59:2+pO)+HCOO	Cer	SP	Sphingolipids 鞘脂	(d59:2+pO)	(d59:2+pO)				C60 H116 O6 N1	946.881	22.5532	0.00774055	0.241695	0.0138157	0.00777493	0.0445435	0.00575617	0.00828409	0.00155517	0.0525592	0.0616216	0.0457837	0.0888573	0.0444353	0.0047177	0.0622971	0.0509755	0.0597815	0.0655147	0.0745104	0.0462477	0.0615087	0.0606714	0.0607129
1138NEG	Cer(d60:5+hO)+HCOO	Cer(d60:5+hO)+HCOO	Cer	SP	Sphingolipids 鞘脂	(d60:5+hO)	(d60:5+hO)				C61 H112 O6 N1	954.85	20.4	0.00551544	0.427363	0.103994	0.0134347	0.230258	0.0690396	0.0101138	0.0121452	0.173987	0.182346	0.146302	0.249784	0.180041	0.0377627	0.208433	0.218387	0.205749	0.215583	0.266112	0.155901	0.217215	0.215101	0.215209
1139NEG	Cer(d60:4+hO)+HCOO	Cer(d60:4+hO)+HCOO	Cer	SP	Sphingolipids 鞘脂	(d60:4+hO)	(d60:4+hO)				C61 H114 O6 N1	956.865	21.3136	0.0170182	0.342415	0.07187	0.0381215	0.922449	0.110895	0.0303323	0.0494682	0.690853	0.76307	0.642455	1.15448	0.652795	0.0604678	0.875845	0.82141	0.920897	0.958888	1.1302	0.569079	0.84205	0.868477	0.844936
1141NEG	Cer(d60:3+hO)+HCOO	Cer(d60:3+hO)+HCOO	Cer	SP	Sphingolipids 鞘脂	(d60:3+hO)	(d60:3+hO)				C61 H116 O6 N1	958.881	22.2485	0.00713981	0.331158	0.0583069	0.0141514	0.337751	0.0512281	0.0343834	0.0123661	0.284746	0.338405	0.217091	0.47553	0.24583	0.0268588	0.320223	0.31866	0.380921	0.315586	0.417486	0.234467	0.358927	0.360193	0.355269
1142NEG	Cer(d60:3+hO)+HCOO	Cer(d60:3+hO)+HCOO	Cer	SP	Sphingolipids 鞘脂	(d60:3+hO)	(d60:3+hO)				C61 H116 O6 N1	958.881	21.8158	0.0115726	0.727356	0.429568	0.00756589	0.0346668	0.0011268		0.0322428	0.0279286	0.0331463	0.0239336	0.0397105	0.0270357	0.000618148	0.0338499	0.0342107	0.0394416	0.0275999	0.0406774	0.0285566	0.0314884	0.0320957	0.0314365
11POS	Cer(d18:0/24:2)+H	Cer(d42:2)+H	Cer	SP	Sphingolipids 鞘脂	(d18:0/24:2)	(d18:0)	(24:2)			C42 H82 O3 N1	648.629	13.9982	0.0439834	1.03791	0.893106	0.0475046	0.214374	0.0675665	0.124221	0.128836	0.13103	0.152942	0.152162	0.0793208	0.192037	0.208917	0.148557	0.188458	0.177649	0.181638	0.126357	0.149496	0.156687	0.148229	0.143732
12POS	Cer(d18:0+pO/22:0)+H	Cer(d40:0+pO)+H	Cer	SP	Sphingolipids 鞘脂	(d18:0+pO/22:0)	(d18:0+pO)	(22:0)			C40 H82 O4 N1	640.624	14.0107	0.0104456	1.72438	0.101845	0.0781445	0.0816113	0.238844	0.272418	0.215168	0.111153	0.0965434	0.15693	0.103972	0.0918489	0.163362	0.0961888	0.0893837	0.105029	0.126835	0.126747	0.104	0.134117	0.136923	0.135205
13POS	Cer(d18:1/16:0)+H	Cer(d34:1)+H	Cer	SP	Sphingolipids 鞘脂	(d18:1/16:0)	(d18:1)	(16:0)			C34 H68 O3 N1	538.519	11.4549	0.00853444	1.061	0.722608	0.566563	17.4699	10.8699	17.8841	14.0597	12.2294	13.1808	19.1156	12.2921	18.6006	10.3804	12.2993	17.793	16.7898	17.3488	17.4787	18.19	13.3751	13.1842	13.1748
14POS	Cer(d18:1/18:0)+H	Cer(d36:1)+H	Cer	SP	Sphingolipids 鞘脂	(d18:1/18:0)	(d18:1)	(18:0)			C36 H72 O3 N1	566.551	12.4668	0.0162704	0.6922	0.273673	0.262351	10.6746	4.86198	2.83663	2.98808	5.57031	8.39486	8.50239	8.39235	11.8571	5.34953	9.10942	9.48563	10.5863	13.7843	9.86153	13.9768	8.95637	9.19809	8.93259
15POS	Cer(d18:1/20:0)+H	Cer(d38:1)+H	Cer	SP	Sphingolipids 鞘脂	(d18:1/20:0)	(d18:1)	(20:0)			C38 H76 O3 N1	594.582	13.5253	0.0458077	0.979536	0.810386	0.280313	3.84571	3.3819	3.49773	3.39397	4.18904	3.69576	2.86723	3.66225	5.13695	3.67615	4.4205	4.30058	5.15053	3.84727	5.26663	3.92468	4.89035	5.19794	4.75577
16POS	Cer(d18:1/22:0)+H	Cer(d40:1)+H	Cer	SP	Sphingolipids 鞘脂	(d18:1/22:0)	(d18:1)	(22:0)			C40 H80 O3 N1	622.613	14.6612	0.0314046	2.42571	0.0512498	1.02281	14.1874	32.5676	54.4963	37.3327	17.9962	12.7723	12.5023	13.8606	15.3319	26.1988	15.8572	14.6259	16.2526	15.0941	21.3374	13.4836	20.1643	20.7151	19.4552
17POS	Cer(d18:1/22:2)+H	Cer(d40:3)+H	Cer	SP	Sphingolipids 鞘脂	(d18:1/22:2)	(d18:1)	(22:2)			C40 H76 O3 N1	618.582	12.615	0.0282306	1.54869	0.0919346	0.119652	0.486659	0.800192	0.441335	0.427401	0.454775	0.329024	0.29061	0.317464	0.660248	0.490194	0.505343	0.45608	0.431346	0.330179	0.502078	0.395669	0.590392	0.621252	0.593518
18POS	Cer(d18:1/23:0)+H	Cer(d41:1)+H	Cer	SP	Sphingolipids 鞘脂	(d18:1/23:0)	(d18:1)	(23:0)			C41 H82 O3 N1	636.629	15.2226	0.0229948	1.64913	0.288644	0.586766	7.05838	5.6454	24.2667	13.3918	7.832	7.01886	7.05589	8.63191	7.82247	5.01985	7.17656	8.12361	7.57214	9.28152	9.42135	10.4937	8.14152	8.22985	7.87304
19POS	Cer(d18:1/24:0)+H	Cer(d42:1)+H	Cer	SP	Sphingolipids 鞘脂	(d18:1/24:0)	(d18:1)	(24:0)			C42 H84 O3 N1	650.645	15.6608	0.030374	2.29541	0.0525552	0.933835	12.2785	27.0694	45.214	31.5916	13.3664	12.6254	11.5816	13.0292	13.3038	22.592	12.7025	12.8458	14.7606	14.3291	16.1003	13.3496	17.1662	17.659	16.6178
20POS	Cer(d18:1/24:0+O)+H	Cer(d42:1+O)+H	Cer	SP	Sphingolipids 鞘脂	(d18:1/24:0+O)	(d18:1)	(24:0+O)			C42 H84 O4 N1	666.639	13.951	0.0152784	1.63362	0.0452691	0.108692	0.264163	0.377432	0.516688	0.547923	0.267542	0.259922	0.261258	0.255709	0.237768	0.539553	0.22052	0.236674	0.280852	0.361183	0.284912	0.269194	0.339297	0.34971	0.345923
21POS	Cer(d18:1/24:1)+H	Cer(d42:2)+H	Cer	SP	Sphingolipids 鞘脂	(d18:1/24:1)	(d18:1)	(24:1)			C42 H82 O3 N1	648.629	14.5842	0.0163075	1.41423	0.0108579	1.22237	48.4082	66.5315	57.0239	56.7514	35.1229	37.6846	47.7387	41.1778	57.5215	57.6505	42.2018	47.349	57.3675	54.2695	52.5362	51.8807	50.7881	52.2315	50.7788
22POS	Cer(d18:1/24:2)+H	Cer(d42:3)+H	Cer	SP	Sphingolipids 鞘脂	(d18:1/24:2)	(d18:1)	(24:2)			C42 H80 O3 N1	646.613	13.6	0.0326447	1.41609	0.0226817	0.445835	6.26296	9.16705	6.67145	8.23491	4.64452	5.73673	5.85048	5.19091	7.09918	7.99793	5.23409	6.16516	6.53628	6.37017	5.97484	6.5255	6.59888	6.83228	6.40116
23POS	Cer(d18:1/24:3)+H	Cer(d42:4)+H	Cer	SP	Sphingolipids 鞘脂	(d18:1/24:3)	(d18:1)	(24:3)			C42 H78 O3 N1	644.598	14.679	0.0270995	1.16903	0.564157	0.659684	12.3471	16.6302	28.1963	13.1778	20.2154	11.9947	16.2006	11.7684	13.264	14.4159	11.9942	15.8732	12.2477	14.2055	15.7003	12.5169	13.1008	12.6886	12.4152
24POS	Cer(d18:1/25:0)+H	Cer(d43:1)+H	Cer	SP	Sphingolipids 鞘脂	(d18:1/25:0)	(d18:1)	(25:0)			C43 H86 O3 N1	664.66	16.3003	0.0233865	2.46975	0.178608	0.136309	0.206626	0.239998	1.19321	0.8015	0.246734	0.205766	0.225815	0.310181	0.253271	0.230521	0.218505	0.21426	0.24173	0.298747	0.429066	0.2634	0.427575	0.445036	0.445695
25POS	Cer(d18:1/25:1)+H	Cer(d43:2)+H	Cer	SP	Sphingolipids 鞘脂	(d18:1/25:1)	(d18:1)	(25:1)			C43 H84 O3 N1	662.645	15.1474	0.0212205	1.26142	0.397676	0.0881188	0.223863	0.159476	0.46283	0.368314	0.226293	0.236511	0.261075	0.23891	0.268143	0.108804	0.219984	0.233016	0.240382	0.191473	0.299099	0.287614	0.18961	0.192659	0.184709
26POS	Cer(d18:2/20:0)+H	Cer(d38:2)+H	Cer	SP	Sphingolipids 鞘脂	(d18:2/20:0)	(d18:2)	(20:0)			C38 H74 O3 N1	592.566	12.498	0.0403207	1.24143	0.348221	0.0918801	0.625996	0.428	0.333968	0.300977	0.441872	0.293273	0.306702	0.318629	0.641886	0.363126	0.501464	0.457933	0.419285	0.0212685	0.472154	0.615429	0.521848	0.537457	0.564965
27POS	Cer(d18:2/22:0)+H	Cer(d40:2)+H	Cer	SP	Sphingolipids 鞘脂	(d18:2/22:0)	(d18:2)	(22:0)			C40 H78 O3 N1	620.598	13.808	0.043097	2.04147	0.0700289	0.292805	1.29798	2.51292	4.3884	3.37238	1.79645	1.23708	1.16609	1.46868	1.27417	1.77936	1.21242	1.27215	1.37424	1.23907	1.56621	0.989149	1.78672	1.87785	1.7239
28POS	Cer(d18:2/23:0)+H	Cer(d41:2)+H	Cer	SP	Sphingolipids 鞘脂	(d18:2/23:0)	(d18:2)	(23:0)			C41 H80 O3 N1	634.613	14.0275	0.0478976	1.95718	0.157262	0.266074	1.3148	1.54392	4.64938	2.58977	1.2139	1.12964	1.37353	1.44231	1.29571	1.23507	1.09746	1.22428	1.3668	1.45256	1.58277	1.40969	1.56722	1.66768	1.51889
29POS	Cer(d20:1/24:0)+H	Cer(d44:1)+H	Cer	SP	Sphingolipids 鞘脂	(d20:1/24:0)	(d20:1)	(24:0)			C44 H88 O3 N1	678.676	17.0985	0.0134272	1.25637	0.415858	0.0455407	0.0440442	0.0527086	0.096264	0.117148	0.0540883	0.065574	0.053675	0.0735361	0.0642455	1.94744	0.0544196	0.0476308	0.0546567	0.0750308	0.0709038	0.070528	0.281799	0.288377	0.281747
2POS	Cer(d17:1/22:0)+H	Cer(d39:1)+H	Cer	SP	Sphingolipids 鞘脂	(d17:1/22:0)	(d17:1)	(22:0)			C39 H78 O3 N1	608.598	14.0976	0.0305742	3.16518	0.127016	0.261091	0.629258	0.924528	4.11047	3.04671	0.806586	0.60717	0.584562	0.7538	0.666609	0.812241	0.615673	0.655891	0.705353	0.816408	1.04322	0.72676	1.07882	1.11559	1.04961
30POS	Cer(d28:0)+H	Cer(d28:0)+H	Cer	SP	Sphingolipids 鞘脂	(d28:0)	(d28:0)				C28 H58 O3 N1	456.441	6.58431	0.040677	1.44547	0.349308	0.0407424	0.0603145	0.0583061	0.126598	0.0421597	0.0739919	0.0497384	0.0552893	0.0197941	0.0946491	0.0651455	0.0817578	0.0559296	0.038862	0.042173	0.0898759	0.0921526	0.0671936	0.0701512	0.0646787
31POS	Cer(d32:0)+H	Cer(d32:0)+H	Cer	SP	Sphingolipids 鞘脂	(d32:0)	(d32:0)				C32 H66 O3 N1	512.504	9.459	0.00523041	0.972462	0.883539	0.293122	2.7945	3.61452	5.15799	2.76788	3.65102	3.35097	3.0502	4.68863	3.71828	3.21995	3.38866	9.80198	6.68524	7.6918	4.40355	6.24455	4.8812	4.92648	4.92485
32POS	Cer(d34:0)+H	Cer(d34:0)+H	Cer	SP	Sphingolipids 鞘脂	(d34:0)	(d34:0)				C34 H70 O3 N1	540.535	10.8434	0.0252006	0.829593	0.212832	0.243524	2.34269	2.27319	3.58413	2.30341	3.39947	2.70705	2.90267	3.65173	3.23128	2.27447	2.7235	7.16107	4.71538	6.06428	3.61261	4.84342	3.63406	3.62474	3.47346
33POS	Cer(d34:1)+H	Cer(d34:1)+H	Cer	SP	Sphingolipids 鞘脂	(d34:1)	(d34:1)				C34 H68 O3 N1	538.519	12.4566	0.0584366	0.79114	0.205365	0.111947	0.507508	0.462822	0.534201	0.82354	0.611008	0.627636	0.905864	0.798172	0.501581	0.188318	0.599769	0.472208	0.980966	0.77283	0.842192	0.5087	0.638341	0.689102	0.615112
34POS	Cer(d36:0)+H	Cer(d36:0)+H	Cer	SP	Sphingolipids 鞘脂	(d36:0)	(d36:0)				C36 H74 O3 N1	568.566	12.053	0.0133298	0.720473	0.268705	0.0640942	0.244926	0.19492	0.193307	0.208722	0.458747	0.235397	0.324156	0.150202	0.300615	0.309559	0.362008	0.320706	0.24401	0.355485	0.46299	0.472592	0.319317	0.326853	0.326757
35POS	Cer(d36:1)+H	Cer(d36:1)+H	Cer	SP	Sphingolipids 鞘脂	(d36:1)	(d36:1)				C36 H72 O3 N1	566.551	13.5128	0.0311541	0.911943	0.636106	0.0857299	0.230187	0.192381	0.376673	0.41729	0.316999	0.318355	0.30096	0.397685	0.266636	0.124722	0.368775	0.222981	0.473845	0.389141	0.266285	0.30695	0.372491	0.390319	0.36816
36POS	Cer(d41:4)+H	Cer(d41:4)+H	Cer	SP	Sphingolipids 鞘脂	(d41:4)	(d41:4)				C41 H76 O3 N1	630.582	14.12	0.026775	1.75705	0.234406	0.26157	1.34863	1.63841	4.89818	2.20044	1.79598	1.18376	1.38488	1.3755	1.39951	1.43413	1.26168	1.48819	1.3427	1.76525	1.94533	1.46825	2.31607	2.3102	2.20762
37POS	Cer(d42:3)+H	Cer(d42:3)+H	Cer	SP	Sphingolipids 鞘脂	(d42:3)	(d42:3)				C42 H80 O3 N1	646.613	15.0746	0.00736664	0.869517	0.593024	0.115751	0.765113	0.966144	0.526008	0.327427	1.02673	0.7432	0.625398	0.577233	0.701086	0.883524	0.719251	0.772026	0.870022	0.592171	0.798004	0.571154	0.772725	0.784173	0.779103
38POS	Cer(d43:3)+H	Cer(d43:3)+H	Cer	SP	Sphingolipids 鞘脂	(d43:3)	(d43:3)				C43 H82 O3 N1	660.629	15.6948	0.0117624	0.716642	0.0930729	0.0622614	0.234106	0.158768	0.273047	0.148209	0.344589	0.305402	0.267603	0.218442	0.223498	0.132063	0.20804	0.249017	0.324886	0.277161	0.271668	0.239846	0.316888	0.319273	0.311982
3POS	Cer(d17:1/22:1)+H	Cer(d39:2)+H	Cer	SP	Sphingolipids 鞘脂	(d17:1/22:1)	(d17:1)	(22:1)			C39 H76 O3 N1	606.582	12.96	0.0323049	1.86227	0.253264	0.0530564	0.0722302	0.0665626	0.231657	0.0743123	0.0715297	0.0404236	0.0628825	0.0639925	0.0752797	0.0471818	0.0522665	0.0477817	0.0739137	0.0477687	0.0595813	0.0590895	0.101649	0.104078	0.0976114
4POS	Cer(d18:0)+H	Cer(d18:0)+H	Cer	SP	Sphingolipids 鞘脂	(d18:0)	(d18:0)				C18 H38 O3 N1	316.285	1.71592	0.0159114	1.31047	0.304399	0.0828228	0.129546	0.198963	0.363978	0.292169	0.188497	0.200754	0.193044	0.169079	0.208719	0.186629	0.208696	0.321483	0.270668	0.302015	0.216556	0.292753	0.227637	0.230102	0.222992
5POS	Cer(d18:0/16:0)+H	Cer(d34:0)+H	Cer	SP	Sphingolipids 鞘脂	(d18:0/16:0)	(d18:0)	(16:0)			C34 H70 O3 N1	540.535	11.8101	0.0021018	1.17958	0.707434	0.195157	5.62515	1.93768	1.67627	1.6255	3.29808	2.58234	1.76064	1.56953	5.18129	2.07509	4.56219	4.30278	3.21348	2.88262	3.72214	3.64668	3.64205	3.62756	3.63062
6POS	Cer(d18:0/18:0)+H	Cer(d36:0)+H	Cer	SP	Sphingolipids 鞘脂	(d18:0/18:0)	(d18:0)	(18:0)			C36 H74 O3 N1	568.566	12.8282	0.090209	1.11305	0.729029	0.0771535	0.595806	0.353182	0.197323	0.204169	0.327045	0.330804	0.272639	0.282823	0.570902	0.405176	0.499661	0.578231	0.554926	0.645459	0.380207	0.519977	0.453203	0.518992	0.439616
717NEG	Cer(d13:0/17:1)+HCOO	Cer(d30:1)+HCOO	Cer	SP	Sphingolipids 鞘脂	(d13:0/17:1)	(d13:0)	(17:1)			C31 H60 O5 N1	526.448	9.17078	0.0133714	0.859847	0.166483	0.0517335	0.133723	0.139839	0.104786	0.107883	0.153534	0.138397	0.117396	0.15616	0.156906	0.138485	0.166323	0.166827	0.150577	0.160484	0.142986	0.149408	0.175943	0.171889	0.171972
736NEG	Cer(d18:2/16:0)+HCOO	Cer(d34:2)+HCOO	Cer	SP	Sphingolipids 鞘脂	(d18:2/16:0)	(d18:2)	(16:0)			C35 H66 O5 N1	580.495	10.5012	0.0120895	1.07758	0.632869	0.10232	0.488166	0.330806	0.565307	0.478662	0.317187	0.531039	0.466782	0.413804	0.526284	0.4263	0.410414	0.411362	0.464549	0.418278	0.436517	0.413208	0.414673	0.405942	0.406286
749NEG	Cer(d18:1/17:0)+HCOO	Cer(d35:1)+HCOO	Cer	SP	Sphingolipids 鞘脂	(d18:1/17:0)	(d18:1)	(17:0)			C36 H70 O5 N1	596.526	11.9007	0.0168605	1.2014	0.125326	0.100705	0.553631	0.397872	0.433935	0.469977	0.312492	0.381171	0.402755	0.447962	0.492651	0.433668	0.438272	0.486626	0.393806	0.527598	0.537734	0.487019	0.498824	0.484211	0.484883
752NEG	Cer(d18:1/18:1)+HCOO	Cer(d36:2)+HCOO	Cer	SP	Sphingolipids 鞘脂	(d18:1/18:1)	(d18:1)	(18:1)			C37 H70 O5 N1	608.526	11.5552	0.0164223	1.1438	0.611383	0.0723652	0.459302	0.260581	0.196082	0.22101	0.169534	0.238007	0.298553	0.287942	0.494119	0.364964	0.444146	0.483058	0.314309	0.362258	0.316165	0.272591	0.365561	0.355218	0.3555
762NEG	Cer(d18:1/19:0)+HCOO	Cer(d37:1)+HCOO	Cer	SP	Sphingolipids 鞘脂	(d18:1/19:0)	(d18:1)	(19:0)			C38 H74 O5 N1	624.557	12.9028	0.00840337	1.8687	0.0155862	0.12401	0.443235	0.464547	0.697331	0.707881	0.302762	0.22809	0.303513	0.403393	0.382787	0.375544	0.445161	0.55631	0.282695	0.374018	0.473992	0.387723	0.61186	0.620615	0.621073
764NEG	Cer(d18:0+pO/18:0)+HCOO	Cer(d36:0+pO)+HCOO	Cer	SP	Sphingolipids 鞘脂	(d18:0+pO/18:0)	(d18:0+pO)	(18:0)			C37 H74 O6 N1	628.552	11.8467	0.0166443	0.812705	0.449038	0.038144	0.175376	0.0854438	0.06243	0.0613308	0.106851	0.116493	0.121498	0.128369	0.136974	0.0170998	0.119691	0.122355	0.168146	0.179835	0.16799	0.134106	0.110091	0.107196	0.110551
770NEG	Cer(d18:0/20:0)+HCOO	Cer(d38:0)+HCOO	Cer	SP	Sphingolipids 鞘脂	(d18:0/20:0)	(d18:0)	(20:0)			C39 H78 O5 N1	640.589	13.8398	0.0173862	1.41895	0.324179	0.0680354	0.327454	0.30683	0.108367	0.137375	0.205314	0.136711	0.106184	0.171986	0.187115	0.297519	0.296974	0.320645	0.196188	0.160041	0.24241	0.16575	0.31201	0.322191	0.313528
777NEG	Cer(d17:1/22:0)+HCOO	Cer(d39:1)+HCOO	Cer	SP	Sphingolipids 鞘脂	(d17:1/22:0)	(d17:1)	(22:0)			C40 H78 O5 N1	652.589	13.9963	0.0105591	3.30483	0.0651515	0.325348	1.32644	1.95364	5.24112	5.38682	1.06821	0.854002	0.881192	1.40498	0.965266	1.43548	1.23498	1.29684	0.943392	1.27219	1.63645	1.08775	2.27138	2.3121	2.31465
779NEG	Cer(d18:0+pO/20:0)+HCOO	Cer(d38:0+pO)+HCOO	Cer	SP	Sphingolipids 鞘脂	(d18:0+pO/20:0)	(d18:0+pO)	(20:0)			C39 H78 O6 N1	656.583	12.8265	0.0480504	1.51837	0.0852841	0.0349425	0.0454551	0.0640564	0.0400691	0.0393067	0.0286222	0.0195903	0.0310403	0.0451488	0.0253087	0.0631648	0.0333076	0.0414319	0.0290871	0.0435309	0.0400819	0.0432763	0.0588604	0.0647422	0.0626718
782NEG	Cer(d18:1/22:1)+HCOO	Cer(d40:2)+HCOO	Cer	SP	Sphingolipids 鞘脂	(d18:1/22:1)	(d18:1)	(22:1)			C41 H78 O5 N1	664.589	13.4076	0.00214506	1.39742	0.143711	0.432149	10.2055	7.88265	6.1415	11.3911	7.36663	4.62278	4.96985	8.53101	6.04923	5.16861	7.75357	9.20839	7.6087	5.7634	9.50837	5.7863	10.2269	10.2579	10.2155
783NEG	Cer(d18:0/22:1)+HCOO	Cer(d40:1)+HCOO	Cer	SP	Sphingolipids 鞘脂	(d18:0/22:1)	(d18:0)	(22:1)			C41 H80 O5 N1	666.604	13.8058	0.015355	1.43666	0.496864	0.0614779	0.551259	0.236278	0.0958026	0.140956	0.26504	0.146286	0.115284	0.186361	0.260189	0.168394	0.360348	0.39501	0.269694	0.158449	0.311298	0.175865	0.350166	0.360316	0.351861
787NEG	Cer(d17:1/24:2)+HCOO	Cer(d41:3)+HCOO	Cer	SP	Sphingolipids 鞘脂	(d17:1/24:2)	(d17:1)	(24:2)			C42 H78 O5 N1	676.589	13.024	0.00587388	2.07162	0.0052846	0.0957208	0.232146	0.368565	0.326733	0.382756	0.137983	0.116128	0.16683	0.21151	0.188942	0.272609	0.176084	0.231721	0.125477	0.193009	0.20793	0.16978	0.366295	0.363504	0.362094
788NEG	Cer(d18:2/23:0)+HCOO	Cer(d41:2)+HCOO	Cer	SP	Sphingolipids 鞘脂	(d18:2/23:0)	(d18:2)	(23:0)			C42 H80 O5 N1	678.604	14.2306	0.00592317	2.02619	0.0888014	0.2376	1.04373	1.32159	2.55109	3.08366	0.876961	0.775217	1.02657	1.26959	0.859019	0.872263	1.09135	1.26384	0.747247	1.11024	1.25423	0.865779	1.93538	1.95457	1.95608
795NEG	Cer(d18:0+pO/22:1)+HCOO	Cer(d40:1+pO)+HCOO	Cer	SP	Sphingolipids 鞘脂	(d18:0+pO/22:1)	(d18:0+pO)	(22:1)			C41 H80 O6 N1	682.599	12.8039	0.0541031	1.75069	0.00616682	0.0338122	0.0361767	0.0478847	0.0497253	0.039072	0.0282139	0.016616	0.0235509	0.0303568	0.0210091	0.0913175	0.0264707	0.0307623	0.0215971	0.0300714	0.0351161	0.0253929	0.0460996	0.0506931	0.0507217
7POS	Cer(d18:0/22:0)+H	Cer(d40:0)+H	Cer	SP	Sphingolipids 鞘脂	(d18:0/22:0)	(d18:0)	(22:0)			C40 H82 O3 N1	624.629	15.0758	0.0406922	1.29721	0.115514	0.134166	0.580518	0.767505	0.665488	0.805347	0.739259	0.545539	0.485164	0.403051	0.514273	0.54461	0.521061	0.555105	0.632406	0.455338	0.566602	0.394928	0.519615	0.540629	0.498348
802NEG	Cer(d18:1/24:4)+HCOO	Cer(d42:5)+HCOO	Cer	SP	Sphingolipids 鞘脂	(d18:1/24:4)	(d18:1)	(24:4)			C43 H76 O5 N1	686.573	12.0883	0.0120971	1.71652	0.582008	0.0304487	0.369833	0.10769	0.00209059	0.00432425	0.0670874	0.0537845	0.0888279	0.0722293	0.185958	0.0435737	0.204351	0.223646	0.155831	0.125943	0.135216	0.171203	0.152189	0.148985	0.149108
805NEG	Cer(d18:2/24:2)+HCOO	Cer(d42:4)+HCOO	Cer	SP	Sphingolipids 鞘脂	(d18:2/24:2)	(d18:2)	(24:2)			C43 H78 O5 N1	688.589	12.6601	0.0664364	1.00865	0.980133	0.085121	0.641581	0.589514	0.195694	0.163336	0.314191	0.363757	0.420761	0.477779	0.443408	0.409124	0.297171	0.686429	0.33763	0.479268	0.530318	0.480461	0.660147	0.741923	0.742914
808NEG	Cer(d42:2)+HCOO	Cer(d42:2)+HCOO	Cer	SP	Sphingolipids 鞘脂	(d42:2)	(d42:2)				C43 H82 O5 N1	692.62	13.887	0.0898419	1.09539	0.820573	0.0665428	0.421234	0.30025	0.129301	0.131963	0.128901	0.129164	0.294542	0.344563	0.19099	0.209868	0.301127	0.272884	0.3174	0.133064	0.339171	0.397313	0.310536	0.361262	0.310126
809NEG	Cer(d18:1/24:0)+HCOO	Cer(d42:1)+HCOO	Cer	SP	Sphingolipids 鞘脂	(d18:1/24:0)	(d18:1)	(24:0)			C43 H84 O5 N1	694.635	15.8756	0.00385347	2.21871	0.00884492	1.01793	21.1095	43.4299	36.6766	39.5111	15.0547	13.7394	14.8671	19.7664	16.2915	36.8582	19.6364	20.5041	16.1985	18.6125	22.1133	17.228	26.9696	27.1783	27.0729
814NEG	Cer(d18:0+pO/23:1)+HCOO	Cer(d41:1+pO)+HCOO	Cer	SP	Sphingolipids 鞘脂	(d18:0+pO/23:1)	(d18:0+pO)	(23:1)			C42 H82 O6 N1	696.615	13.287	0.0401023	0.846643	0.558561	0.0401241	0.108195	0.0515788	0.0864852	0.0897038	0.0580586	0.0822468	0.0974267	0.159085	0.0711547	0.0481421	0.0634607	0.109319	0.0732936	0.15423	0.104704	0.137917	0.155885	0.167086	0.167385
817NEG	Cer(d18:0+pO/23:0)+HCOO	Cer(d41:0+pO)+HCOO	Cer	SP	Sphingolipids 鞘脂	(d18:0+pO/23:0)	(d18:0+pO)	(23:0)			C42 H84 O6 N1	698.63	14.4478	0.0249902	1.95373	0.281929	0.0786401	0.034047	0.0849464	0.314504	0.359283	0.0900822	0.083838	0.103752	0.128104	0.0679223	0.0813186	0.0809888	0.0772987	0.065074	0.162607	0.120424	0.072236	0.140114	0.146147	0.146551
821NEG	Cer(d18:1/25:1)+HCOO	Cer(d43:2)+HCOO	Cer	SP	Sphingolipids 鞘脂	(d18:1/25:1)	(d18:1)	(25:1)			C44 H84 O5 N1	706.635	15.0428	0.0154218	2.3424	0.00868275	0.0364262	0.0364639	0.0384225	0.0561942	0.0658297	0.0171232	0.019049	0.021509	0.0263823	0.0229099	0.0321488	0.0297605	0.0333671	0.0210716	0.02692	0.0361395	0.0228247	0.0419406	0.0431671	0.042159
822NEG	Cer(d18:1/25:0)+HCOO	Cer(d43:1)+HCOO	Cer	SP	Sphingolipids 鞘脂	(d18:1/25:0)	(d18:1)	(25:0)			C44 H86 O5 N1	708.651	16.4918	0.00765713	1.24032	0.415942	0.137912	0.570686	0.483794	0.909613	1.07068	0.400448	0.501874	0.789051	0.755383	0.506947	0.529982	0.540842	0.673761	0.447642	0.664949	0.707987	0.552653	0.833984	0.846392	0.83729
823NEG	Cer(d18:1/25:0)+HCOO	Cer(d43:1)+HCOO	Cer	SP	Sphingolipids 鞘脂	(d18:1/25:0)	(d18:1)	(25:0)			C44 H86 O5 N1	708.651	16.153	0.00696849	2.99823	0.08961	0.144414	0.220857	0.379314	1.01074	1.10713	0.197223	0.18227	0.223786	0.303269	0.209417	0.294711	0.259857	0.262388	0.200139	0.2615	0.429958	0.22198	0.433815	0.439713	0.435481
830NEG	Cer(d18:0+pO/24:0)+HCOO	Cer(d42:0+pO)+HCOO	Cer	SP	Sphingolipids 鞘脂	(d18:0+pO/24:0)	(d18:0+pO)	(24:0)			C43 H86 O6 N1	712.646	15.0749	0.0112234	1.63217	0.0822656	0.134736	0.341402	0.8685	0.592091	0.664486	0.346612	0.291148	0.430272	0.443133	0.268733	1.12747	0.364252	0.398983	0.293252	0.615284	0.508364	0.377888	0.785681	0.772062	0.788464
836NEG	Cer(d18:1/26:1)+HCOO	Cer(d44:2)+HCOO	Cer	SP	Sphingolipids 鞘脂	(d18:1/26:1)	(d18:1)	(26:1)			C45 H86 O5 N1	720.651	15.6121	0.0115815	1.83232	0.0377577	0.0688511	0.120776	0.234036	0.147249	0.165907	0.0615141	0.0688354	0.11219	0.122007	0.0930911	0.407004	0.0990418	0.140172	0.0858037	0.130929	0.148006	0.0990014	0.174996	0.178885	0.175843
840NEG	Cer(d24:0+pO/18:1+O)+HCOO	Cer(d42:1+pO+O)+HCOO	Cer	SP	Sphingolipids 鞘脂	(d24:0+pO/18:1+O)	(d24:0+pO)	(18:1+O)			C43 H84 O7 N1	726.625	13.1386	0.180942	1.71104	0.146272	0.0404756	0.0575823	0.100828	0.0443663	0.0431699	0.0228676	0.0241097	0.047286	0.0494776	0.0276727	0.141101	0.0375839	0.0539119	0.022759	0.0488888	0.0610617	0.0420687	0.0899822	0.123058	0.0924499
853NEG	Cer(d20:0+pO/24:0)+HCOO	Cer(d44:0+pO)+HCOO	Cer	SP	Sphingolipids 鞘脂	(d20:0+pO/24:0)	(d20:0+pO)	(24:0)			C45 H90 O6 N1	740.677	16.3322	0.0154917	1.5052	0.200153	0.0219947	0.00708203	0.0135974	0.0233192	0.0223075	0.010167	0.0119047	0.0104924	0.0114874	0.00924683	0.649955	0.00949792	0.0107676	0.00735558	0.0126117	0.0115257	0.00817467	0.0559105	0.0574103	0.0574643
8POS	Cer(d18:0/23:0)+H	Cer(d41:0)+H	Cer	SP	Sphingolipids 鞘脂	(d18:0/23:0)	(d18:0)	(23:0)			C41 H84 O3 N1	638.645	15.6798	0.0287845	0.967644	0.867203	0.0799081	0.219299	0.169518	0.360583	0.315795	0.295285	0.275392	0.32719	0.202945	0.204061	0.106664	0.181614	0.20042	0.231453	0.242839	0.26628	0.193129	0.22493	0.236254	0.236786
989NEG	Cer(d50:2+pO)+HCOO	Cer(d50:2+pO)+HCOO	Cer	SP	Sphingolipids 鞘脂	(d50:2+pO)	(d50:2+pO)				C51 H98 O6 N1	820.74	18	0.0100792	0.354507	0.0365205	0.0118555	0.30526	0.0575797	0.0236471	0.0328759	0.261065	0.273996	0.282525	0.36536	0.24927	0.0396091	0.279815	0.308928	0.336726	0.274576	0.359296	0.247266	0.308744	0.309872	0.304028
9POS	Cer(d18:0/24:0)+H	Cer(d42:0)+H	Cer	SP	Sphingolipids 鞘脂	(d18:0/24:0)	(d18:0)	(24:0)			C42 H86 O3 N1	652.66	16.2939	0.0204637	1.06338	0.632699	0.127416	0.569978	0.745696	0.594237	0.726885	0.718669	0.734085	0.554818	0.472072	0.712789	0.727396	0.598039	0.542536	0.722136	0.542358	0.598922	0.419802	0.688444	0.712917	0.713923
39POS	CerG1(d18:1/22:0)+H	CerG1(d40:1)+H	CerG1	SP	Sphingolipids 鞘脂	(d18:1/22:0)	(d18:1)	(22:0)			C46 H90 O8 N1	784.666	13.5335	0.0231398	1.07893	0.738604	0.188123	0.777432	1.72435	1.41414	1.25966	1.71788	0.962719	1.21228	0.90408	1.18707	0.950015	1.09535	1.04082	1.32849	1.06152	1.51308	1.06797	1.69437	1.76462	1.69717
40POS	CerG1(d18:1/23:0)+H	CerG1(d41:1)+H	CerG1	SP	Sphingolipids 鞘脂	(d18:1/23:0)	(d18:1)	(23:0)			C47 H92 O8 N1	798.682	14.0843	0.029823	1.33956	0.473935	0.124917	0.264965	0.254513	1.01669	0.690347	0.398041	0.387887	0.410439	0.465756	0.478709	0.165772	0.374431	0.329252	0.444533	0.589552	0.493844	0.63062	0.510786	0.537611	0.538584
41POS	CerG1(d18:1/24:0)+H	CerG1(d42:1)+H	CerG1	SP	Sphingolipids 鞘脂	(d18:1/24:0)	(d18:1)	(24:0)			C48 H94 O8 N1	812.697	14.6259	0.0336741	1.94688	0.0439169	0.226891	0.727028	2.08857	2.00253	1.90963	0.910548	0.827856	0.916027	0.801226	1.16861	1.19764	0.869843	0.874708	1.1604	1.21447	1.23901	1.30396	1.3286	1.38342	1.29427
42POS	CerG1(d18:1/24:1)+H	CerG1(d42:2)+H	CerG1	SP	Sphingolipids 鞘脂	(d18:1/24:1)	(d18:1)	(24:1)			C48 H92 O8 N1	810.682	13.471	0.0180408	0.783821	0.0418431	0.159688	1.33583	1.34446	1.0848	1.04072	1.51012	1.5104	1.79843	1.3123	1.76306	0.997171	1.18027	1.51981	1.93886	1.92539	1.92796	1.86259	2.1549	2.22216	2.22509
48POS	CerG2(d18:1/24:0)+H	CerG2(d42:1)+H	CerG2	SP	Sphingolipids 鞘脂	(d18:1/24:0)	(d18:1)	(24:0)			C54 H104 O13 N1	974.75	14.1212	0.026161	1.70199	0.0380189	0.106796	0.211305	0.451585	0.464984	0.436246	0.237926	0.211667	0.250787	0.218616	0.263376	0.355913	0.243706	0.242056	0.266229	0.301604	0.274704	0.27062	0.347735	0.363942	0.364023
49POS	CerG2(d18:1/24:1)+H	CerG2(d42:2)+H	CerG2	SP	Sphingolipids 鞘脂	(d18:1/24:1)	(d18:1)	(24:1)			C54 H102 O13 N1	972.735	13.0227	0.0310423	0.688217	0.31509	0.0659786	0.510275	0.570267	0.187863	0.0311667	0.436186	0.420819	0.582958	0.448356	0.652551	0.587987	0.499136	0.503304	0.686823	0.52018	0.591527	0.56629	0.576321	0.595153	0.55935
1148NEG	CerG2GNAc1(d32:1)-H	CerG2GNAc1(d32:1)-H	CerG2GNAc1	SP	Sphingolipids 鞘脂	(d32:1)	(d32:1)				C52 H95 O18 N2	1035.66	2.67995	0.00740371	1.34121	0.288379	0.358934	11.3198	6.13281	4.72659	5.44777	5.64061	5.13745	4.94948	4.87111	4.39914	3.38918	9.04549	5.20863	6.61104	7.58866	5.11202	8.90393	9.2715	9.18033	9.13831
1151NEG	CerG2GNAc1(d34:2)-H	CerG2GNAc1(d34:2)-H	CerG2GNAc1	SP	Sphingolipids 鞘脂	(d34:2)	(d34:2)				C54 H97 O18 N2	1061.67	2.70472	0.0107615	1.03714	0.943292	0.179102	6.48196	2.55221	0.788197	1.12513	2.68989	2.40689	3.19318	2.2655	1.70468	0.889009	3.74239	2.28349	3.43351	4.2901	2.38991	4.12364	4.25616	4.33169	4.2483
1153NEG	CerG2GNAc1(d36:1)-H	CerG2GNAc1(d36:1)-H	CerG2GNAc1	SP	Sphingolipids 鞘脂	(d36:1)	(d36:1)				C56 H103 O18 N2	1091.72	3.82688	0.00862072	0.80242	0.611189	0.198279	9.20813	2.6397	1.74669	1.99463	4.76444	5.18731	4.36628	5.10965	3.66636	1.25109	7.15517	4.93447	5.48661	11.6916	3.71153	7.19862	7.69917	7.62336	7.56815
1214NEG	GM1(d40:3)-H	GM1(d40:3)-H	GM1	SP	Sphingolipids 鞘脂	(d40:3)	(d40:3)				C77 H134 O31 N3	1596.9	16.61	0.0244404	0.481953	0.0120679	0.0471406	0.268613	0.239471	0.132535	0.0708299	0.424809	0.304011	0.40429	0.343069	0.357976	0.393085	0.203668	0.204843	0.408512	0.337517	0.215295	0.187708	0.160113	0.152979	0.15424
872NEG	phSM(d32:0+pO)+HCOO	phSM(d32:0+pO)+HCOO	phSM	SP	Sphingolipids 鞘脂	(d32:0+pO)	(d32:0+pO)				C38 H78 O10 N2 P1	753.54	9.77018	0.0198347	1.09517	0.439764	0.159428	0.836753	1.00595	0.986881	1.31194	1.04747	0.986391	0.858545	0.88924	0.947764	1.10721	0.94883	0.803581	0.997378	1.03586	0.918911	0.855391	0.982551	1.01224	1.02044
1004NEG	SM(d22:0/18:2)+HCOO	SM(d40:2)+HCOO	SM	SP	Sphingolipids 鞘脂	(d22:0/18:2)	(d22:0)	(18:2)			C46 H90 O8 N2 P1	829.644	12.0833	0.00894114	2.84341	0.0108881	0.772065	9.68104	24.9061	22.3418	20.3441	8.8667	5.79147	5.20652	7.31149	7.72475	20.8706	10.0807	10.8841	7.75922	6.39786	7.3374	5.98502	11.8976	12.05	12.105
1009NEG	SM(d22:1/18:0)+HCOO	SM(d40:1)+HCOO	SM	SP	Sphingolipids 鞘脂	(d22:1/18:0)	(d22:1)	(18:0)			C46 H92 O8 N2 P1	831.66	13.107	0.00547643	2.59496	0.0214712	2.62892	91.6516	277.101	252.872	260.876	101.777	75.0463	70.0266	93.2335	80.6153	274.122	116.014	107.462	80.9629	90.403	97.4118	77.706	160.235	160.209	161.747
1014NEG	SM(d22:0/18:0)+HCOO	SM(d40:0)+HCOO	SM	SP	Sphingolipids 鞘脂	(d22:0/18:0)	(d22:0)	(18:0)			C46 H94 O8 N2 P1	833.675	13.4987	0.00110021	2.47562	0.0687934	0.394589	2.62214	8.37466	3.36454	7.59401	2.90386	1.9174	1.81772	2.22965	2.05328	6.64653	3.19188	3.41322	2.15694	2.22727	2.6957	2.19923	3.5343	3.53414	3.54096
1036NEG	SM(d22:1/19:1)+HCOO	SM(d41:2)+HCOO	SM	SP	Sphingolipids 鞘脂	(d22:1/19:1)	(d22:1)	(19:1)			C47 H92 O8 N2 P1	843.66	12.5598	0.00463266	2.78759	0.037598	0.572604	3.91304	9.3298	14.8289	14.2774	3.76522	3.48316	3.54429	4.39937	3.81339	7.9883	4.68665	4.78992	2.95247	4.5877	3.73706	3.37231	7.81069	7.81212	7.74891
1039NEG	SM(d40:2+pO)+HCOO	SM(d40:2+pO)+HCOO	SM	SP	Sphingolipids 鞘脂	(d40:2+pO)	(d40:2+pO)				C46 H90 O9 N2 P1	845.639	13.718	0.0252581	0.694265	0.391774	0.319051	18.2456	13.8362	3.4212	1.58959	11.7885	8.9424	16.9019	15.7943	9.66237	5.63711	10.7942	17.1351	10.3791	19.0333	17.606	18.6435	11.695	12.2575	12.1769
1040NEG	SM(d41:1)+HCOO	SM(d41:1)+HCOO	SM	SP	Sphingolipids 鞘脂	(d41:1)	(d41:1)				C47 H94 O8 N2 P1	845.675	13.6178	0.0158148	2.62781	0.0795385	1.54538	29.1297	50.7465	112.74	123.02	28.0038	27.4325	26.5792	38.0982	30.4632	46.7776	36.6383	42.0352	26.1209	39.1669	31.1845	35.0134	57.3447	58.1488	59.1816
1058NEG	SM(d22:0/20:3)+HCOO	SM(d42:3)+HCOO	SM	SP	Sphingolipids 鞘脂	(d22:0/20:3)	(d22:0)	(20:3)			C48 H92 O8 N2 P1	855.66	12.1946	0.00909349	2.38951	0.08286	0.8952	11.5895	44.9876	21.9195	22.4414	9.53495	11.3127	11.4228	9.97164	14.2334	44.0265	15.0115	18.2992	9.29787	10.4888	9.84436	11.8698	19.4316	19.3863	19.7137
1063NEG	SM(d22:1/20:1)+HCOO	SM(d42:2)+HCOO	SM	SP	Sphingolipids 鞘脂	(d22:1/20:1)	(d22:1)	(20:1)			C48 H94 O8 N2 P1	857.675	13.043	0.00836677	1.78033	0.0649776	2.66804	145.985	367.586	219.405	229.788	119.064	127.415	144.892	149.406	152.47	337.269	175.105	204.64	134.724	152.382	138.332	143.716	199.013	199.19	201.997
1068NEG	SM(d24:0/18:1)+HCOO	SM(d42:1)+HCOO	SM	SP	Sphingolipids 鞘脂	(d24:0/18:1)	(d24:0)	(18:1)			C48 H96 O8 N2 P1	859.691	14.1726	0.00865052	2.89662	0.0237627	2.25573	57.8813	212.525	176.95	185.967	55.1075	50.5304	49.6953	63.3087	53.7447	206.867	72.7894	78.0104	53.2791	61.2896	56.8526	53.7744	114.779	115.696	116.779
1086NEG	SM(d43:2)+HCOO	SM(d43:2)+HCOO	SM	SP	Sphingolipids 鞘脂	(d43:2)	(d43:2)				C49 H96 O8 N2 P1	871.691	13.5369	0.0353114	2.36126	0.0457998	0.2208	0.515565	1.80145	1.92129	1.92767	0.791998	0.500105	0.508012	0.811188	0.84518	1.71234	1.00881	1.4072	0.587643	0.714222	0.753619	0.719511	1.28868	1.35645	1.37992
1088NEG	SM(d43:1)+HCOO	SM(d43:1)+HCOO	SM	SP	Sphingolipids 鞘脂	(d43:1)	(d43:1)				C49 H98 O8 N2 P1	873.707	14.972	0.0120418	2.01189	0.130487	0.29458	1.11515	1.91673	4.12721	4.51123	1.24206	1.37515	1.38657	1.7969	1.29817	2.00644	1.46901	1.84946	1.09047	1.65655	1.45204	1.30877	2.44099	2.49848	2.48333
1090NEG	SM(d42:1+pO)+HCOO	SM(d42:1+pO)+HCOO	SM	SP	Sphingolipids 鞘脂	(d42:1+pO)	(d42:1+pO)				C48 H96 O9 N2 P1	875.686	12.5371	0.00246249	2.00764	0.045124	0.233553	0.925882	2.64345	1.9175	1.67861	0.866198	0.786578	0.959941	0.956379	1.05774	2.61008	1.4672	1.30718	0.842639	1.07316	0.91933	0.920155	1.62502	1.62512	1.61815
1094NEG	SM(d42:0+pO)+HCOO	SM(d42:0+pO)+HCOO	SM	SP	Sphingolipids 鞘脂	(d42:0+pO)	(d42:0+pO)				C48 H98 O9 N2 P1	877.702	13.58	0.0601991	3.15407	0.0279154	0.231183	0.557428	1.79591	2.03943	2.36033	0.5452	0.584939	0.349803	0.661127	0.648031	1.64315	0.792843	0.872675	0.372403	0.87952	0.546799	0.612714	1.25581	1.25541	1.12909
1113NEG	SM(d44:1)+HCOO	SM(d44:1)+HCOO	SM	SP	Sphingolipids 鞘脂	(d44:1)	(d44:1)				C50 H100 O8 N2 P1	887.722	15.3387	0.0191976	1.8566	0.0784274	0.11393	0.160859	0.465381	0.502477	0.578133	0.208607	0.216433	0.219329	0.274975	0.184381	3.10881	0.246523	0.33645	0.220783	0.295412	0.184773	0.198997	0.546194	0.567529	0.555839
429POS	SM(d22:1+hO)+H	SM(d22:1+hO)+H	SM	SP	Sphingolipids 鞘脂	(d22:1+hO)	(d22:1+hO)				C27 H56 O7 N2 P1	551.382	2.84412	0.0212396	1.77527	0.00334911	0.181756	1.62812	1.35829	1.58689	1.09327	0.763748	0.917863	0.693488	0.816848	0.903122	1.57929	1.30092	0.724496	0.924246	0.971095	0.858938	1.09815	1.49951	1.53194	1.56459
430POS	SM(d34:0)+H	SM(d34:0)+H	SM	SP	Sphingolipids 鞘脂	(d34:0)	(d34:0)				C39 H82 O6 N2 P1	705.591	10.5349	0.0118231	2.12653	0.0782964	0.209772	3.98976	1.4546	2.47548	1.68766	1.54885	1.26643	0.99194	0.7107	1.94624	1.63981	2.23217	2.62688	1.30021	1.16065	1.38538	1.65689	1.51554	1.51898	1.48655
436POS	SM(d38:3+pO)+H	SM(d38:3+pO)+H	SM	SP	Sphingolipids 鞘脂	(d38:3+pO)	(d38:3+pO)				C43 H84 O7 N2 P1	771.601	14.4702	0.0269347	0.879837	0.751201	0.0841898	1.27636	0.515837	0.347187	0.216113	0.558738	0.614909	0.742316	0.761237	0.764183	0.359089	0.622021	0.749263	0.679659	0.438136	0.567084	0.608189	0.58463	0.564848	0.595789
437POS	SM(d38:4)+H	SM(d38:4)+H	SM	SP	Sphingolipids 鞘脂	(d38:4)	(d38:4)				C43 H82 O6 N2 P1	753.591	11.1903	0.12808	1.66389	0.146868	0.0809612	0.286147	0.217382	0.474477	0.183133	0.162447	0.129134	0.244678	0.161588	0.206587	0.296532	0.174675	0.358976	0.125248	0.260618	0.118711	0.241645	0.223767	0.264205	0.206431
449POS	SM(d43:1)+H	SM(d43:1)+H	SM	SP	Sphingolipids 鞘脂	(d43:1)	(d43:1)				C48 H98 O6 N2 P1	829.716	14.6191	0.0238034	3.07248	0.136512	0.101991	0.118542	0.105165	0.62034	0.511125	0.105678	0.102835	0.117296	0.115259	0.179931	0.173946	0.114589	0.125333	0.0883499	0.0997578	0.0965462	0.0977551	0.208133	0.216484	0.207496
451POS	SM(d43:4)+H	SM(d43:4)+H	SM	SP	Sphingolipids 鞘脂	(d43:4)	(d43:4)				C48 H92 O6 N2 P1	823.669	13.6124	0.0302342	3.3181	0.147356	0.270061	0.948096	1.08464	5.41727	2.43829	0.772707	0.777516	0.630016	0.799868	0.859212	1.39848	1.00884	0.921349	0.689915	0.732041	0.720918	0.803192	1.48993	1.57492	1.56584
452POS	SM(d44:2)+H	SM(d44:2)+H	SM	SP	Sphingolipids 鞘脂	(d44:2)	(d44:2)				C49 H98 O6 N2 P1	841.716	14.138	0.0427925	3.99382	0.0148554	0.0474483	0.0269784	0.0786913	0.100679	0.0779794	0.0156398	0.0148782	0.024166	0.0165081	0.0273456	0.0955612	0.0366127	0.0270051	0.0231151	0.0198	0.0217418	0.0190749	0.062258	0.0663024	0.0676308
453POS	SM(d44:6)+H	SM(d44:6)+H	SM	SP	Sphingolipids 鞘脂	(d44:6)	(d44:6)				C49 H90 O6 N2 P1	833.653	12.2452	0.00954066	2.80689	0.0273994	0.193819	0.804835	1.84287	1.56419	0.939124	0.523933	0.487389	0.753219	0.0705947	0.727825	2.16491	0.616855	0.842996	0.41234	0.485307	0.495003	0.512237	0.885554	0.884438	0.899669
860NEG	SM(d18:2/16:0)+HCOO	SM(d34:2)+HCOO	SM	SP	Sphingolipids 鞘脂	(d18:2/16:0)	(d18:2)	(16:0)			C40 H78 O8 N2 P1	745.55	9.04453	0.0187144	2.71722	0.0268136	0.240071	0.732658	2.55186	2.02153	1.91421	0.594101	0.875192	0.672225	0.515705	0.569637	2.51366	0.828081	0.900152	0.471031	0.710929	0.438227	0.483364	1.2914	1.29126	1.24992
864NEG	SM(d18:1/16:0)+HCOO	SM(d34:1)+HCOO	SM	SP	Sphingolipids 鞘脂	(d18:1/16:0)	(d18:1)	(16:0)			C40 H80 O8 N2 P1	747.566	10.0776	0.00868222	1.75879	0.0430154	1.7206	56.2313	135.594	104.359	103.692	46.5108	65.5825	60.0084	55.257	63.0892	148.401	63.2294	72.2997	49.8764	66.1388	52.3094	64.2115	71.4851	70.9652	72.2024
904NEG	SM(d20:1/16:0)+HCOO	SM(d36:1)+HCOO	SM	SP	Sphingolipids 鞘脂	(d20:1/16:0)	(d20:1)	(16:0)			C42 H84 O8 N2 P1	775.597	11.1401	0.0121062	1.52213	0.0797114	0.643167	10.9014	21.2494	13.2601	13.7542	7.29937	10.4011	9.71533	11.4542	14.1326	33.7985	15.2532	15.8663	8.88059	16.0581	8.86864	14.9417	13.2855	13.364	13.5977
955NEG	SM(d22:1/16:0)+HCOO	SM(d38:1)+HCOO	SM	SP	Sphingolipids 鞘脂	(d22:1/16:0)	(d22:1)	(16:0)			C44 H88 O8 N2 P1	803.628	12.1124	0.011384	2.28361	0.0267115	0.808137	9.77482	28.6283	22.662	23.3116	10.9584	8.55354	7.73322	9.70373	11.468	31.3873	14.2672	14.4248	9.882	9.56682	10.1147	9.05223	14.736	14.7951	15.0541
982NEG	SM(d39:1)+HCOO	SM(d39:1)+HCOO	SM	SP	Sphingolipids 鞘脂	(d39:1)	(d39:1)				C45 H90 O8 N2 P1	817.644	12.6038	0.00880794	4.42632	0.0711901	0.621594	2.57842	7.09866	18.7986	19.4572	3.19601	2.27678	2.19327	3.16298	2.84306	6.35105	3.81232	3.75407	2.14072	3.70836	2.9206	2.55422	7.36489	7.44981	7.49373
454POS	So(d16:0+pO)+H	So(d16:0+pO)+H	So	SP	Sphingolipids 鞘脂	(d16:0+pO)	(d16:0+pO)				C16 H36 O3 N1	290.269	1.69729	0.0284397	14.8465	0.0437689	1.27622	1.50822	49.2101	84.9445	51.796	4.23393	2.75416	2.79755	2.8408	1.6327	31.6585	1.76293	2.35866	2.72108	4.03422	2.80579	3.49851	1.94758	2.06025	2.02054
455POS	So(d16:1)+H	So(d16:1)+H	So	SP	Sphingolipids 鞘脂	(d16:1)	(d16:1)				C16 H34 O2 N1	272.258	1.82209	0.011031	2.01548	0.247668	0.339335	1.49821	2.65523	8.63959	3.37373	1.66926	1.84173	2.02145	2.48885	1.64559	2.86839	1.84768	5.07954	3.2881	4.52944	2.59954	3.11487	2.72476	2.77345	2.71813
456POS	So(d18:0)+H	So(d18:0)+H	So	SP	Sphingolipids 鞘脂	(d18:0)	(d18:0)				C18 H40 O2 N1	302.305	2.70695	0.0325731	0.996998	0.995069	0.149359	2.35631	2.74682	0.407437	0.254381	1.66328	1.37904	1.79538	0.94461	2.16048	2.30803	1.82296	2.64109	1.94128	1.52942	2.14094	1.38044	1.78403	1.79075	1.68858
457POS	So(d18:0+pO)+H	So(d18:0+pO)+H	So	SP	Sphingolipids 鞘脂	(d18:0+pO)	(d18:0+pO)				C18 H40 O3 N1	318.3	1.59596	0.0112906	1.03768	0.880138	0.963999	54.4651	53.8981	36.9468	29.313	63.4064	31.6788	44.4265	28.7703	26.5136	65.3766	74.8189	56.1044	55.3243	51.426	48.2962	112.578	65.7164	66.1437	64.7033
458POS	So(d18:1)+H	So(d18:1)+H	So	SP	Sphingolipids 鞘脂	(d18:1)	(d18:1)				C18 H38 O2 N1	300.29	2.47892	0.0422921	1.34013	0.163659	0.537451	12.6563	15.0879	10.7819	9.19097	7.6586	7.08381	13.1555	7.70843	16.4992	16.1794	13.3252	16.3645	12.008	9.46138	13.2915	9.19252	13.7697	13.896	12.8496
459POS	So(d20:2)+H	So(d20:2)+H	So	SP	Sphingolipids 鞘脂	(d20:2)	(d20:2)				C20 H40 O2 N1	326.305	3.973	0.0668126	1.99986	0.00705635	0.238433	2.32674	2.83599	2.35401	1.51528	0.956912	1.23233	1.23363	1.09346	1.2551	2.18502	1.48059	1.40648	1.66486	2.13055	1.38317	1.51263	2.06433	2.19726	1.92189

## Sheet: Abbreviations
	Catgories	Abbreviation	Group	class abbrevations	lipid class Name
	Glycerophospholipids	GP	P-Choline（PC）	LPC	lysophosphatidylcholine
		GP		PAF	platelet-activating factor
		GP		PC	phosphatidylcholine
		GP		MePC	Methyl phosphatidylcholine
		GP	P-Ethanol Amine(PE)	LPE	lysophosphatidylethanolamine
		GP		LdMePE	lysodimethylphosphatidylethanolamine
		GP		PE	phosphatidylethanolamine
		GP		BisMePE	Bis-methyl phosphatidylethanolamine
		GP		dMePE	dimethylphosphatidylethanolamine
		GP	P-Serine(PS)	LPS	lysophosphatidylserine
		GP		PS	phosphatidylserine
		GP		BisMePS	Bis-methyl phosphatidy lserine
		GP	P-Glycerol(PG)	LPG	lysophosphatidylglycerol
		GP		PG	phosphatidylglycerol
		GP		BisMePG	Bis-methyl phosphatidylglycerol
		GP	P-Inositol(PI)	LPI	lysophosphatidylinositol
		GP		PI	phosphatidylinositol
		GP		PIP	phosphatidylinositol
		GP		PIP2	phosphatidylinositol
		GP		PIP3	phosphatidylinositol
		GP	P-Ethanol(PEt)	LPEt	lysophosphatidylethanol
		GP		PEt	phosphatidylethanol
		GP	P-Acid（PA）	LPA	lysophosphatidic acid
		GP		BisMeLPA	Bis-methyl lysophosphatidic acid
		GP		PA	phosphatidic acid
		GP		BisMePA	Bis-methyl phosphatidic acid
		GP		cPA	cyclic phosphatidic acid
		GP	P-Methanol	LPMe	lysophosphatidylmethanol
		GP		PMe	phosphatidylmethanol
		GP	Cardiolipin	CL	Cardiolipin
	Sphingolipids	SP	Sphingolipids	SM	sphingomyelin
		SP		LSM	lysosphingomyelin
		SP		phSM	phytosphingosine
		SP	Sphingoid base	So	Sphingosine
		SP		SoP	Sphingosine phosphate
		SP	Neutral Glycosphingolipids	SoG1	Glucosylsphingosine
		SP		CerG1	Simple Glc series
		SP		CerG2	Simple Glc series
		SP		CerG3	Simple Glc series
		SP		CerG2GNAc1	Simple Glc series
		SP		CerG3GNAc1	Simple Glc series
		SP		CerG3GNAc2	Simple Glc series
		SP		ST	Sulfatide
		SP	Glycosphingolipids	Cer	Ceramides
		SP		CerP	Ceramides phosphate
		SP		GM3	Gangliosides
		SP		GM2	Gangliosides
		SP		GM1	Gangliosides
		SP		GD1a	Gangliosides
		SP		GD1b	Gangliosides
		SP		GD2	Gangliosides
		SP		GD3	Gangliosides
		SP		GT1a	Gangliosides
		SP		GT1b	Gangliosides
		SP		GT1c	Gangliosides
		SP		GT2	Gangliosides
		SP		GT3	Gangliosides
		SP		GQ1c	Gangliosides
		SP		GQ1b	Gangliosides
	Glycerolipids	GL	Neutral glycerolipid	MG	monoglyceride
		GL		DG	diglyceride
		GL		TAG	triacylglycerol
		GL	Neutral glycerolipid (deuterated)	D5DG	Deuterated diglyceride
		GL		D5TG	Deuterated triglyceride
	Serol lipids	ST	Steroid	ChE	Cholesterol Ester
		ST		ZyE	zymosterol
		ST		StE	Stigmasterol ester
		ST		SiE	Sitosterol ester
		ST		AGlcSiE	AcylGlcSitosterol ester
		ST		D7ChE	Deuterated Cholesterol Ester
	Prenol lipids	PL	Coenzyme	Co	Coenzyme
	Fatty Acyls	FA	Fatty esters（脂肪酸酯）	OAHFA	(O-acyl)-1-hydroxy fatty acid
		FA		WE	wax exters
		FA		AcCa	Acyl Carnitine
		FA	Fatty Acid	FA	fatty acid
	Saccharolipids	SL	Glycoglycerolipid	MGMG	Monogalactosylmonoacylglycerol
		SL		MGDG	Monogalactosyldiacylglycerol
		SL		DGMG	Digalactosylmonoacylglycerol
		SL		DGDG	Digalactosyldiacylglycerol
		SL		SQMG	Sulfoquinovosylmonoacylglycerol
		SL		SQDG	Sulfoquinovosyldiacylglycerol
