# Supplementary material for: Degradation of lipid droplets by chimeric autophagy-tethering compounds
Source: Cell Res. 2021 Jul 8;31(9):965–79. doi: 10.1038/s41422-021-00532-7 (PMC8410765; doi:10.1038/s41422-021-00532-7)
Supplement: Supplementary file 14 — Supplementary information, Data S4 [file 41422_2021_532_MOESM14_ESM.xlsx]

## Sheet: C3 vs DMSO
Genes	Symbol	D1	D2	D3	D4	E1	E3	E4	E4	Fold change	P value	log2FC	-lgP value	Signficance
218693	Paip1	0.0253	0.0387	0.0372	0.0452	0.0611	0.0458	0.0879	0.0536	1.69672	0.0614161	0.76275	1.21172	1
76709	Arpc2	2.9024	1.236	1.0935	2.4677	1.2067	1.8017	1.3584	1.3842	0.746922	0.36334	-0.420971	0.439687	1
67089	Psmc6	1.4212	2.2884	1.0269	1.2678	1.6169	1.7381	1.8445	3.7698	1.49381	0.262229	0.578999	0.58132	1
12628	Cfh	0.2077	0.7356	0.453	2.7055	1.685	2.0915	1.5964	1.8146	1.75228	0.27029	0.809233	0.56817	1
103172	Chchd10	2.3634	1.5584	1.6102	1.6757	0.4953	0.366	0.3066	0.9338	0.291591	0.00209154	-1.77798	2.67953	2
12317	Calr	73.6136	139.498	83.6639	104.628	97.5482	105.026	81.9361	116.039	0.997873	0.990084	-0.00307158	0.00432815	1
54638	Ccdc22	0.0858	0.2567	0	0.1167	0	0.0508	0.0355	0.0535	0.304443	0.232396	-1.71576	0.633771	1
77697	Mmab	2.4559	2.4586	1.5874	0.9914	0.7999	0.7074	1.7474	0.857	0.548717	0.105059	-0.865866	0.978565	1
108888	Atad3a	7.1131	7.4094	7.7072	6.1382	7.1651	5.9892	5.8795	6.5989	0.903581	0.182098	-0.146274	0.739695	1
107271	Yars	0.2177	1.7687	1.0599	1.3448	0.2726	0.8479	0.73	1.8159	0.834962	0.707895	-0.260218	0.150031	1
75597	Ndufaf2	1.1742	1.4098	2.3681	0.612	0.1608	0.1552	0	0.5036	0.147301	0.0429071	-2.76316	1.36747	1
18100	Mrpl40	2.4079	2.656	4.9117	2.1536	0.5211	2.0434	3.0795	2.7118	0.6889	0.309984	-0.537635	0.50866	1
14132	Fcgrt	1.2085	1.7648	1.7255	1.4374	1.3822	1.325	1.3541	0.8739	0.804276	0.142661	-0.314237	0.845695	1
66271	Tmem126a	13.9061	2.5179	2.0062	1.3854	1.9818	1.2195	2.1277	2.2797	0.383975	0.383421	-1.38091	0.416325	1
15108	Hsd17b10	227.043	250.617	281.014	177.76	195.85	121.824	186.088	150.228	0.698383	0.045481	-0.51791	1.34217	1
16783	Lamp1	4.6461	0.6752	6.3684	3.534	6.6635	6.7097	6.024	7.2776	1.75219	0.0937317	0.809158	1.02811	1
67441	Isoc2b	0.6643	0.4819	0.3242	0.5317	0.1732	0	0	0.1567	0.164777	0.00377739	-2.60141	2.42281	2
66454	Nmnat1	0.3857	0.988	1.2397	0.3528	0.8172	0.0718	0.702	0.5596	0.725035	0.489087	-0.463877	0.310614	1
64704	Htra2	4.2606	8.2092	6.2627	3.0805	2.0041	3.7141	5.405	3.7663	0.682598	0.248673	-0.550893	0.604371	1
14109	Fau	54.4984	20.8802	19.3931	17.6147	15.0249	22.4648	18.5175	21.3948	0.688713	0.39764	-0.538025	0.40051	1
15159	Hccs	0.2743	0.5194	0.5766	0.4498	0.6097	0.7758	0.3634	0.1825	1.06115	0.857909	0.0856293	0.0665586	1
69456	Commd10	0.2013	0.3122	0	0.1722	0	0	0.0846	0.1984	0.412717	0.258626	-1.27678	0.587328	1
54473	Tollip	1.1763	0.4723	0	1.4054	2.0503	0.062	0.0359	0.0848	0.731172	0.742952	-0.451717	0.129039	1
72946	Lrrc47	0.1267	0.6071	0.0674	0.3802	0.134	0.3057	0.5806	0.3482	1.15837	0.773098	0.212098	0.111765	1
22320	Vamp8	1.67	0.5075	0.4356	0.2563	0.2705	0.3734	0.3018	3.2304	1.45539	0.702286	0.541407	0.153486	1
66212	Sec61b	5.4021	8.8605	14.6043	5.4538	10.4363	9.419	8.0903	6.1418	0.993202	0.981411	-0.00984042	0.00814906	1
66310	Dpy30	0.1496	0	0	0.1456	0.3264	0	0.1716	0	1.68699	0.596793	0.754453	0.224176	1
14102	Fas	1.4586	0	1.4675	0	0	1.6669	0	0	0.569666	0.614777	-0.811812	0.211282	1
12007	Azgp1	0.9855	4.4143	1.3582	1.4123	1.6067	1.6803	1.9581	3.3512	1.05214	0.910396	0.0733268	0.0407695	1
20226	Sars	0.227	0.2334	0.2264	0.2615	0.2147	0.1812	0.305	0.0979	0.842349	0.450611	-0.247509	0.346198	1
56195	Ptbp2	0.6423	0.6954	0.8412	0.6295	0.6777	0.687	0.6952	0.4128	0.880466	0.360265	-0.183661	0.443378	1
27207	Rps11	12.627	14.7016	8.5566	10.7041	8.4734	10.2606	10.9379	11.3727	0.880988	0.392556	-0.182806	0.406098	1
53375	Mtx2	3.9918	4.3901	7.0245	4.4206	4.9832	7.0282	6.155	5.624	1.1999	0.28056	0.262913	0.551974	1
66586	Crls1	0.3401	0.3978	0.457	0	0.173	0	0.1868	0.1467	0.423885	0.195706	-1.23826	0.708396	1
16410	Itgav	0.0144	0.0456	0.3105	0.0581	0.0513	0	1.9361	0	4.63696	0.478145	2.21318	0.320441	1
224530	Acat3	27.2402	16.1951	13.2848	20.0304	35.5909	34.4487	14.8105	38.0369	1.60112	0.122791	0.679084	0.910833	1
66054	Cndp2	3.547	4.1582	1.689	0.5	2.2332	3.8943	3.4403	1.8653	1.15554	0.708724	0.208562	0.149523	1
17533	Mrc1	0.3924	1.5262	0.7543	0.9214	1.5358	1.2002	0.9545	0.8196	1.25479	0.455374	0.327449	0.341632	1
20503	Slc16a7	0.1327	0	0	0	0.1603	0	0	0.1311	2.19593	0.491004	1.13483	0.308915	1
18391	Sigmar1	3.8857	2.979	4.5865	3.0842	1.7996	4.2439	2.0025	2.7667	0.743887	0.22053	-0.426844	0.656533	1
11820	App	0.1676	0	0	0	0	0.1748	0	0.0843	1.54594	0.712175	0.628487	0.147413	1
14467	Gbas	0.3013	0.7481	0.2889	0.2666	0.0698	0.3997	0.1388	0.344	0.59337	0.294822	-0.752995	0.53044	1
15388	Hnrnpl	1.9094	1.2458	0.8009	1.3623	1.5761	0.5472	0.9353	0.8577	0.736368	0.307148	-0.441501	0.512652	1
67675	Cuta	0.7778	1.1122	1.2384	0.7922	1.2415	1.1872	1.4205	1.4657	1.35563	0.0496563	0.438968	1.30403	1
230753	Thrap3	0	0	0.0526	0	0.7391	0	0.6833	0	27.0418	0.194352	4.75712	0.711411	1
12655	Chi3l3	0.6408	2.5914	0.5285	0.2445	0.4827	0.4736	0.7455	0.4651	0.541022	0.456132	-0.886242	0.340909	1
70549	Tln2	0.0752	4.0562	0.079	0.1094	0.1229	0.0672	0.1294	0.0179	0.0781055	0.389602	-3.67843	0.409378	1
20778	Scarb1	1.5324	1.6179	1.3653	1.4566	1.2808	1.2323	1.4524	0.7653	0.792137	0.12223	-0.336178	0.912823	1
21881	Tkt	49.8791	43.3715	34.733	37.5007	36.8542	47.0845	52.1458	59.913	1.18439	0.247993	0.244141	0.60556	1
58810	Akr1a1	18.2798	17.8603	22.591	27.5832	33.1189	34.8932	32.9885	23.2849	1.43992	0.0348509	0.525986	1.45779	1
66230	Mrps28	0.2845	3.2356	2.1522	2.9499	0.6381	1.2088	3.4174	2.6924	0.922816	0.863183	-0.115886	0.0638973	1
12469	Cct8	13.3281	16.6272	6.5497	13.711	4.7105	10.4639	16.553	19.5383	1.0209	0.949231	0.0298468	0.022628	1
14694	Gnb2l1	46.4829	50.0046	56.9644	40.2831	23.3354	51.9682	49.0651	42.5507	0.861586	0.405112	-0.214933	0.392425	1
14870	Gstp1	35.4931	26.4206	33.0339	77.8912	84.4749	105.98	114.145	92.9095	2.29988	0.00978162	1.20156	2.00959	2
67680	Sdhb	125.94	165.956	170.81	118.037	115.339	68.2653	86.1753	117.357	0.666623	0.0367086	-0.585057	1.43523	1
12568	Cdk5	0.2285	0.2315	0	0.2187	0.1581	0.2188	0	0	0.555326	0.379208	-0.848592	0.421122	1
30956	Aass	74.365	56.7441	78.7405	58.7579	93.575	64.9646	54.6937	47.3491	0.970123	0.869371	-0.0437599	0.0607949	1
13884	Ces1c	13.3887	19.9612	24.6614	23.5307	18.565	8.7052	21.0215	12.3066	0.743154	0.217711	-0.428266	0.66212	1
11931	Atp1b1	10.734	18.3922	13.8262	14.9305	13.1467	15.4289	13.2443	11.8154	0.926617	0.574373	-0.109954	0.240806	1
68463	Mrpl14	1.5087	1.1411	1.874	0.8629	1.1651	1.1259	0.9518	0.663	0.725082	0.201697	-0.463784	0.6953	1
12028	Bax	0.1477	0.3358	0.4829	0.1935	0.6405	1.1018	0.4503	0.8153	2.59324	0.0356901	1.37476	1.44745	1
28018	Ubfd1	0.2729	0	0	0	0.2451	0	0	0	0.898131	0.942078	-0.155002	0.025913	1
17988	Ndrg1	1.5864	1.9756	0.3555	0.4847	1.3663	1.1482	1.1166	1.8385	1.24247	0.572596	0.313211	0.242152	1
72692	Hnrpll	0.5162	0.7808	0.0965	0.4748	0.2268	0.502	0.885	0.419	1.08805	0.841827	0.121742	0.0747772	1
269682	Golga3	0.1776	0.6609	0.0306	0.0335	0.3827	0.9678	0.1936	0.3428	2.09052	0.319363	1.06386	0.495716	1
216739	Acsl6	1.2944	1.5329	2.5075	0.4757	2.1259	2.0871	2.4246	1.6853	1.43239	0.23484	0.518424	0.629228	1
70503	Ddo	0.1589	0	0.2142	0	0	0	0.1442	0.0907	0.62959	0.620074	-0.667516	0.207557	1
50773	Nt5c	0.0717	0.2645	0.1225	0.0837	0.3532	0	0	0.1803	0.983591	0.982422	-0.0238689	0.00770212	1
56690	Mlycd	4.7671	2.7034	10.6074	2.7177	7.2509	7.7567	8.8761	4.1545	1.34828	0.435667	0.431115	0.360846	1
320632	Snrnp200	4.0869	2.54	1.416	1.2399	1.5666	1.2641	1.7256	1.4538	0.647445	0.301417	-0.627171	0.520833	1
70186	Fam162a	19.7266	28.8783	28.5261	14.3852	14.021	18.3291	25.4497	19.1024	0.840312	0.427504	-0.251002	0.36906	1
74012	Rap2b	0	0.0609	0	0	0	0	0.1258	0	2.06568	0.664779	1.04662	0.177322	1
16434	Itpa	0.2756	0.4722	0.1929	0	0	0.421	0.8555	0.3141	1.69087	0.460326	0.757764	0.336934	1
223254	Farp1	0.8321	0.7818	0	0.6466	0.6018	0.0309	0.07	0	0.31086	0.159312	-1.68566	0.797752	1
210925	Ints9	0.3276	0	0	0.2652	0	0.7943	0.432	0	2.06866	0.491927	1.04869	0.308099	1
50875	Tmod3	7.9282	8.5475	6.0273	6.3662	6.3174	6.7479	5.2464	3.4199	0.752761	0.113745	-0.409737	0.944068	1
58520	0610007P14Rik	0	0.7836	0.3744	0	0.4624	0	0.6093	5.7246	5.869	0.373949	2.55311	0.427187	1
99712	Cept1	8.6728	4.7834	8.7178	4.4335	5.832	4.4578	5.5942	5.5922	0.807148	0.362375	-0.309094	0.440842	1
27364	Srr	0.8321	1.0989	0	0.4147	0.2373	0.2186	0.237	0.2735	0.411988	0.247736	-1.27933	0.606011	1
67873	Mri1	6.3491	6.334	0	7.0326	0.1048	0	3.7868	0.2687	0.211015	0.0982598	-2.24459	1.00762	1
18120	Mrpl49	1.1015	0.6741	2.3509	0.9319	1.5624	1.4104	1.2172	1.0508	1.03606	0.91303	0.0511059	0.0395149	1
67125	Tspan31	0.2388	0.3346	0	0.214	0.3428	0.4051	0.3431	0.3417	1.81953	0.103869	0.863568	0.983513	1
12764	Cmas	0.916	0	0	0.1634	0	0.9891	1.2117	0	2.03891	0.501018	1.0278	0.300147	1
19027	Sypl	0.405	0.8642	0.7231	1.4455	0.4974	2.0884	1.9173	1.919	1.86808	0.14562	0.90156	0.83678	1
216443	Mars	2.9493	0.0993	0	0.0421	0.1654	0.4251	0.0516	2.6009	1.04928	0.969142	0.0693954	0.0136124	1
73132	Slc25a16	0.6454	0.4143	0.9026	0.8059	0.5437	0.4804	0.4827	0.4353	0.701575	0.147026	-0.511331	0.832605	1
217666	L2hgdh	3.9554	4.0046	4.1464	2.2186	3.8261	2.6026	2.8965	2.0231	0.792202	0.256502	-0.336059	0.590909	1
74129	Dmgdh	94.3323	58.6261	110.978	55.786	89.5326	55.037	67.0651	52.092	0.824863	0.421646	-0.277774	0.375052	1
13589	Mapre1	1.2912	0	1.3374	0.8044	0	1.2474	1.168	1.3238	1.08919	0.867903	0.12326	0.061529	1
69089	Oxa1l	0.5327	0.3998	0.6623	0.2783	0.3755	0.0416	0.0557	0.193	0.355454	0.0378291	-1.49227	1.42217	1
228026	Pdk1	7.1325	10.5381	8.9947	10.0475	8.508	7.4176	9.4475	5.2505	0.83414	0.244601	-0.261639	0.611541	1
56273	Pex14	5.7382	6.9195	13.4189	4.4066	8.4076	7.311	7.8781	5.6105	0.958141	0.886951	-0.0616903	0.0521004	1
15130	Hbb-b2	1185.94	0	0	1241.17	0	0	647.88	0	0.266934	0.310304	-1.90544	0.508212	1
11975	Atp6v0a1	0.8616	0.239	0.2874	0.1205	0.4812	0.4977	0.1414	0.0681	0.787802	0.704317	-0.344094	0.152232	1
64934	Pes1	0.0269	0.0191	0	0	0	0.0727	0	0	1.58043	0.749033	0.660322	0.125499	1
68537	Mrpl13	2.0866	1.1947	3.1811	1.9901	3.9854	3.7028	1.5161	2.083	1.33538	0.373597	0.41725	0.427596	1
234729	Vac14	0.0176	0.0524	0	0.0145	0	0	0	0.0733	0.867456	0.901192	-0.205138	0.0451826	1
15369	Hmox2	1.6909	1.0216	1.9204	1.6171	2.2845	3.3875	1.3858	2.3986	1.51302	0.146587	0.597435	0.833905	1
26398	Map2k4	0	0.3563	0	0	0	0.135	0.0287	0.0322	0.549818	0.693156	-0.862975	0.159169	1
74018	Als2	0.0246	0.113	0.0816	0.0329	0.0273	0	0	0.0053	0.129314	0.0733875	-2.95105	1.13438	1
19346	Rab6a	1.2292	1.8899	1.6003	2.4632	3.0583	1.3057	0.9584	2.2764	1.05795	0.8561	0.0812654	0.0674757	1
11806	Apoa1	50.8761	87.0027	28.633	47.8963	74.6716	81.7629	82.2914	43.7146	1.3173	0.309702	0.397588	0.509055	1
23983	Pcbp1	1.9806	2.0734	3.9111	1.919	4.2662	3.0413	2.3221	0.992	1.07461	0.833688	0.10382	0.0789966	1
67636	Lyrm5	2.0566	3.0306	2.8447	1.6409	2.7789	2.0956	2.3357	1.8846	0.950067	0.766181	-0.0738991	0.115669	1
13110	Cyp2j6	0.5671	0.846	0.8048	0.6298	0.6163	0.7549	0.8181	1.0742	1.14601	0.412709	0.196623	0.384356	1
19156	Psap	7.0144	17.0914	9.0864	11.6118	14.4374	18.8807	20.2132	17.8207	1.59254	0.0477155	0.671326	1.32134	1
66194	Pycrl	1.4128	4.3942	3.4839	1.9725	2.0658	3.5939	4.0338	1.4531	0.98963	0.97568	-0.0150387	0.0106925	1
110094	Phka2	0	0.2279	0.1563	0.1894	0.1504	0	0.1763	1.9046	3.88999	0.426593	1.95977	0.369986	1
14376	Ganab	10.5614	11.3122	8.8254	11.5448	10.6147	8.8885	7.1638	8.8866	0.841629	0.124863	-0.248744	0.903567	1
72515	Wdr43	0.0341	0.0619	0	0.037	0	0.0546	0.0182	0.0411	0.856391	0.794796	-0.223658	0.0997445	1
230249	AI314180	0.8513	0.7641	0.5127	0.3799	0.8039	1.3012	0.9966	0.8631	1.58086	0.0579046	0.660711	1.23729	1
66193	Pithd1	0.4003	0.3013	0.3659	0.7877	0.4324	0.0855	0.2629	0.0607	0.45359	0.12279	-1.14054	0.910838	1
11754	Aoc3	0.05	0.6924	0.0485	0.0168	0.1244	0.384	0.0328	0	0.670051	0.735258	-0.577658	0.13356	1
26754	Cops5	0.0873	0.1222	0.092	0.0717	0	0.0745	0.1247	0.1108	0.830654	0.625675	-0.267681	0.203651	1
26462	Txnrd2	5.3437	2.8817	4.7239	2.4264	5.2202	3.3345	3.3899	2.5657	0.943716	0.818821	-0.0835747	0.086811	1
171210	Acot2	6.0229	4.607	9.1498	4.4374	18.0074	12.0879	7.968	6.0313	1.8208	0.157956	0.864576	0.801465	1
27393	Mrpl39	0.4504	1.0153	1.6242	0.2128	2.0073	1.5739	1.5238	1.3331	1.94934	0.0830829	0.962989	1.08049	1
94065	Mrpl34	0.8976	0.8293	1.3401	0.5903	1.0334	0.9996	0.8733	0.7108	0.989008	0.956231	-0.0159455	0.0194373	1
12558	Cdh2	1.7232	1.8458	1.2437	2.1905	1.9577	3.6134	2.6168	1.8049	1.42689	0.171359	0.512875	0.766092	1
229277	Stoml3	0.2299	0.5227	0.4135	0	0.4445	0.652	0.3831	0	1.26884	0.675191	0.343516	0.170573	1
17022	Lum	5.4481	18.2708	11.4008	2.4783	6.3908	4.2467	5.473	1.8458	0.477587	0.257123	-1.06617	0.589858	1
50500	Ttpa	65.9666	95.4414	55.9355	58.6499	62.0047	47.2904	76.5452	50.0929	0.854851	0.410626	-0.226255	0.386554	1
13684	Eif4e	0.2959	0.3417	0.214	0.3702	0.4025	0.162	0.338	0.1309	0.845801	0.558069	-0.241609	0.253312	1
69146	Gsdmd	0.7231	0.1288	0.101	0.0841	0.4537	0.2366	0.4149	0.556	1.60193	0.406184	0.67981	0.391277	1
432508	Cpsf6	0.1279	0	0.0964	0.3291	0	0.3927	0	0.0675	0.831587	0.84881	-0.266062	0.0711893	1
13430	Dnm2	0.0957	0.0806	0	0.032	0.0448	0.0841	0.0977	0.1278	1.70139	0.242134	0.766716	0.615944	1
15360	Hmgcs2	1389.95	1235.12	2024.54	1084.13	1840.65	1745.54	1866.85	1418.47	1.19843	0.279824	0.261149	0.553115	1
14859	Gsta3	833.647	1343.78	1284.87	1013.58	946.242	768.067	1306.95	857.143	0.866513	0.40786	-0.206707	0.389489	1
15486	Hsd17b2	3.5357	3.5454	2.9052	2.9552	2.9774	2.2968	3.3387	5.046	1.05543	0.785538	0.0778365	0.104833	1
102566	Ano10	0.0476	0.1211	0.1163	0.1528	0.1358	0.2369	0.1153	0.1053	1.35519	0.342707	0.43849	0.465077	1
192169	Ufsp2	0.1323	0.4746	0.6633	0.4668	0.6446	1.4513	0.7693	0.8617	2.1456	0.0642055	1.10138	1.19243	1
104099	Itga9	0.1272	0.0364	0	0	0.0777	0	0	0	0.474939	0.573615	-1.07419	0.241379	1
16427	Itih4	2.7724	3.3772	0.1879	1.9508	1.7065	4.3999	1.3597	3.1814	1.28464	0.57146	0.361367	0.243014	1
101122	Rpusd3	0.3138	0.4116	0	0.1287	0.24	0.3953	0.0246	0	0.772626	0.724767	-0.372158	0.139802	1
13077	Cyp1a2	25.849	20.2982	25.0879	15.6261	16.2759	17.5622	23.0058	19.2897	0.876497	0.380082	-0.190179	0.420123	1
230075	Ndufb6	118.863	163.862	126.014	98.0058	105.111	102.404	87.4046	73.7878	0.727601	0.0823791	-0.458781	1.08418	1
67226	Tmem19	0.2666	0.555	0.254	0.2271	0	0.5341	0.5018	0.5129	1.18892	0.699756	0.249646	0.155053	1
17913	Myo1c	2.7238	3.4146	2.6292	4.689	1.5472	5.4066	5.8925	1.8247	1.09025	0.819232	0.124653	0.0865931	1
27984	Efhd2	0.8503	1.1593	0.3635	0.2084	0.7731	1.3921	1.0405	0.6203	1.48208	0.30671	0.567627	0.513272	1
12258	Serping1	5.3784	10.4109	6.2486	0.3026	6.6329	10.2048	12.2977	10.482	1.77334	0.133338	0.826473	0.875046	1
380660	Acss3	5.3206	3.7653	7.9548	5.5404	6.3805	4.6599	8.7755	2.2764	0.978354	0.942845	-0.0315721	0.0255596	1
14688	Gnb1	3.0847	1.6874	24.1769	0.9179	1.3122	8.9921	5.8997	2.2696	0.618531	0.655029	-0.693082	0.18374	1
19683	Rdh16	7.742	8.6864	8.7948	5.4504	5.2287	5.6877	7.2048	7.7619	0.843823	0.271413	-0.244987	0.566369	1
217866	Cdc42bpb	0.8991	0.3177	0.7794	0.5586	0.9488	0.8758	0.9739	0.7725	1.39776	0.139944	0.483118	0.854047	1
216456	Gls2	4.2006	8.8742	5.004	6.8304	8.7406	7.7028	4.9281	4.091	1.02221	0.93036	0.0316954	0.0313489	1
57437	Golga7	0.125	0	0	0.6379	0.1881	0.7834	0	0.2031	1.53965	0.667394	0.622604	0.175618	1
12334	Capn2	0.0247	0.9805	0	0.0287	1.6882	0.1531	2.0357	0.0433	3.79176	0.269049	1.92287	0.570168	1
26908	Eif2s3y	4.6988	0.3421	0	0	0	0	0	0.5235	0.103851	0.399154	-3.26742	0.398859	1
20821	Trim21	0.0232	0	0	0	0	0	0	0.0309	1.3319	0.849125	0.413482	0.0710284	1
22041	Trf	18.4328	26.4234	26.0974	29.8944	18.1509	28.3074	24.174	28.8119	0.98608	0.922369	-0.0202233	0.0350953	1
56360	Acot9	0.4025	1.3193	0.3067	1.0243	1.162	1.3085	0.5103	1.1726	1.36052	0.401715	0.44416	0.396082	1
107375	Slc25a45	2.2762	2.1176	1.5941	1.4028	1.4496	0.9564	1.6325	1.1778	0.705792	0.0824192	-0.502684	1.08397	1
80838	Hist1h1a	2.5847	3.1279	0	1.0805	0	2.2338	0	2.8353	0.746213	0.689859	-0.42234	0.16124	1
13205	Ddx3x	1.8686	2.139	1.9483	1.6134	1.8953	1.7164	2.1535	1.2795	0.930694	0.567002	-0.103622	0.246416	1
107869	Cth	15.6764	23.5926	13.666	19.0839	19.2104	13.2233	14.5884	15.0701	0.862165	0.372118	-0.213964	0.429319	1
16069	Igj	0.4626	0.649	0	0	0	0.0664	0	0	0.0597337	0.211181	-4.06531	0.675345	1
233870	Tufm	16.5131	23.6513	23.2808	12.1262	25.9666	17.0714	17.7099	14.1102	0.990561	0.963852	-0.0136819	0.0159895	1
22185	U2af2	0.4885	0.4971	0.5893	0.5014	0.9471	0.7379	0.5827	0.6613	1.41068	0.0674854	0.496393	1.17079	1
18639	Pfkfb1	1.5339	1.9616	1.5324	2.4461	2.1291	0.3693	1.8035	1.5712	0.785804	0.40792	-0.347758	0.389426	1
69129	Pex11g	3.5006	1.7438	5.6558	3.6146	4.1326	2.092	2.2938	2.7535	0.77658	0.421432	-0.364794	0.375272	1
66067	Gtpbp8	0.0921	0	0	0	0.142	0.1348	0	0.2736	5.97611	0.131003	2.57921	0.882718	1
109801	Glo1	20.0417	34.3457	26.5225	22.0479	24.5414	24.6267	40.2364	21.2891	1.07514	0.72922	0.104519	0.137141	1
70737	Cgn	0.9158	1.4059	0.6044	0.3814	1.3392	1.0785	1.4355	0.9741	1.4595	0.193016	0.545475	0.714406	1
71844	Nupl1	0.5503	0.4833	0.4145	0.2123	0.7447	0.4082	0.5129	0.3639	1.22242	0.442405	0.289736	0.35418	1
66416	Ndufa7	96.6581	105.06	72.3196	78.7023	68.3757	86.5572	70.5127	76.7353	0.856667	0.208842	-0.223194	0.680181	1
214063	Dnajc16	0.0425	0	0	0	0	0.0275	0.016	0	1.02353	0.984884	0.0335526	0.00661502	1
110826	Etfb	254.165	261.958	452.745	222.939	390.869	371.548	337.507	292.749	1.16854	0.424748	0.224707	0.371869	1
266692	Cpne1	0.2531	0.2975	0.2116	0.4155	0.4597	0.4744	0.5003	0.212	1.39798	0.201921	0.483343	0.694818	1
14958	H1f0	0.0642	2.6406	0	9.187	0	0.7087	0	17.2571	1.51077	0.764868	0.595286	0.116413	1
11964	Atp6v1a	14.9564	5.7912	8.2095	0.437	27.6967	4.6596	9.1011	1.1008	1.44785	0.643548	0.533911	0.191419	1
224105	Pak2	0.4441	0.2268	0	0.0288	0.0318	0.2183	0.0392	0.1785	0.668572	0.63484	-0.580845	0.197335	1
13117	Cyp4a10	5.7635	4.9157	5.3808	1.532	3.4459	1.0131	2.2125	1.8414	0.483907	0.0988448	-1.0472	1.00505	1
12068	Bet1	0.7294	1.175	1.0408	4.735	5.9449	4.9726	5.9573	0.5283	2.26597	0.184512	1.18013	0.733976	1
16816	Lcat	0.1703	0	0	0.0452	0	1.8667	0.0557	1.0641	13.8585	0.218414	3.7927	0.660719	1
20341	Selenbp1	18.4856	27.8055	19.071	18.4734	23.4889	13.9413	27.7649	16.5176	0.974679	0.896859	-0.037001	0.0472757	1
13179	Dcn	12.9076	27.7748	10.0775	8.1223	14.5834	12.6112	13.3919	3.9066	0.755629	0.51313	-0.40425	0.289772	1
223921	Aaas	0.4717	0.2539	0.3946	0	0.5149	0.4523	0	0.2521	1.08847	0.878783	0.122297	0.0561183	1
19155	Npepps	0.026	0.019	0.0225	0	0	2.9852	0.0191	0.0144	44.7215	0.3942	5.4829	0.404284	1
14080	Fabp1	2147.85	2316.96	2391.89	3137.31	3720.49	2915.39	4052.98	2609.74	1.33066	0.0935383	0.412139	1.02901	1
66508	Lamtor1	0.0768	0.1211	0	0.1379	0.131	0	0	0	0.390113	0.298392	-1.35804	0.525212	1
21402	Skp1a	0.546	0.534	0.3204	0.4457	1.2814	0.5137	0.7202	0.2589	1.50274	0.368613	0.587591	0.43343	1
81877	Tnxb	0.4592	0.1705	0.0241	0.0159	0	0	0.0567	0	0.0846648	0.235633	-3.56209	0.627764	1
18632	Pex11b	3.2087	12.03	6.509	2.4846	9.6842	10.8191	12.0671	8.279	1.68574	0.151352	0.753384	0.820013	1
72852	Mblac2	0.7286	0	0.5046	0	0	1.5986	0	0	1.2963	0.845139	0.374402	0.0730721	1
14430	Galt	0.0288	0.1212	0	0	0.0583	0	0.0826	0.0767	1.45067	0.64288	0.536716	0.19187	1
114664	Hsd17b11	3.3268	5.952	5.0186	4.1029	6.8558	3.9339	5.7285	5.9618	1.22172	0.268051	0.288913	0.571783	1
56490	Zbtb20	0.1241	0	0	0.0133	0	0.0469	0	0	0.341339	0.52307	-1.55072	0.28144	1
12406	Serpinh1	1.4875	3.8148	2.8898	1.0823	5.5838	4.3565	4.0223	1.6239	1.68059	0.184024	0.748971	0.735125	1
140740	Sec63	6.0383	10.374	7.3133	9.3003	11.1056	11.8672	5.6942	9.3089	1.14988	0.493399	0.201486	0.306802	1
11907	Ate1	0.0962	0	0	0.0195	0.0958	0.1513	0	0.084	2.86171	0.218129	1.51688	0.661286	1
66482	Exoc2	0.0104	0.0814	0	0	0	0.0137	0	0.0261	0.433551	0.566041	-1.20573	0.247152	1
66713	Actr2	3.3245	4.1794	2.7562	5.4785	4.5083	4.4453	6.8009	3.7913	1.2419	0.32412	0.312551	0.489294	1
83602	Gtf2a1	0.12	0	0	0	0	0	0	0.1105	0.920833	0.955463	-0.118988	0.019786	1
54128	Pmm2	0.9022	2.3434	0.8295	1.7316	0.7821	0.7889	1.8186	0.6215	0.690771	0.363046	-0.533721	0.440039	1
19826	Rnps1	1.4372	1.8091	1.2374	0.9144	0.5912	1.8047	0.6583	1.1253	0.774254	0.405164	-0.369121	0.392369	1
109731	Maob	118.042	118.042	107.853	73.8918	103.796	78.4798	71.7929	63.5462	0.760155	0.11674	-0.395634	0.93278	1
226041	Pgm5	0.6827	0.8828	0.6797	0.5354	0.681	0.6463	0.8699	0.7051	1.04377	0.739657	0.0618004	0.13097	1
67900	Mtfp1	22.8455	17.835	24.3642	1.6282	12.6995	13.7255	14.5493	4.4718	0.681628	0.402771	-0.552944	0.394942	1
20196	S100a13	23.299	0.6754	13.1846	23.5144	13.4556	20.1062	17.6444	25.6061	1.266	0.533732	0.340273	0.272677	1
66113	Apoa5	2.9821	0.2763	15.0525	0.7327	0.4582	0.9484	0.6939	0.2278	0.122262	0.316213	-3.03196	0.50002	1
19328	Rab12	0.7486	0.1346	0	0.8368	0.0754	0.0858	0.0803	0.0851	0.189884	0.198838	-2.39681	0.701501	1
20249	Scd1	25.0321	11.7814	33.4846	35.2543	17.9341	18.2216	9.9673	20.1244	0.627626	0.165509	-0.672024	0.781177	1
12411	Cbs	1.295	6.7765	7.6601	3.3028	4.2952	6.2462	7.2737	10.277	1.47586	0.289355	0.561555	0.538569	1
228607	Mavs	1.5853	1.2327	2.304	1.0461	1.8264	2.0022	0.6051	1.4474	0.95347	0.868999	-0.0687401	0.0609808	1
76974	Urah	115.029	122.264	86.4221	77.3148	142.714	144.067	86.5748	81.8872	1.13518	0.532938	0.182927	0.273323	1
14828	Hspa5	141.349	237.884	124.686	253.288	148.714	219.725	125.935	156.215	0.859195	0.519552	-0.218942	0.284371	1
73388	Bpifa3	0.1226	0.1376	0	0.1469	0	0	0.2822	0	0.693196	0.709387	-0.528665	0.149117	1
17713	Grpel1	5.0024	4.1874	9.2519	8.8922	8.5287	10.333	12.891	4.1462	1.31335	0.383249	0.393248	0.416519	1
50933	Uchl3	0.1967	1.8458	0	0	0.2569	0.3324	0.503	0.2407	0.652632	0.719812	-0.615659	0.142781	1
80708	Pacsin3	5.3631	3.7017	1.1129	4.6444	2.7008	2.8565	3.0197	3.7089	0.828891	0.549678	-0.270746	0.259892	1
66251	Arfgap3	0.4764	0.0677	0	0	0.4852	0.0588	0.0332	0	1.06083	0.960876	0.0851995	0.0173328	1
60525	Acss2	5.8747	6.2285	8.0906	2.327	1.263	0.6314	1.3794	3.517	0.301535	0.0382195	-1.7296	1.41771	1
101502	Hsd3b7	1.3381	1.3827	1.7461	1.6949	1.6759	1.119	2.093	1.6059	1.05388	0.729307	0.0757111	0.13709	1
56043	Akr1e1	1.725	2.2638	2.024	2.0224	1.8468	2.6627	2.7045	1.8269	1.12516	0.399777	0.170132	0.398182	1
16912	Psmb9	1.5222	0	0	0	2.133	3.8496	4.0318	1.5335	7.58632	0.0186309	2.9234	1.72977	1
229317	Eif2a	3.7107	0.105	0.5901	0.0896	0.9741	2.0551	0.6519	0.1594	0.854318	0.872217	-0.227155	0.0593755	1
56463	Snd1	10.5248	15.7461	14.6672	13.1394	14.9	9.897	11.708	12.5178	0.906529	0.44237	-0.141576	0.354214	1
13804	Endog	9.0457	5.8483	2.6544	5.197	2.9821	1.5662	1.1075	1.0635	0.295414	0.04939	-1.75919	1.30636	1
14262	Fmo3	16.6368	17.2957	6.8638	4.0337	3.9893	0	3.0995	0	0.158126	0.0630248	-2.66085	1.20049	1
231874	Ccz1	0.0282	0	0	0	0.0689	0	0	0.1505	7.78014	0.275303	2.9598	0.560189	1
12333	Capn1	0.2293	0.3168	0	0.4006	0.0524	0.3837	0.501	0.1386	1.13626	0.820043	0.184297	0.0861633	1
13001	Csnk2b	18.4632	22.8464	23.3793	5.4154	4.572	5.5196	3.8336	5.5337	0.277571	0.055772	-1.84907	1.25358	1
72361	Ces2g	2.3092	3.3843	2.7326	3.3568	2.2738	3.2554	1.8761	2.0045	0.798598	0.196142	-0.324459	0.70743	1
66972	Slc25a23	0.8534	0.6753	1.359	0.3945	0.9073	0.5476	0.5713	0.6667	0.820456	0.538049	-0.285502	0.269178	1
66154	Tmem14c	17.5117	25.1756	12.0068	14.0844	16.7155	15.044	16.4201	20.1677	0.993731	0.973916	-0.00907331	0.0114785	1
66052	Sdhc	81.9442	40.4239	75.175	45.9212	77.0066	15.4229	42.8702	11.7426	0.603958	0.242205	-0.727479	0.615816	1
69836	Pla2g12b	1.9894	4.5756	0.7396	2.8423	1.2263	2.3515	1.1097	1.3577	0.595768	0.300368	-0.747177	0.522347	1
68585	Rtn4	10.1758	11.9141	8.2808	10.3119	8.0387	6.0933	10.6997	6.1533	0.761628	0.120827	-0.392842	0.917837	1
66616	Snx9	0.9799	1.1023	0.5996	0.6766	0.7288	0.6005	0.5954	0.6919	0.779121	0.221459	-0.360081	0.654706	1
11927	Atox1	14.8633	14.5825	17.1431	15.634	19.9997	26.2912	21.3517	13.2229	1.29961	0.181688	0.378079	0.740674	1
17708	COX1	3.9459	6.78	8.3846	8.8357	5.158	2.0991	3.8584	1.2248	0.441573	0.034577	-1.17927	1.46121	1
56187	Rabggta	0.1342	0.2043	0	0.1245	0	0	0.0609	0.0797	0.303672	0.157461	-1.71942	0.802826	1
12038	Bche	1.4222	1.3935	1.4867	0.7813	1.4616	1.0891	0.9568	1.3948	0.964317	0.832089	-0.0524201	0.0798301	1
30056	Timm9	9.7831	8.8217	12.7524	9.2845	5.7665	7.6146	12.3534	14.949	1.00103	0.996577	0.00148305	0.00148924	1
16854	Lgals3	2.2415	1.2973	0.8721	1.082	7.8939	16.9387	5.6188	2.4065	5.98189	0.11529	2.5806	0.938207	1
69865	A1cf	0.6571	2.4289	0.6563	0.9678	0.9191	2.3592	1.6183	1.8349	1.42916	0.371049	0.51517	0.430569	1
230027	Coq3	2.3001	1.3789	1.9275	1.0904	1.6892	2.2913	1.6391	2.2186	1.17042	0.414351	0.227029	0.382632	1
12521	Cd82	1.293	2.1038	1.1125	0.8822	0.8188	1.6259	2.3866	1.2146	1.12138	0.715832	0.16527	0.145189	1
75731	Idnk	0.3553	0.2512	0.2925	0.1822	0.2026	0.1217	0.6799	0.0959	1.01748	0.975234	0.0250013	0.010891	1
67914	Coq9	9.6976	8.0837	8.5605	5.7263	7.116	3.6851	5.4836	2.8137	0.595558	0.0441525	-0.747687	1.35504	1
232536	Mrps35	1.3894	0.3904	4.2771	1.3037	1.1526	1.0261	2.5299	1.5033	0.843939	0.768149	-0.244789	0.114555	1
20163	Rsu1	0.7468	1.2211	0.3122	0.322	1.4595	1.0678	0.4858	1.2076	1.62204	0.223931	0.697806	0.649887	1
17836	Mug1	2.6065	18.3643	14.1423	3.2694	2.5697	1.3118	1.843	10.1636	0.413941	0.267815	-1.2725	0.572166	1
76187	Adhfe1	2.876	2.5516	5.5776	2.8346	4.2724	3.3076	3.4953	3.627	1.06232	0.787061	0.0872188	0.103992	1
12346	Car1	0.9469	0.6086	0.4241	0.4913	0.6169	0.6618	0.1497	0.6735	0.850662	0.60964	-0.233343	0.214927	1
56424	Stub1	0.0368	0.0735	0	0	0	0.0403	0.0566	0.1019	1.80236	0.452023	0.849885	0.344839	1
117147	Acsm1	49.453	49.856	77.8788	67.2105	59.5863	56.8709	75.863	50.9241	0.995278	0.974885	-0.00682825	0.0110466	1
108156	Mthfd1	24.6949	30.2888	27.0202	16.5801	24.9628	15.3215	18.4138	24.1451	0.840331	0.333787	-0.25097	0.476531	1
27219	Sgk2	0.4714	0.7403	0.1795	0.2726	0.203	0.3886	0.3707	0.4628	0.856533	0.682058	-0.223419	0.166179	1
71743	Coasy	5.1302	11.3596	5.1706	5.8707	5.751	4.681	5.1667	8.4776	0.874513	0.63895	-0.193449	0.194533	1
110891	Slc8a2	0.1911	0.2487	0.2606	0.1446	0.2338	0.2559	0.1915	0.2305	1.07893	0.605981	0.109608	0.217541	1
13482	Dpp4	6.4852	7.778	9.7143	7.6227	12.4116	5.4333	7.4597	8.4461	1.06805	0.754648	0.0949837	0.122256	1
108958	Fam73b	0.1877	0.2267	0.0651	0.083	0.1879	1.2187	0.1569	0.1433	3.03431	0.359609	1.60137	0.444169	1
52653	Nudcd2	0.0757	0.1114	0	0	0.1014	0.0904	0.1305	0.2331	2.96847	0.0765548	1.56972	1.11603	1
19354	Rac2	7.0821	8.0517	1.9341	0	11.2536	2.7194	8.8759	6.8103	1.73772	0.28237	0.797194	0.549182	1
69956	Ptcd3	1.1335	2.1968	2.4083	1.5914	1.4262	1.9369	1.5963	1.8206	0.924966	0.68261	-0.112528	0.165827	1
57440	Ehd3	6.5501	10.2161	5.2475	4.8285	4.6156	5.6405	5.5821	5.4179	0.791891	0.33931	-0.336626	0.469404	1
76784	Mtif2	0	0.1713	0.1329	0.0342	0.0871	0.0314	0.0387	0	0.464539	0.361368	-1.10613	0.442051	1
320940	Atp11c	1.5969	3.0183	2.4943	2.5556	2.3567	1.5801	2.3141	2.5919	0.914921	0.599345	-0.128281	0.222323	1
15894	Icam1	1.2918	1.4552	1.3056	1.155	2.0757	2.0365	1.5698	1.6769	1.41311	0.0163594	0.498871	1.78623	1
69104	43895	1.5366	3.9947	3.1711	1.4979	1.7364	1.9434	1.2929	0.9724	0.582836	0.185737	-0.778839	0.731102	1
20860	Sult1e1	5.2491	26.8916	1.9481	0	111.378	61.5902	0.2985	0.8262	5.10705	0.285121	2.35249	0.544971	1
20930	Surf1	1.4961	1.0492	5.268	1.0415	1.3452	1.7438	1.5323	3.0235	0.863351	0.796099	-0.211981	0.099033	1
13360	Dhcr7	3.4304	3.7694	4.9936	2.5116	1.2441	1.4711	2.0495	2.2083	0.474192	0.0248032	-1.07646	1.60549	1
214579	Aldh5a1	10.0117	8.3345	13.3767	8.5587	10.637	8.6733	11.4907	10.0369	1.01381	0.919777	0.0197877	0.0363175	1
11947	Atp5b	1829.9	2365.41	2196.92	1923.85	1949.31	1783.07	1615.58	1886.77	0.869969	0.119082	-0.200964	0.924155	1
67273	Ndufa10	23.6003	23.9969	33.2835	20.6221	34.9521	25.6106	20.7388	19.8881	0.996914	0.986443	-0.0044585	0.00592781	1
70572	Ipo5	0.006	0.0114	0.011	0.0251	0.054	0.0662	0.0264	0.0183	3.08224	0.0853223	1.62398	1.06894	1
26897	Acot1	4.488	4.3485	6.9792	3.2686	8.2527	9.5542	7.0463	5.5876	1.59507	0.0493944	0.67362	1.30632	1
226182	Taf5	0.1494	0	0.2752	0	0.2772	0	0.266	0	1.27932	0.78298	0.355379	0.106249	1
56524	Mpp6	0.0918	0.4373	0.1266	0.0697	0.0725	0.0514	0.0582	0.2496	0.59512	0.491045	-0.748748	0.308878	1
218490	Btf3	2.5608	0.1044	2.1282	2.3934	1.6672	2.3904	1.0127	1.9177	0.972338	0.941412	-0.0404699	0.0262203	1
22629	Ywhah	0.9694	1.7577	1.1135	1.9365	1.6853	2.8359	1.6923	2.3664	1.48516	0.106293	0.570615	0.973497	1
22145	Tuba4a	23.1513	29.4609	19.7487	26.3693	26.4512	19.2438	24.0172	15.1301	0.859335	0.330934	-0.218708	0.480258	1
225164	Mib1	1.4533	1.8965	0.005	1.4202	1.3715	0.0761	0.0397	1.6471	0.656419	0.512669	-0.607311	0.290163	1
68059	Tm9sf2	0.8588	1.1824	0.1337	3.2463	1.5108	1.2231	0.9494	0.8649	0.838966	0.76862	-0.253317	0.114288	1
338359	Supv3l1	0.176	0.2709	0.4844	0.1972	1.0904	0.514	0.2735	0.7892	2.3634	0.113711	1.24087	0.944196	1
66890	Lman2	8.461	7.189	4.1606	5.4796	5.1503	6.475	8.6009	4.4854	0.977122	0.915672	-0.03339	0.0382599	1
72552	Hsdl1	0.1066	0.1175	0	0.082	0.0978	0.1096	0.0883	0	0.966024	0.94553	-0.0498688	0.0243247	1
109900	Asl	19.671	32.8762	21.1973	26.0145	23.9541	24.1651	24.9791	31.0656	1.04416	0.760959	0.0623365	0.118639	1
218989	Tmem260	0	0.1693	0	0	0	0.0236	0.0203	0.0166	0.357354	0.56772	-1.48457	0.245866	1
286940	Flnb	0.1348	0.5823	0.1617	0.6094	0.1459	0.8492	0.2611	0.0649	0.887717	0.856076	-0.171829	0.0674879	1
68636	Fahd1	4.8299	6.2284	7.0095	4.2351	8.4365	4.7645	6.0821	2.6963	0.985495	0.955106	-0.0210793	0.0199486	1
109079	Sephs1	0.6789	0.3193	0.0842	1.3831	0.5915	1.6476	0.8252	0.3361	1.37919	0.581345	0.463824	0.235566	1
75717	Cul5	0	0.0165	0	0	0	0.0149	0.0198	0.014	2.95152	0.22318	1.56146	0.651344	1
102247	Agpat6	0.0262	0.0791	0.0243	0.0324	0	0.0633	0.0377	0	0.623457	0.479859	-0.681639	0.318886	1
18242	Oat	84.1053	124.836	210.452	90.3343	72.8622	36.8033	99.1279	134.121	0.672741	0.290845	-0.571877	0.536339	1
73836	Slc35b2	0.0583	0.2364	0.0847	0.1371	0.0754	0.1459	0.1141	0.0659	0.77696	0.541447	-0.364087	0.266444	1
16402	Itga5	0.4834	0.7568	0.6626	0.266	0.4539	0.6504	0.2348	0.4779	0.83779	0.5478	-0.255339	0.261378	1
23825	Banf1	5.4259	5.2811	3.2977	4.2109	1.8629	4.0821	3.2142	2.7601	0.654346	0.0601479	-0.611875	1.22078	1
109658	Txlna	0	0	0	3.3899	0	1.9425	0	0	0.573026	0.726889	-0.803328	0.138532	1
18979	Pon1	29.2895	77.654	49.3439	39.6677	27.8579	24.9769	49.9139	41.8113	0.73772	0.33369	-0.438855	0.476656	1
69008	Cab39l	0.6544	0.9432	0.1875	0.4606	0.3769	0.4872	0.7466	0.275	0.839694	0.653388	-0.252065	0.184829	1
17089	Lyar	0	0.0462	0	0	0	0.072	0.0291	0	2.18831	0.532631	1.12982	0.273574	1
19286	Pts	0.5883	0.6114	0.7617	0.2653	0.4547	0	0	0.4087	0.387749	0.0827778	-1.36681	1.08209	1
67211	Armc10	0.6555	0.375	0.7017	0.4284	0.2013	0.3108	0.1512	0.2897	0.441081	0.0256854	-1.18088	1.59031	1
67863	Slc25a11	16.9327	19.5061	16.9945	10.4594	17.1942	12.5938	12.396	11.0386	0.833	0.305211	-0.263612	0.5154	1
12010	B2m	6.1206	7.6754	6.3291	5.2597	10.4445	10.08	10.0825	10.1299	1.60478	0.00388766	0.682371	2.41031	1
55990	Fmo2	0.8369	1.2696	0.596	0.3549	0.2586	0.4902	0.4363	0.2707	0.476156	0.129944	-1.07049	0.886244	1
110213	Tmbim6	13.6654	14.3625	10.1382	10.5799	11.9601	11.5552	13.662	11.0104	0.988547	0.913191	-0.0166189	0.0394382	1
70152	Mettl7a1	3.9948	7.2849	4.8634	3.3085	7.6745	7.686	5.4355	5.6206	1.35807	0.159169	0.441556	0.798141	1
14778	Gpx3	0.5881	2.1291	0.8619	0.5786	1.8544	2.5406	0.5	1.0255	1.42398	0.478768	0.509933	0.319875	1
74451	Pgs1	0.0326	0.057	0.0264	0.0284	0.0673	0.0228	0.0475	0	0.952909	0.921417	-0.0695903	0.0355437	1
14977	Slc39a7	0.3462	0.7975	0.8499	0.7374	0.6746	0.7028	1.3258	0.7434	1.26203	0.392708	0.335745	0.40593	1
234847	Spg7	0.7878	1.1454	0.7785	0.3868	0.5919	1.0701	0.7397	0.5816	0.962821	0.8863	-0.0546609	0.0524192	1
67895	Ppa1	17.6352	22.7282	18.0198	13.3885	41.9265	26.2811	39.8235	26.055	1.86823	0.0274256	0.901673	1.56184	1
19045	Ppp1ca	3.1866	6.2667	2.3585	3.0765	3.1166	4.3745	3.1904	5.2714	1.07151	0.802821	0.0996397	0.0953814	1
16329	Inpp1	0.0646	0.0959	0.0554	0.0638	0.1001	0.0796	0.1292	0.1072	1.48767	0.046383	0.57305	1.33364	1
74185	Gbe1	2.2435	4.4229	4.3773	3.3339	5.2886	5.4515	6.1662	3.4059	1.41277	0.107765	0.498524	0.967523	1
72007	Fndc3b	0.0053	0	0.0061	0.0032	0.0039	0	0.0055	0	0.643836	0.529742	-0.635236	0.275935	1
26949	Vat1	11.9661	10.6094	8.4241	5.8776	5.6337	9.1635	8.1564	4.5073	0.744658	0.220976	-0.42535	0.655656	1
11720	Mat1a	83.3563	109.586	64.0853	69.1914	72.9426	57.8635	88.9998	71.6457	0.893424	0.501825	-0.162584	0.299448	1
74776	Ppa2	5.8441	7.2227	11.9923	9.3005	9.8183	10.7975	11.7212	11.2723	1.2692	0.182588	0.343923	0.738529	1
114896	Afg3l1	1.9719	4.3257	7.7487	1.409	4.4752	4.9576	2.3925	2.1541	0.904505	0.828804	-0.144799	0.0815484	1
77371	Sec24a	4.6491	3.3547	7.1308	5.4264	9.438	1.3745	4.0418	7.768	1.10025	0.807494	0.137835	0.0928606	1
67681	Mrpl18	8.0582	0	10.1624	0.1295	7.9286	0.4809	1.5896	0.6692	0.581376	0.571582	-0.782458	0.242921	1
74117	Actr3	3.8595	5.0066	3.1066	4.1616	10.1105	4.9608	9.9689	4.214	1.81317	0.127547	0.858513	0.89433	1
19345	Rab5c	1.6799	2.5127	1.7468	1.3169	2.2454	2.623	2.5988	1.5191	1.23841	0.274553	0.308493	0.561373	1
66821	Bcs1l	0.9036	1.3424	0.8924	1.1197	1.1948	0.7466	1.195	1.1571	1.00831	0.955611	0.0119444	0.0197188	1
13495	Drg2	9.4695	1.8953	1.0604	7.2096	0.795	0.7852	18.6302	8.8085	1.47793	0.642208	0.56358	0.192324	1
69038	Tmem258	14.4859	21.2106	21.147	11.4323	18.8613	23.9971	16.6016	23.8502	1.2202	0.270129	0.287119	0.568429	1
66258	Mrps17	1.2186	1.5952	3.3428	0.8178	2.5327	3.071	2.0425	1.1346	1.259	0.540023	0.332283	0.267588	1
14569	Gdi2	11.4153	17.746	8.1147	8.7388	12.1545	11.6962	17.2402	11.446	1.14174	0.557254	0.191233	0.253947	1
67452	Pnpla8	1.3983	1.1324	3.2117	0.5864	1.7216	1.1697	1.73	1.6069	0.984104	0.968109	-0.0231167	0.0140759	1
70120	Yars2	0.1622	1.2045	1.4965	0.5011	1.5959	0.0989	1.2065	0.6348	1.05107	0.927043	0.0718527	0.0329003	1
68126	Fahd2a	5.0977	22.8838	35.414	17.2127	16.977	19.7386	3.9484	24.8036	0.81217	0.642667	-0.300146	0.192014	1
16341	Eif3e	0.2752	0.3049	0.2149	4.2475	0.1764	0.1397	0.2873	0.1255	0.144551	0.358191	-2.79035	0.445886	1
106861	Abhd3	0.6081	0.041	0.1998	0.1149	0.2591	0.1117	0.4677	0.3492	1.23231	0.719735	0.301365	0.142827	1
229663	Csde1	0.0685	0.1005	0.0495	0.1481	0.0225	0.0635	0.0952	0.2763	1.24795	0.724712	0.319565	0.139835	1
59038	Pxmp4	6.1625	10.5529	13.401	10.5488	18.6166	12.379	14.3563	12.8626	1.43156	0.077362	0.517584	1.11147	1
321003	Xpnpep3	2.9992	4.2965	4.1393	1.1725	4.3758	1.2506	3.2908	0.7487	0.766679	0.535374	-0.383306	0.271343	1
56464	Ctsf	1.1709	0.242	0	0.2663	0.4766	1.0771	1.6613	0.5269	2.22838	0.222343	1.156	0.652976	1
13858	Eps15	0.0169	0.0161	0.0099	0.0111	0.0257	0.0166	0.0453	0.0236	2.05926	0.0989088	1.04213	1.00476	1
30930	Vps26a	0.1416	0.1554	0	0	0.1417	0	0.2326	0.1934	1.91145	0.34954	0.934666	0.456503	1
13090	Cyp2b19	5.5068	5.0685	4.6998	0.8379	2.1668	0.6463	2.5912	2.1413	0.468293	0.139405	-1.09452	0.855723	1
107141	Cyp2c50	26.2709	36.6184	27.3728	21.2421	10.8542	7.4043	22.1833	20.3491	0.545189	0.039372	-0.875171	1.40481	1
67763	Prpsap1	0.0952	0	0	0.0461	0	0.0406	0.0359	0	0.541401	0.553893	-0.88523	0.256574	1
68428	Steap3	2.7097	2.7903	0.3765	3.9472	3.0879	5.6406	2.6313	2.3058	1.39108	0.402186	0.47621	0.395573	1
12387	Ctnnb1	2.6317	2.419	2.4518	2.3968	2.6565	4.0092	3.1692	4.8937	1.48784	0.090047	0.573222	1.04553	1
67059	Ola1	0.5329	0.0679	0.5817	0.7785	0.8158	0.9248	0.9722	0.4204	1.59776	0.186723	0.676047	0.728802	1
12799	Cnp	0.2166	0	0	0	0	1.0011	0.1285	0.7353	8.60988	0.183782	3.10599	0.735698	1
14453	Gas2	0.4572	0.3401	0.5581	0.3501	1.8404	0	0.4022	0	1.31492	0.779681	0.394978	0.108083	1
14583	Gfpt1	0.1056	0.4119	0.0615	0.0265	0.1226	0.1376	0.0583	0.2107	0.873988	0.849295	-0.194314	0.0709417	1
20317	Serpinf1	0.0865	5.6966	0.0163	0.0773	0	0.0552	0.0942	0	0.0254224	0.384444	-5.29775	0.415167	1
269061	Cpsf7	0.0263	0	0.0272	0	0	0	0	0.034	0.635514	0.686164	-0.654004	0.163572	1
68178	Cgnl1	0.1662	0.0974	0.0503	0.0605	0.0803	0.0797	0.2093	0.1071	1.27244	0.551819	0.347593	0.258203	1
76952	Nt5c2	3.6692	0.1043	0	0.0681	0	0.1143	0.1288	0.0451	0.0750208	0.397938	-3.73657	0.400185	1
15505	Hsph1	0.0234	0.4285	0	0.0352	0.0434	0.4224	0.4065	0.3996	2.61117	0.204103	1.3847	0.690151	1
234673	Ces2e	25.1472	21.6276	18.7285	30.0327	23.1239	20.4167	21.4985	20.9081	0.899632	0.402239	-0.152594	0.395516	1
15161	Hcfc1	0.0113	0	0	0	0	0.025	0	0	2.21239	0.642691	1.14561	0.191998	1
16796	Lasp1	3.4517	0	0.1611	0.3053	0.9287	0.1787	0.6189	0	0.440596	0.561405	-1.18247	0.250723	1
26965	Cul1	0.0236	0.0339	0	0	0.1194	0.0721	0.0593	0	4.36174	0.142271	2.1249	0.846885	1
213053	Slc39a14	0.3303	0.2717	0.5003	1.49	1.0037	0.0976	0.7006	0.0949	0.731705	0.65067	-0.450665	0.186639	1
17274	Rab8a	2.0543	3.2098	2.5349	1.8302	2.8009	2.3134	2.3634	1.89	0.972843	0.862159	-0.0397211	0.0644128	1
73046	Glrx5	6.0872	4.95	7.1957	5.2583	7.4631	7.4612	6.7443	5.7886	1.16883	0.174796	0.225064	0.757469	1
75619	Fastkd2	0.0212	0	0	0	0.0144	0	0	0	0.679245	0.800798	-0.557995	0.096477	1
74840	Manf	8.2208	6.6321	6.5958	5.3594	7.6306	11.8782	4.3212	5.5537	1.09608	0.734016	0.132347	0.134295	1
17920	Myo6	0.4545	0.1633	0.0678	0.4922	0.1177	0.1502	0.1037	0.4397	0.688827	0.515586	-0.537787	0.287699	1
17069	Ly6e	0.2988	0	0	0.3233	0.7462	0.7994	0.4236	0.7086	4.30445	0.00590282	2.10583	2.22894	2
50880	Scly	1.7623	1.994	0.3852	0.8179	2.604	1.0741	2.1468	1.832	1.54392	0.226926	0.626595	0.644115	1
192187	Stab1	0.0045	0.0204	0.0123	0.008	0.0041	0	0	0	0.090708	0.0525944	-3.46263	1.27906	1
11848	Rhoa	8.4813	9.0488	12.949	8.3443	9.9972	15.113	13.4792	6.9773	1.17369	0.463176	0.231053	0.334254	1
15957	Ifit1	0	0.0512	0	0.1633	0.6592	0.9945	1.071	1.184	18.2224	0.00207483	4.18764	2.68302	2
15199	Hebp1	3.2882	2.6188	2.2546	1.2586	0.4909	0.6236	1.6454	1.2224	0.42274	0.0415849	-1.24216	1.38106	1
21379	Tbrg4	0.223	0.2199	0.6139	2.5373	0.2328	0.218	0.2123	0.5287	0.331599	0.358994	-1.59249	0.444912	1
12211	Birc6	0.0052	0.0095	0.001	0.0038	0.0019	0.0036	0	0.0082	0.702564	0.581933	-0.509298	0.235127	1
19663	Rbpms	0.5133	0.393	0.2656	0.4594	0.5312	0.5095	0.6165	0	1.01588	0.967681	0.0227256	0.0142678	1
67180	Yipf5	0.3493	0.6899	0.1925	0.5238	0.6279	0.3865	0.1855	0	0.683509	0.452853	-0.548968	0.344043	1
192136	5033411D12Rik	0.9857	1.821	2.7856	1.2669	1.6188	1.3031	1.5108	2.8009	1.05458	0.863439	0.0766735	0.0637683	1
224904	2410015M20Rik	12.607	15.3131	26.8721	16.145	19.2495	15.4334	13.7675	15.5211	0.901805	0.631482	-0.149113	0.199639	1
12304	Pdia4	22.4857	28.0934	18.0002	27.2478	19.8581	26.7229	18.3139	23.48	0.922233	0.558811	-0.116797	0.252735	1
18648	Pgam1	8.0739	5.6261	6.4524	9.6385	8.3101	14.2492	9.749	12.8798	1.51684	0.0636238	0.601071	1.19638	1
22003	Tpm1	16.4149	25.5879	11.4571	11.0306	15.6669	24.0218	21.3916	10.3725	1.10796	0.71552	0.147904	0.145378	1
56445	Dnaja2	2.9222	3.8687	1.1194	1.6398	2.2162	1.8965	1.6731	3.2262	0.943655	0.857793	-0.0836685	0.0666173	1
14718	Got1	7.9381	12.9473	7.6373	6.4859	11.3514	9.0073	5.712	6.2855	0.924236	0.743891	-0.113667	0.12849	1
104303	Arl1	8.9788	20.1949	6.1552	13.3084	10.1031	10.1961	7.6489	2.9109	0.634472	0.263301	-0.656372	0.579548	1
66887	Lonp2	8.2394	12.8375	11.6091	11.0968	15.9997	14.2556	13.0698	12.2182	1.26861	0.0614117	0.343249	1.21175	1
68603	Pmvk	0.6261	0.3655	0.4094	0.0552	0	0	0.0518	0	0.035572	0.057501	-4.81311	1.24032	1
14319	Fth1	19.4781	0.6774	1.9443	0.1164	4.1225	5.647	1.6769	3.5841	0.676556	0.727943	-0.563719	0.137903	1
67477	Abhd15	0.2065	0.5331	0.2679	0.1893	0.2602	0.212	0.2338	1.1821	1.57762	0.530533	0.657753	0.275287	1
71207	Nudt4	0.4005	0.2036	0	0.1151	0.0949	0.1277	0.1375	0.2105	0.793382	0.697549	-0.333913	0.156425	1
11640	Akap1	0.207	0	0.5404	0	0.0192	0.2432	0.1974	0	0.615199	0.636571	-0.700874	0.196153	1
56046	Uqcc	0.0993	0	0.1744	0.1209	0.2239	0.0953	0	0.2612	1.47086	0.537898	0.556657	0.2693	1
13043	Cttn	0.772	0.5217	0.8215	0.7709	1.0066	0.3734	0.8812	0.3151	0.892658	0.702113	-0.163821	0.153593	1
22333	Vdac1	124.64	150.543	166.389	98.8389	144.929	150.5	113.652	100.976	0.943834	0.705235	-0.083395	0.151666	1
56529	Sec11a	15.2153	13.0962	10.5764	19.2134	10.7648	15.2652	11.5169	12.1671	0.855644	0.362832	-0.224918	0.440295	1
192166	Sardh	38.8708	44.0796	64.788	36.4558	45.0315	44.7012	37.8964	32.9914	0.872017	0.449517	-0.197572	0.347254	1
109075	Exosc4	1.0573	0	0	0	0	0	1.0372	0	0.980989	0.989612	-0.0276907	0.00453486	1
216197	Ckap4	0.6871	1.1737	0.4792	0.2265	1.0501	1.2403	0.4631	0.8338	1.39774	0.36716	0.483096	0.435145	1
68015	Trap1	8.7166	7.7204	12.1332	7.0814	10.5248	10.095	9.3042	8.0132	1.06411	0.670131	0.0896464	0.17384	1
19166	Psma2	0.636	0.4974	0.4421	0.421	0.5489	0.9057	1.1183	0.6389	1.60872	0.0961763	0.685909	1.01693	1
66753	Erlec1	0.2145	0.2466	0.1543	0.2454	0.2588	0.4108	0.461	0	1.31343	0.565713	0.393339	0.247404	1
12468	Cct7	12.9574	11.3992	5.5084	8.867	4.3165	7.8447	14.3106	8.5792	0.904962	0.739283	-0.14407	0.131189	1
66905	Plin3	1.6995	1.8792	3.2613	0.5941	3.7598	1.5191	1.5456	0.8359	1.03044	0.948496	0.0432616	0.0229646	1
68346	Sirt5	1.1962	1.0053	0.963	0.5621	1.3374	0.626	0.4965	0.4648	0.784817	0.448585	-0.349571	0.348155	1
212442	Lactb2	6.7786	12.0921	9.1252	11.3982	8.246	8.1501	7.4373	9.2092	0.83877	0.283342	-0.253652	0.547689	1
17523	Mpo	0.2587	0.1011	0.4923	0	0.1202	0.571	0.2276	0.0505	1.13754	0.858645	0.185921	0.0661863	1
208624	Alg3	0.2224	0.6267	0.2347	0.2304	0.2552	0.2437	0.2251	0.3647	0.828413	0.620493	-0.271578	0.207263	1
14073	Faah	16.7979	24.0694	18.7523	10.8982	16.7137	16.4367	21.6098	15.9512	1.00275	0.987934	0.00395536	0.00527185	1
20174	Ruvbl2	2.3573	1.5644	0.1303	0.83	0.5252	5.6322	0.616	1.9163	1.77995	0.501655	0.831834	0.299595	1
17706	ATP8	27.9218	104.827	109.846	49.7917	87.5538	50.1135	81.9459	180.542	1.36859	0.469011	0.452685	0.328817	1
235386	Hykk	0.1734	0.1668	0.1872	0.2407	0.3842	0.1278	0.2339	0.3961	1.48679	0.243478	0.572197	0.613539	1
14225	Fkbp1a	1.3355	1.579	1.1913	1.5819	1.4682	3.2948	3.6513	0.8279	1.62495	0.28754	0.700391	0.541301	1
13014	Cstb	0.6008	1.2992	2.5468	0.313	1.2576	1.2458	1.2868	0	0.796294	0.697594	-0.328627	0.156397	1
76282	Gpt	6.5314	8.4504	7.2008	5.6033	7.7408	5.6946	9.0076	11.6025	1.22528	0.313517	0.293111	0.503739	1
67834	Idh3a	8.0651	6.7469	8.6622	4.8694	9.6848	9.6748	6.7711	6.1531	1.13902	0.464009	0.187787	0.333474	1
15356	Hmgcl	72.0773	61.339	120.753	79.185	110.996	96.9699	103.212	77.7448	1.1667	0.394479	0.222429	0.403976	1
52858	Cdipt	4.2657	4.4436	4.3482	2.2549	3.3585	4.5241	2.5238	2.9595	0.872881	0.50141	-0.196143	0.299807	1
27979	Eif3b	0.2666	0.2869	0.3289	0.1899	0.5149	0.4959	0.5253	0.1639	1.58538	0.16978	0.664826	0.770112	1
11692	Gfer	5.0993	5.0698	4.7357	3.4466	2.735	4.0476	3.3876	3.4505	0.742216	0.051442	-0.430089	1.28868	1
76947	Ndufaf6	0.0184	0	0.1117	0	0	0	0	1.958	15.05	0.419643	3.91169	0.37712	1
214952	Rhot2	1.9105	1.5728	1.6108	2.0389	2.8418	1.2964	1.7081	0.8209	0.934698	0.809126	-0.097428	0.0919836	1
66495	Ndufb3	24.8403	29.0201	34.2938	17.7148	26.9431	23.7755	21.9977	22.4999	0.899378	0.512667	-0.153001	0.290165	1
16195	Il6st	0.0174	0	0.0793	0.0605	0.0206	0.0217	0	0.0122	0.346692	0.260501	-1.52827	0.58419	1
17002	Ltf	0.3139	0.3147	0.5695	0.007	0.0302	0.4015	0.2478	0.376	0.875861	0.803112	-0.191226	0.0952239	1
14057	Sfxn1	51.986	65.6961	56.7348	40.8793	48.8903	43.6517	25.8164	35.8498	0.716261	0.0783247	-0.481443	1.1061	1
22153	Tubb4a	46.2661	56.666	40.9484	45.9628	56.4343	37.8283	48.5292	35.4233	0.938748	0.641519	-0.0911895	0.19279	1
11699	Ambp	0.1938	0.6306	0.2333	0.453	0.8858	0.4989	0.7498	0.6476	1.8416	0.0526894	0.880957	1.27828	1
66128	Mrps36	7.3985	1.1819	10.979	1.5292	7.4909	7.5194	3.0497	1.3721	0.92145	0.889828	-0.118022	0.0506937	1
66397	Sar1b	29.4916	30.9137	30.6595	22.4138	25.4395	31.2103	29.3023	23.3767	0.963431	0.712856	-0.0537468	0.146998	1
11364	Acadm	50.1503	42.2175	104.124	38.7265	85.1871	82.7296	70.5647	61.9617	1.2773	0.375441	0.353093	0.425459	1
12759	Clu	0.7906	3.2582	0.7494	3.4659	4.0436	4.8553	3.4534	4.1023	1.99109	0.0654085	0.993561	1.18437	1
103142	Rdh9	5.1034	6.9862	5.1224	3.4628	5.1043	4.7168	6.6131	4.9757	1.03556	0.835185	0.0504047	0.0782172	1
15926	Idh1	69.4941	78.8546	99.0266	73.818	104.312	81.3066	95.866	67.8303	1.08755	0.523931	0.121088	0.280726	1
56388	Cyp3a25	4.7383	6.8432	6.9272	4.3239	7.1581	5.7982	1.8756	6.9359	0.953365	0.857521	-0.0688995	0.0667553	1
55989	Nop58	0.3687	0.3335	0.0729	1.4374	0.319	2.1329	0.4197	0.5548	1.54866	0.58583	0.631016	0.232229	1
209692	Dhtkd1	1.1444	1.3198	1.8047	1.122	1.8017	1.8008	1.6228	0.9071	1.13755	0.513175	0.185926	0.289734	1
12751	Tpp1	5.0858	4.3076	2.8066	3.4465	3.3229	9.253	2.5865	0.6347	1.00963	0.985458	0.0138198	0.00636179	1
16399	Itga2b	4.4622	0.8052	0	0.6594	0	3.0037	0.9397	2.13	1.02474	0.976882	0.035251	0.010158	1
381290	Atp2b4	0.1389	0.4044	0.2247	0.1283	0.1147	0.2382	0.1639	0.1533	0.747629	0.458295	-0.419605	0.338855	1
11308	Abi1	0.0877	0.0873	0.0691	0.1049	0.0403	0.1228	0.0476	0.0533	0.756447	0.359819	-0.402689	0.443916	1
227377	Farp2	0.766	0	0	0	0	0.5856	1.3249	0	2.49413	0.47241	1.31853	0.325681	1
19024	Ppfibp2	0.1106	0	0	0.2456	0	0	0.1272	0	0.357103	0.431127	-1.48559	0.365395	1
381760	Ssbp1	3.5794	4.202	5.0231	3.7297	3.7197	4.3535	3.484	3.4123	0.905366	0.359154	-0.143427	0.444719	1
26443	Psma6	1.9749	0.6896	1.8493	1.6332	1.9427	1.0159	1.2875	1.2702	0.897397	0.671924	-0.156182	0.17268	1
66585	Snrnp40	0.0956	0.0469	0	0	0	0	0	0.0653	0.458246	0.520105	-1.12581	0.283909	1
66163	Mrpl4	0.5059	0.3057	0.7906	0.1528	0.598	0.3673	0.395	0.2037	0.891168	0.777414	-0.166231	0.109347	1
67025	Rpl11	15.5205	13.3593	11.1255	13.7896	12.5473	14.9065	22.7643	15.476	1.2212	0.2806	0.288294	0.551913	1
259300	Ehd2	0.6423	1.774	0.7472	0.5582	0.8198	1.1148	0.7927	0	0.73281	0.528294	-0.448488	0.277124	1
14375	Xrcc6	0.3255	0.2506	0.1022	0.2186	0	0.14	0.3843	0.0096	0.595273	0.413598	-0.748378	0.383422	1
18081	Ninj1	0.8575	0.834	1.5348	0.9094	1.3292	0.8221	1.3403	0.6933	1.0119	0.960434	0.0170616	0.0175323	1
67442	Retsat	6.9816	5.8869	6.2874	4.5188	6.2154	4.9072	4.0708	5.6181	0.879061	0.343127	-0.185965	0.464545	1
77254	Yif1b	0	0.1637	0	0.0921	0.1159	0.1111	0	0	0.887412	0.893528	-0.172324	0.0488916	1
29811	Ndrg2	33.1506	52.5391	50.8242	44.3215	43.5107	55.588	43.3483	29.9193	0.953167	0.767676	-0.0691994	0.114822	1
21969	Top1	0.2215	0.1228	0.0595	0.1918	0	0.0659	0	0.1254	0.321189	0.0773917	-1.63851	1.11131	1
66335	Atp6v1c1	0.0929	0.4659	0.1392	0.1098	0.4269	0.3736	0.4099	0.2025	1.74907	0.201657	0.806589	0.695386	1
70675	Vcpip1	0.0183	0.0281	0	0.2204	0	0.0198	0.0343	0	0.202774	0.380235	-2.30206	0.419947	1
56457	Clptm1	1.1022	0.5866	0.6589	0.5885	0.7863	1.1504	0.7776	0.2172	0.998399	0.9961	-0.00231118	0.00169715	1
99586	Dpyd	3.1065	3.3215	2.3825	1.6704	2.0551	1.209	2.425	2.4436	0.775954	0.264046	-0.365956	0.57832	1
100763	Ube3c	0.0214	0.2481	0	0.2281	0.0276	0.1649	0.0275	0.1213	0.685892	0.624155	-0.543946	0.204708	1
20912	Stxbp3a	0.619	0.0919	0.1616	0.3392	0.179	0.2937	0.4796	0.0524	0.829166	0.740026	-0.270268	0.130753	1
66071	Ethe1	7.7934	7.2839	11.6327	11.809	14.2148	14.9333	7.7157	5.7053	1.10515	0.715604	0.144236	0.145327	1
11666	Abcd1	1.5526	1.7248	2.9208	1.2959	3.7393	2.519	2.4647	1.2596	1.33206	0.359251	0.41366	0.444601	1
54403	Slc4a4	0.1783	0.2235	0.1018	0.1244	0.2685	0.254	0.1957	0.2318	1.51274	0.0534255	0.597163	1.27225	1
19646	Rbbp4	1.0928	0.352	0	0.1165	0.0773	0.2223	0.3544	0	0.418882	0.433303	-1.25539	0.363208	1
104776	Aldh6a1	135.501	166.048	208.435	126.769	172.534	140.675	182.967	148.535	1.0125	0.928346	0.0179187	0.03229	1
106821	Oard1	0.2562	0.4629	0.1827	0	0.0958	0.1721	0	0	0.297073	0.202022	-1.75111	0.694601	1
27384	Akr1c13	3.2237	3.4243	1.6638	3.3665	2.9774	2.5994	4.2875	3.1633	1.11554	0.566522	0.157741	0.246783	1
192662	Arhgdia	1.9053	2.591	1.4955	1.6609	2.588	3.361	3.5565	2.4164	1.55787	0.0287449	0.639573	1.54144	1
192159	Prpf8	0.9651	0.3821	0.2459	0.5046	0.212	0.416	0.4888	0.4189	0.732088	0.449479	-0.449912	0.34729	1
269113	Nup54	0.7809	1.4794	0.8989	0.379	0.3299	0.9093	1.107	0.3443	0.760415	0.508847	-0.395141	0.293413	1
14786	Grb7	0.061	0.0228	0.027	3.0668	0.028	0	0.0314	0	0.0186934	0.379157	-5.74133	0.421181	1
56215	Acin1	0.2841	1.091	0.8562	0.6136	0.6676	1.036	0.6702	0.208	0.907519	0.794811	-0.140001	0.099736	1
15944	Irgm1	3.2615	3.492	5.0278	4.0398	13.72	7.7365	5.8253	4.7901	2.02716	0.133145	1.01946	0.875675	1
81910	Rrbp1	1.2346	2.009	2.1399	1.1206	2.4877	1.6531	2.3239	1.1304	1.16774	0.529464	0.22372	0.276163	1
18633	Pex16	0.7872	0.7004	1.1149	0.37	1.1016	0.7519	0.9744	0.6946	1.18503	0.479929	0.244923	0.318823	1
224742	Abcf1	0.2308	0.224	0.1099	0.3696	0.0988	0.1951	0.0632	0.737	1.17104	0.82235	0.227787	0.0849432	1
66664	Tmem41a	0.7358	0	0.0701	0.7547	0.2904	2.7336	0.7329	0	2.40734	0.450055	1.26744	0.346734	1
226791	Lyplal1	5.4134	5.6074	1.935	5.4803	6.4597	1.3818	5.112	0.2771	0.717646	0.484594	-0.478655	0.314622	1
14130	Fcgr2b	13.4707	26.229	16.6884	7.8783	7.6085	8.6615	8.2057	15.9837	0.629558	0.233229	-0.66759	0.632217	1
110135	Fgb	10.7755	8.3813	3.1224	7.7442	2.7755	9.1837	6.1173	7.009	0.835532	0.575509	-0.259234	0.239948	1
77573	Vps33a	0.1401	0.0286	0.0125	0.0309	0.0665	0.0084	0.0187	0.0101	0.48892	0.446834	-1.03233	0.349854	1
22608	Ybx1	0.5445	0.9993	1.1876	0.7333	1.4373	0.2592	0	0.7988	0.720207	0.523667	-0.473517	0.280945	1
230696	AU022252	0.283	0.1903	0	0.1662	0	0.0625	0.2228	0	0.44613	0.305681	-1.16446	0.514732	1
12321	Calu	3.8352	4.8583	1.8791	2.1823	2.6887	2.7043	1.8242	1.8348	0.709688	0.286854	-0.494743	0.542339	1
67078	Pgp	0	0.0749	0.0473	0.0561	0	0	0.0883	0.0469	0.758273	0.700255	-0.399212	0.154744	1
52502	Carhsp1	0.8004	1.0348	1.5518	0.8372	1.8259	1.4098	1.8228	1.1576	1.47154	0.0821271	0.557332	1.08551	1
84652	Fam126a	0.1308	0	0.0528	0	0.0996	0	0	0	0.542484	0.616615	-0.882348	0.209986	1
67332	Snrpd3	2.8218	3.2684	0.8681	3.4619	2.4158	3.5499	1.6125	3.8565	1.09736	0.75882	0.134036	0.119861	1
243537	Uroc1	12.1088	17.3165	9.1181	10.2188	12.0786	12.0922	17.7198	9.9096	1.0623	0.768766	0.0871945	0.114206	1
54709	Eif3i	0.0666	1.1965	1.2269	0	0	1.0983	1.1817	0.1167	0.96253	0.961461	-0.0550964	0.0170685	1
19039	Lgals3bp	0.3011	0.0945	0.3387	0.4393	1.4014	2.9103	0.9364	1.3506	5.62261	0.0499691	2.49124	1.3013	1
19896	Rpl10a	94.0431	153.799	85.3903	98.4286	66.5874	98.1401	81.9143	97.1257	0.796383	0.266478	-0.328466	0.574339	1
74316	Isca2	1.4718	6.1053	11.8344	7.0055	8.0537	1.3077	7.7436	0.4855	0.665878	0.480956	-0.58667	0.317895	1
104158	Ces1d	127.424	115.177	177.58	133.28	142.779	90.0763	113.188	132.759	0.865104	0.338135	-0.209055	0.47091	1
69276	Sec62	5.0452	0.4985	0.4152	0.3462	1.2664	0.4761	3.8318	0.7854	1.00866	0.992512	0.0124395	0.00326403	1
12461	Cct2	11.4814	10.01	5.8045	12.0943	3.6551	8.5228	12.4859	11.1704	0.909724	0.726135	-0.1365	0.138983	1
12865	Cox7a1	0.6376	1.4897	0	0	0	0	1.2596	1.1594	1.13712	0.888117	0.185387	0.0515296	1
16889	Lipa	2.3023	5.5149	1.9748	2.0186	5.0497	3.9317	4.6966	3.7891	1.47893	0.199697	0.564558	0.699629	1
67268	Myl12a	22.9684	23.3572	12.0714	22.4212	18.1002	25.3605	13.272	18.9168	0.936045	0.737722	-0.0953497	0.132107	1
104130	Ndufb11	9.8883	12.6384	13.1275	12.5328	10.0795	7.2307	6.2161	18.0274	0.862343	0.586815	-0.213667	0.231499	1
57741	Noc2l	0.0397	0	0	0.0284	0	0.0427	0.0396	0.0365	1.74449	0.406346	0.802808	0.391104	1
68292	Stt3b	2.814	2.8701	2.7791	2.3939	3.627	2.4062	2.8997	2.0784	1.0142	0.919002	0.020346	0.0366835	1
326618	Tpm4	10.2805	3.5316	4.9541	7.0434	4.6763	10.212	16.4673	5.1616	1.41487	0.432686	0.500668	0.363827	1
66365	Ccdc90b	0.599	0.3078	1.7914	0.1104	1.1867	0.7194	0.9458	0.462	1.17991	0.771998	0.238679	0.112384	1
14862	Gstm1	504.608	364.454	525.201	433.415	946.546	893.238	1230.28	770.724	2.10146	0.00933334	1.07139	2.02996	2
68879	Prpf6	0.0412	0.0816	0.0456	0.0695	0.009	0.0767	0.0846	0.0261	0.825557	0.643915	-0.27656	0.191172	1
67433	Ccdc127	0.1415	0.3254	0.3907	0.1986	0.429	0.7561	0.6109	0.5544	2.22534	0.0112604	1.15402	1.94845	1
83921	Tmem2	0.0114	0.0131	0.0221	0	0	0.0161	0.0115	0.0252	1.13305	0.830634	0.180208	0.0805905	1
69156	Comtd1	0	0.2411	0.2556	0.772	2.1852	0.4271	2.2175	0.4501	4.16166	0.141512	2.05716	0.849207	1
113868	Acaa1a	404.246	315.007	742.715	584.742	984.484	689.649	680.336	731.457	1.50775	0.075779	0.592397	1.12045	1
114774	Pawr	0.0332	0	0	0	0	0.0706	0.0265	0	2.9247	0.434902	1.54829	0.361608	1
69597	Afg3l2	4.6021	5.5728	5.4003	5.0826	5.921	7.454	3.8745	5.6016	1.10617	0.51809	0.145577	0.285595	1
14528	Gch1	0.6311	0.7635	0	0.6104	0.3325	0.4618	0.7909	0.9645	1.27167	0.566376	0.346725	0.246895	1
107932	Chd4	0.0361	0.0227	0.0033	0.0258	0.0136	0.0536	0.0831	0.0238	1.98066	0.274865	0.985981	0.56088	1
64655	Mrps22	3.1473	0.895	3.2528	0.5488	2.5434	2.9071	1.5622	2.2249	1.17768	0.676254	0.235947	0.16989	1
74159	Acbd5	4.3282	7.4455	12.2449	4.4242	10.0018	9.5584	8.122	6.1727	1.19028	0.543154	0.251301	0.265077	1
66590	Farsa	2.8265	3.0101	2.6628	1.8577	1.3947	2.4106	2.498	2.2299	0.823899	0.25	-0.279461	0.60206	1
56378	Arpc3	2.8556	1.4121	1.5897	1.92	2.2647	3.0062	2.5651	2.3494	1.30962	0.163525	0.389143	0.786416	1
60365	Rbm8a	1.6854	2.8824	1.4674	1.4617	0.4777	0.4471	0.7058	1.9908	0.483053	0.100962	-1.04975	0.99584	1
19186	Psme1	6.7838	8.3522	6.9226	5.3261	18.8089	14.1762	20.491	7.7321	2.23512	0.0563309	1.16035	1.24925	1
22070	Tpt1	4.1508	6.2046	5.6025	4.0934	6.1751	8.9179	6.976	3.6416	1.28224	0.303959	0.358668	0.517185	1
12340	Capza1	2.1199	0.9958	0	1.9785	1.2571	0	0	0	0.246771	0.160505	-2.01876	0.794512	1
16835	Ldlr	0.7172	1.3472	1.4701	1.1986	0.9745	0.9458	1.0846	0	0.634869	0.209259	-0.655468	0.679316	1
18195	Nsf	0.5717	0.9443	0.4651	0.4683	0.4142	3.1821	1.461	1.6027	2.71903	0.161505	1.44309	0.791814	1
231507	Plac8	60.7185	40.0306	100.849	32.4097	22.9166	42.6233	47.7133	46.5377	0.682844	0.323215	-0.550371	0.490508	1
22275	Urod	0.0532	0.5536	0.0543	1.2837	0.2772	0.0802	0.6209	0.1546	0.582528	0.553848	-0.779601	0.25661	1
56440	Snx1	1.8618	1.6637	0	0	0	1.2415	1.4047	0.9619	1.02343	0.973856	0.0334114	0.0115055	1
74616	Scrn3	0.4032	0.0758	0	0.0655	0	0.431	0.7016	0.18	2.41065	0.329915	1.26942	0.481597	1
20168	Rtn3	2.6498	3.0427	2.2588	2.7217	2.8511	1.6772	3.024	2.0678	0.901349	0.499035	-0.149842	0.301869	1
19387	Rangap1	0	0.8101	0.0673	0.4276	0.1692	0.1625	0.0793	0.0632	0.363372	0.348236	-1.46048	0.458126	1
55951	Mpc1	6.6264	8.3541	10.5711	4.5677	7.639	5.2398	7.6757	7.3233	0.925579	0.708866	-0.111572	0.149436	1
110695	Aldh7a1	38.8099	39.8086	62.3399	36.7871	49.97	47.1301	44.659	32.061	0.977916	0.89649	-0.0322181	0.0474544	1
73124	Golim4	0.1327	0.0556	0	0	0.0497	0.2279	0.1183	0	2.1025	0.414885	1.0721	0.382072	1
110611	Hdlbp	7.0174	9.6853	5.5535	5.1019	7.9256	4.3585	5.2972	5.3352	0.83765	0.423752	-0.255581	0.372889	1
56194	Prpf40a	0.048	0.1288	0.1311	0	0.0245	0.0149	0	0	0.127964	0.126251	-2.96619	0.898764	1
21855	Timm17b	3.0952	4.4739	5.3736	1.6488	3.4695	4.9394	2.6166	3.3772	0.987061	0.962269	-0.0187889	0.0167036	1
15233	Hgd	85.511	55.1129	111.734	134.002	138.817	39.1947	77.9333	72.1118	0.849096	0.607436	-0.236	0.2165	1
51798	Ech1	74.5655	77.8877	87.4395	58.056	84.6051	80.9151	93.1381	69.6298	1.10183	0.371481	0.139899	0.430064	1
26397	Map2k3	0.117	0	0	0.0617	0.0661	0	0.0508	0	0.654169	0.659248	-0.612265	0.180951	1
102632	Acad11	25.8671	30.2284	51.637	21.6268	52.1604	38.6048	37.5413	35.7494	1.26822	0.311302	0.342804	0.506818	1
17155	Man1a	0.3258	0.0252	0.1813	0.1682	0.1114	0.06	0.0968	0.1274	0.564739	0.305702	-0.824343	0.514701	1
68611	Mrpl28	1.6984	0.8454	1.5096	0.4741	1.3026	1.6065	1.2397	1.1489	1.17012	0.561254	0.226652	0.250841	1
17454	Mov10	0.1552	0.1354	0.1026	0.1279	0.0762	1.1876	0.9147	0.0805	4.33506	0.226411	2.11605	0.645102	1
14711	Gnmt	78.4921	101.775	99.7999	73.529	98.2178	54.1487	71.5868	58.9603	0.800104	0.203282	-0.321741	0.691901	1
66701	Spryd4	1.24	0.7317	1.3735	0.6113	0.513	0.9478	0.9061	0.5456	0.73613	0.288267	-0.441967	0.540205	1
11800	Api5	0.2198	0.1778	0.0806	1.3559	1.0073	0.0837	0.154	0.0293	0.694782	0.725463	-0.525367	0.139385	1
14979	H2-Ke6	15.2828	23.8663	23.6781	19.4179	23.6705	20.5437	19.2871	26.6365	1.09597	0.481216	0.132203	0.31766	1
226757	Wdr26	0.036	0	0	0.0361	0	0.0353	0.1851	0	3.05687	0.467876	1.61205	0.329869	1
59054	Mrps30	0.828	0.6089	0.5424	0.7265	1.1041	1.1112	0.401	0.763	1.24891	0.405344	0.320669	0.392177	1
26951	Zw10	0	0.1324	0.0673	0.1051	0	0	0.0846	0.1036	0.617454	0.490549	-0.695596	0.309317	1
56280	Mrpl37	0.2764	0.3572	0.409	0.4642	0.4898	0.3552	0.8058	1.3692	2.00425	0.191683	1.00306	0.717416	1
68338	Golt1a	0.4828	0.4186	0	0	0	0	0.3348	0	0.371422	0.402612	-1.42887	0.395113	1
99683	Sec24b	0.9128	0.4788	0	1.8541	0.63	0.0683	3.0362	0.4835	1.29957	0.767831	0.378029	0.114734	1
94184	Pdxdc1	0.1799	0	0	0.1521	0	0.1055	0.1579	0.082	1.04036	0.956348	0.0570848	0.0193841	1
233005	Cyp2a22	24.8362	21.3779	19.0056	17.981	18.839	14.7246	22.7263	10.9735	0.808448	0.237491	-0.306774	0.624353	1
207352	Sec23ip	0.0696	6.665	0	0.0516	0.0272	0.0534	0.0369	0.0823	0.0294421	0.393414	-5.08598	0.40515	1
66694	Uqcrfs1	136.301	162.579	162.318	123.966	185.104	186.285	153.024	142.835	1.14027	0.213554	0.189381	0.670492	1
59025	Usp14	0.2478	0.2479	0.2487	0.1524	0.2477	0.4337	0.3454	0.2513	1.42518	0.121555	0.511143	0.915227	1
19299	Abcd3	43.7826	54.6665	99.4051	33.3516	87.5144	75.4814	75.1824	60.3175	1.29104	0.342593	0.368533	0.465222	1
17912	Myo1b	2.9225	5.4794	2.5322	3.2268	1.5158	1.8905	1.5192	1.3133	0.440565	0.0557147	-1.18257	1.25403	1
66043	Atp5d	86.4356	76.3997	84.7519	64.0104	74.2294	83.3238	72.1342	84.2263	1.00743	0.926733	0.0106839	0.0330453	1
110095	Pygl	13.2752	19.3848	13.6931	13.4831	17.6659	15.7616	24.3732	15.574	1.22626	0.235661	0.294264	0.627711	1
13105	Cyp2d9	4.6377	17.9806	3.764	11.4486	3.3538	8.7538	10.5238	7.2902	0.79093	0.615739	-0.338378	0.210603	1
101055692	LOC101055692	0.7596	0	0.3766	0.2953	0.2028	0.2057	0	0	0.285365	0.20383	-1.80912	0.690731	1
229731	Slc25a24	0.0403	0.1978	0.1261	0.4152	0.3764	1.327	0.9205	0.3142	3.76969	0.106137	1.91445	0.974131	1
16202	Ilk	4.5933	11.6939	1.3167	6.1716	2.4533	9.6311	1.5355	7.7746	0.899855	0.84613	-0.152236	0.0725631	1
23980	Pebp1	23.519	31.3146	29.5748	24.2575	36.7868	30.1946	29.9729	29.9771	1.16809	0.126063	0.22415	0.899412	1
109778	Blvra	3.9643	7.2617	3.9208	4.4567	4.9536	5.9237	4.7482	6.7004	1.13887	0.492473	0.187607	0.307618	1
94282	Sfxn5	24.7057	34.1491	24.7785	27.5377	27.2303	28.5749	20.4345	29.4841	0.951002	0.668189	-0.0724803	0.175101	1
102502	Pls1	0.6149	0.8383	0.7666	0	1.4429	0.2893	0.6879	1.0603	1.56789	0.354467	0.648823	0.450424	1
75221	Dpp3	0.1232	0.5502	0.1727	0.1425	0.5003	0.2838	0.861	0.2624	1.9295	0.234372	0.948224	0.630095	1
17837	Mug2	1.3596	17.7823	12.2422	1.7066	1.3127	1.3859	1.4041	9.3535	0.406646	0.333458	-1.29815	0.476959	1
78928	Pigt	0.0473	0.2591	0	0	0	0.199	0	0.0266	0.736292	0.805449	-0.441649	0.093962	1
76263	Gstk1	139.784	148.557	151.923	131.806	157.798	131.087	119.076	125.24	0.932056	0.364478	-0.101512	0.438329	1
94064	Mrpl27	0.4943	0	0.8657	0	0.5919	0.5407	0.4506	0.3144	1.39529	0.577119	0.480569	0.238734	1
11991	Hnrnpd	7.7453	5.4078	7.0279	5.2136	5.7691	6.0575	6.3347	5.0093	0.912422	0.457737	-0.132226	0.339384	1
72029	Cnpy3	1.0945	0.7873	0.0677	1.1236	0.085	1.3301	1.2003	0.7792	1.10462	0.83654	0.143547	0.0775131	1
14972	H2-K1	6.9379	6.8287	4.6696	6.0963	11.4003	9.3411	10.1915	8.9347	1.62509	0.00227932	0.700522	2.64219	1
14151	Fech	8.7023	8.8392	8.7858	4.2224	8.4995	4.4324	5.0286	15.4245	1.09281	0.810091	0.128042	0.0914663	1
26413	Mapk1	4.2901	3.4885	3.9622	3.7608	2.7228	3.327	4.0344	3.1526	0.853899	0.138062	-0.227863	0.859927	1
74126	Syvn1	0.1118	0.2563	0	0.1165	0.2064	0	1.1545	0.2183	3.25877	0.369959	1.70433	0.431846	1
12834	Col6a2	4.1032	11.5896	6.7397	1.7747	3.4334	2.2011	5.7794	1.6852	0.541124	0.291589	-0.885969	0.535228	1
272428	Acsm5	2.7512	3.3973	6.3645	4.2441	5.453	3.5744	5.3026	3.4583	1.06154	0.797105	0.0861561	0.0984845	1
30055	Timm13	123.248	183.231	115.147	147.074	52.0003	53.8034	75.2967	70.3705	0.442186	0.00910749	-1.17728	2.0406	2
66413	Psmd6	1.0296	2.6382	3.3379	0.5403	0.9619	0.8473	1.2682	3.0727	0.815015	0.692826	-0.295102	0.159376	1
104082	Wdr7	0.0071	0.0165	0	0	0	0	0	0.0129	0.54661	0.617232	-0.871416	0.209551	1
67465	Sf3a1	0	0.275	0	0	0.2768	0.052	0.0447	0.0609	1.57964	0.669876	0.659592	0.174005	1
228869	Ncoa5	0.0798	0	0	0	0	0.0313	0	0	0.392231	0.602478	-1.35023	0.220059	1
94185	Tnfrsf21	0.0594	0	0.0471	0.0557	0.108	0.135	0.0785	0.056	2.32737	0.0523537	1.2187	1.28105	1
56040	Rplp1	84.9584	89.7372	90.8832	90.3065	64.691	112.713	79.1317	71.415	0.921505	0.560683	-0.117936	0.251283	1
11629	Aif1	0.0921	0	0	0	0	0.4163	0	0	4.52009	0.497789	2.17635	0.302955	1
14950	H13	10.6859	17.1231	9.4548	12.5556	10.1162	12.8184	14.2286	12.8782	1.00446	0.977833	0.00641451	0.00973549	1
67955	Sugt1	0	0.0422	0	0	0	0	0.0447	0	1.05924	0.968884	0.0830318	0.0137282	1
20340	Glg1	0.1443	0.2336	0.039	0.0931	0.1016	0.2403	0.1038	1.5678	3.94804	0.369823	1.98114	0.432006	1
71805	Nup93	0.5358	0.2702	9.54	0.1722	0.4352	0.2485	0.8712	0.1056	0.157869	0.407941	-2.6632	0.389403	1
445007	Nup85	0.2138	0.1391	0.4838	0.0303	0.0445	0.6554	0.099	0.4666	1.45963	0.594519	0.545604	0.225834	1
360013	Myo18a	1.9354	1.2778	0.1319	1.7295	0.3157	1.04	0.1156	0.1974	0.328834	0.126247	-1.60457	0.898779	1
18777	Lypla1	22.4027	19.076	29.5133	18.4294	29.5274	15.6786	16.6477	15.5602	0.86572	0.507937	-0.208028	0.29419	1
13039	Ctsl	0.3566	0.2011	0.2814	0.3083	0.1801	0	0.1543	0.195	0.461391	0.0350503	-1.11594	1.45531	1
67128	Ube2g1	0.1328	0.2498	0.0851	0.1302	0.1328	0.2147	28.7554	0.1122	48.8629	0.390789	5.61067	0.408058	1
20630	Snrpc	3.8674	4.2854	0.1363	4.2983	4.2347	4.273	3.7775	4.2031	1.30991	0.40592	0.389462	0.39156	1
51810	Hnrnpu	0.3748	0.6228	1.3763	0.5645	0.9347	1.1812	1.5147	0.537	1.41832	0.347829	0.504186	0.458634	1
231396	Ugt2b36	49.031	43.5248	62.2141	56.7539	74.179	62.2572	79.1423	48.8143	1.24994	0.156613	0.321863	0.805173	1
12835	Col6a3	6.1456	10.0786	3.7306	2.5414	4.8061	4.4073	7.2892	2.7344	0.855122	0.688488	-0.225797	0.162104	1
110809	Srsf1	28.0384	44.3462	19.7609	18.9148	9.5359	32.0517	19.8178	24.0465	0.769419	0.42964	-0.378159	0.366896	1
68480	1110007C09Rik	0.0989	0.1026	0	0.0973	0.0888	0.1211	0.0948	0.061	1.2239	0.577263	0.29148	0.238626	1
16480	Jup	2.2575	5.2212	2.272	2.0099	1.4493	2.0007	1.7971	4.4701	0.82625	0.637194	-0.275349	0.195728	1
18109	Mycn	0.0721	0	0	0	0	0	0	0.0631	0.875173	0.928272	-0.192359	0.0323246	1
89867	Sec16b	0.0067	0	0.1623	2.5409	0.0412	0.0359	0.0305	0.3149	0.15591	0.426948	-2.68122	0.369625	1
66046	Ndufb5	22.0221	29.0521	35.5973	24.5858	25.1198	28.6263	26.2806	24.72	0.941482	0.630878	-0.0869952	0.200055	1
16211	Kpnb1	0.5265	1.1736	0.5663	0.0723	0.5609	0.5472	0.8264	1.1136	1.30333	0.530162	0.382203	0.275591	1
56389	Stx5a	0.7508	4.591	0.1262	3.3924	3.7782	2.937	0.5248	1.9687	1.03931	0.947951	0.0556257	0.023214	1
67160	Eef1g	1.2201	1.6161	1.0773	1.4544	2.3135	1.9375	3.1695	1.4008	1.64334	0.0988848	0.716633	1.00487	1
66395	Ahnak	0.0095	0.0221	0.3573	0.4605	0.3222	0.6698	0.0112	0.2579	1.4847	0.585254	0.570167	0.232656	1
67988	Tmx3	0.4025	1.1466	0.484	0.3405	0.2969	0.7824	0.6101	0.6131	0.970046	0.936811	-0.0438757	0.0283482	1
53381	Prdx4	20.5673	18.2278	19.8405	19.1241	22.869	22.4356	21.4976	18.4478	1.09633	0.161614	0.132677	0.791521	1
104886	Rab15	1.4241	2.8737	1.7041	1.6394	1.8462	2.0021	1.9334	1.9954	1.01777	0.924097	0.0254142	0.0342825	1
14489	Mtpn	0.4927	0.884	0.9549	0.6375	0.9046	1.0065	1.0041	9.0924	4.04419	0.347048	2.01585	0.45961	1
26569	Slc27a4	0.3714	0.1679	0.1964	0.0998	0.1923	0.2393	0.1547	0	0.701735	0.453409	-0.511001	0.34351	1
19353	Rac1	11.4711	12.6078	6.3438	9.2509	14.798	4.9753	12.4846	7.6569	1.00608	0.982573	0.00874447	0.00763498	1
114584	Clic1	0.4492	0.6723	0.2981	0.0699	0.7968	0.3517	0.7484	0.368	1.52058	0.30875	0.604619	0.510394	1
268481	Krt222	0.5077	0	0.5734	0.4202	0.5169	0	0.5785	0.418	1.00806	0.987375	0.0115811	0.00551788	1
13086	Cyp2a4	9.0462	14.7116	10.185	5.9863	13.7995	16.1464	12.9928	11.8962	1.37331	0.132347	0.457654	0.878287	1
228961	Npepl1	0.801	0.7852	1.0535	0	0.8758	1.4344	1.3434	0.8297	1.69841	0.153294	0.764187	0.814476	1
11772	Ap2a2	2.7975	3.2948	1.3494	2.6875	1.4535	4.0477	12.7573	2.6132	2.06055	0.374486	1.04303	0.426564	1
68375	Ndufa8	54.5231	57.5121	95.3244	45.7975	66.8013	42.7068	42.4089	49.6606	0.796255	0.349581	-0.328698	0.456453	1
70757	Ptplb	0.4056	0.5082	0.4786	0	0	0.3959	0.4468	0	0.605214	0.449246	-0.724483	0.347516	1
30960	Vapa	2.7191	3.3074	21.1382	3.7117	13.7594	2.8576	11.1962	2.0073	0.965802	0.962581	-0.0502001	0.0165629	1
19079	Prkab1	0.1957	0.0663	0.3737	0.3347	0.2793	0.0919	0.1358	0.0562	0.580379	0.283761	-0.784932	0.547047	1
50529	Mrps7	4.6021	6.4282	3.9096	1.1816	1.8462	1.6391	1.2764	3.9527	0.540545	0.200598	-0.887513	0.697673	1
50799	Slc25a13	69.8198	67.4356	74.5159	54.1463	57.2737	53.6696	85.2114	68.7017	0.996009	0.975835	-0.0057689	0.0106236	1
114332	Lyve1	0.0648	0	0	0	0.0608	0.056	0.0667	0	2.83179	0.23328	1.50171	0.632122	1
19325	Rab10	7.5564	10.0417	7.6981	4.9939	6.6846	7.9251	8.2434	6.7734	0.978092	0.88816	-0.0319581	0.0515089	1
54598	Calcrl	0.5081	0	0.9122	0	0.7631	1.0329	0	0	1.26452	0.794877	0.338592	0.0997002	1
13138	Dag1	0.0607	0.2374	0.1176	1.7554	2.1725	0	0	0.0233	1.01138	0.993036	0.0163205	0.00303522	1
23923	Aadat	2.3794	2.8726	4.2254	3.1772	4.1464	3.2346	2.3322	2.3954	0.956854	0.821137	-0.0636298	0.0855845	1
18604	Pdk2	1.334	2.0937	1.4016	1.0034	1.1445	0.6711	1.021	1.262	0.702693	0.162868	-0.509033	0.788164	1
329828	AI464131	0.0238	0.0793	0.0513	0.027	0.0228	0	0	0.3132	1.85226	0.651216	0.889287	0.186275	1
12509	Cd59a	0.1717	0	0	0.3465	0	0	0	0.2033	0.39232	0.45501	-1.3499	0.341979	1
72042	Cotl1	0.2577	0	0.2774	0.2738	0.4444	0.3084	0.6679	0.497	2.37075	0.0331692	1.24534	1.47927	1
76408	Abcc3	0.3156	0.3377	0.4746	0.7159	2.1158	1.55	1.4259	1.7709	3.72199	0.000901393	1.89607	3.04509	2
19285	Ptrf	0.3399	1.6893	0.1002	0.1568	0.2144	0.5876	0	0.0659	0.379626	0.427226	-1.39735	0.369342	1
243168	Hsd17b13	35.6938	58.3008	32.7635	33.4485	68.2605	54.3888	47.6633	23.9138	1.21235	0.476973	0.277806	0.321506	1
66576	Uqcrh	106.154	199.586	128.905	147.148	97.9574	237.098	143.284	177.785	1.12776	0.621351	0.173462	0.206663	1
226982	Eif5b	0.2372	1.1253	0.0419	0.2323	0.576	0.6108	0.8042	0.3161	1.4096	0.558511	0.495291	0.252968	1
13030	Ctsb	7.822	6.5481	9.072	6.5574	36.739	17.3733	23.5559	10.2072	2.92923	0.0816287	1.55052	1.08816	1
20334	Sec23a	5.5345	6.2692	1.5221	3.2326	2.1506	3.5376	3.0713	3.0766	0.714809	0.362024	-0.484369	0.441262	1
23897	Hax1	0.646	0.4948	0.8863	0.5148	1.0135	0	0.1565	0.3738	0.607341	0.358353	-0.719421	0.44569	1
12894	Cpt1a	17.3619	15.7041	26.2746	14.388	34.1037	19.2471	23.3639	18.5186	1.29167	0.279326	0.369242	0.553889	1
78913	Ltn1	0.0084	0	0	0	0	0.0078	0.0037	0	1.36905	0.791695	0.453173	0.101442	1
23992	Prkra	0.0996	0	0.4217	0	0.1232	0	0	0	0.236332	0.40115	-2.08111	0.396693	1
69632	Arhgef12	0.0081	0	0	0.009	0	0.1208	0	0.9373	61.8772	0.333066	5.95134	0.47747	1
103967	Dnm3	1.2698	0.6049	0.1588	1.5937	0.7332	1.5643	0.9816	0.6366	1.07954	0.858424	0.110414	0.066298	1
72157	Pgm2	6.5088	11.3598	4.9304	4.5952	6.8198	4.0788	9.3637	5.6601	0.946273	0.854759	-0.0796712	0.0681561	1
68539	Tmem109	7.071	9.7868	7.2691	6.9089	3.5546	8.8178	7.0538	4.8188	0.781195	0.26688	-0.356246	0.573685	1
56443	Arpc1a	0.0669	0	0.0391	0.1167	0.0234	0	0.0159	0	0.176471	0.157264	-2.5025	0.803371	1
17886	Myh9	46.4265	32.1142	20.4738	40.4981	22.7154	35.8474	18.2646	27.4453	0.747407	0.247394	-0.420034	0.60661	1
21346	Tagln2	1.5827	2.2602	4.0057	3.6678	4.1722	5.5423	5.3572	2.4487	1.52134	0.154019	0.605346	0.812427	1
66343	Tmem177	0.0734	0.8244	0.1386	0	0.0893	0.1198	0.1071	0.096	0.397723	0.472926	-1.33016	0.325207	1
98386	Lbr	1.5266	1.6503	1.7016	0.1924	0.1994	0.4441	1.6916	0.0566	0.471652	0.244233	-1.08421	0.612196	1
67239	Rpf2	0.1296	0.0706	0	0	0	2.5815	0	0	12.8946	0.424523	3.6887	0.372099	1
76971	2810007J24Rik	0.6283	0.5962	0.6845	1.365	0.2854	0	0.6792	1.1055	0.632285	0.360293	-0.661354	0.443344	1
231510	Agpat9	0.0591	0.0204	0.0583	0.0504	0.0835	0.0841	0.0893	0.1103	1.95112	0.00863217	0.964299	2.06388	2
69527	Mrps9	11.4783	1.2248	15.995	12.636	17.4929	9.2115	11.1833	6.3733	1.07081	0.860075	0.0987036	0.0654638	1
64136	Sdf2l1	0.1411	0.8636	0	0.2585	0.2971	0.4603	0.1574	0.6943	1.27383	0.713523	0.349171	0.146592	1
57342	Parva	0.2293	0.2839	0.045	0.043	0.1116	0.1854	0.1435	0.1343	0.956088	0.924012	-0.0647849	0.0343224	1
235041	Kank2	0.0288	0	0.0279	0.0255	0	0.0182	0.0321	0	0.611922	0.47271	-0.70858	0.325405	1
17999	Nedd4	1.5806	1.2737	0.7729	0.5038	0.46	0.18	0.519	0.9976	0.522053	0.15221	-0.937732	0.817558	1
70361	Lman1	8.614	11.0441	5.8619	11.7922	7.5498	9.1147	10.014	8.2985	0.937415	0.706513	-0.0932409	0.15088	1
18559	Pctp	1.6095	2.6931	3.0779	2.3514	2.649	1.2777	3.0076	2.2305	0.941728	0.780854	-0.0866181	0.10743	1
64385	Cyp4f14	0.7306	2.0048	0.244	1.306	0.806	1.0419	0.8939	1.5172	0.99384	0.987958	-0.00891514	0.00526158	1
110196	Fdps	3.9169	3.4214	5.5757	3.5767	1.6259	1.3906	2.2588	2.8769	0.494351	0.0160889	-1.01639	1.79347	1
20397	Sgpl1	0.6914	0.9888	0.6845	0.6148	1.2437	1.1064	0.6761	1.0435	1.3659	0.119439	0.449852	0.922853	1
225791	Zadh2	7.3993	5.7889	14.5003	6.773	8.8061	5.9596	10.5746	7.533	0.953914	0.865848	-0.0680692	0.0625586	1
26941	Slc9a3r1	1.0039	6.8072	5.7065	5.7111	6.5555	1.6758	1.0018	0.9055	0.527264	0.270184	-0.923403	0.56834	1
56462	Mtch1	3.534	0.0783	5.0035	3.3067	1.2361	4.7538	4.5748	4.1463	1.23389	0.618642	0.303209	0.20856	1
66481	Rps21	31.2382	30.1684	19.6035	18.2824	13.8082	22.5857	13.4193	34.1995	0.846113	0.547673	-0.241077	0.261479	1
13805	Eng	0.064	0.8583	0.8026	0.0398	0	0.1676	1.4229	1.0243	1.48172	0.624114	0.567278	0.204736	1
67451	Pkp2	0.1574	0.5851	0.8827	0.5411	0.9925	0.9039	0.744	0.553	1.47413	0.205915	0.55986	0.686313	1
83490	Pik3ap1	0.241	0.0378	0.0934	0.239	0.3442	0.3651	0.2863	0.3175	2.1484	0.0365625	1.10326	1.43696	1
11676	Aldoc	1.8992	1.8228	2.8207	0.1231	0	0	2.1937	0.1472	0.351181	0.213894	-1.50971	0.669802	1
13171	Dbt	10.0679	10.935	22.8024	12.9688	16.5507	10.0236	16.0783	9.0823	0.911241	0.7351	-0.134095	0.133654	1
20320	Nptn	0.4612	0.7247	0.6807	0.603	0.7327	1.1015	0.5447	0.5431	1.18319	0.473743	0.242679	0.324457	1
76740	Efr3a	0.6322	0.3626	1.3217	0.5296	1.5938	0.7246	0.0772	0.2982	0.946488	0.927052	-0.0793436	0.0328957	1
230233	Ikbkap	0.0457	0.0448	0	0.0306	0.0145	0.0428	0.0324	0.5286	5.1057	0.393252	2.35211	0.405329	1
66922	Rras2	0.3288	0.5201	0.1645	0.1041	0.3665	0.4775	0.5342	0.3307	1.52922	0.22342	0.612793	0.650878	1
75986	Agmat	24.0765	24.1853	23.3871	15.8064	26.1514	22.1131	20.6963	14.0133	0.94876	0.741598	-0.0758847	0.129831	1
14261	Fmo1	27.4473	27.1126	19.003	22.6451	17.4098	20.6216	31.8218	21.2525	0.946966	0.745251	-0.0786155	0.127697	1
67943	Mesdc2	0.1028	1.2578	0.0367	0.1452	1.0624	1.8224	0.0978	1.4872	2.89776	0.176478	1.53494	0.753311	1
66861	Dnajc10	0.8365	0	0	0.0102	0.0324	0.0328	0.0698	0	0.159443	0.456188	-2.64889	0.340856	1
19046	Ppp1cb	0.2006	0.5994	0.3423	0.411	0.3535	0.2644	0.4547	0.342	0.910706	0.723165	-0.134942	0.140763	1
15925	Ide	0.7385	1.3871	1.3865	1.3626	2.0519	1.3531	5.1119	3.9691	2.56139	0.113084	1.35693	0.946599	1
223665	C030006K11Rik	1.6318	0.6875	0.6805	0.809	2.7726	2.4233	1.3594	0.6288	1.88618	0.190595	0.915471	0.719887	1
22201	Uba1	0.9528	1.4405	0.8144	1.114	2.2098	2.818	3.5312	0.6434	2.12935	0.139852	1.09041	0.85433	1
14104	Fasn	32.7424	21.825	25.765	23.1575	24.1678	23.5146	25.1468	21.979	0.916111	0.445034	-0.126406	0.351606	1
67758	Aadac	83.7554	114.887	74.6473	104.969	115.999	96.8079	85.5977	102.741	1.06051	0.63116	0.0847554	0.199861	1
13681	Eif4a1	7.9767	12.4259	4.8688	8.5187	9.7767	9.6581	9.3379	9.8784	1.14386	0.490986	0.193909	0.308931	1
65111	Dap3	1.0549	1.5839	3.6097	1.0279	2.7487	1.7552	2.132	1.5289	1.12209	0.755155	0.166193	0.121964	1
12388	Ctnnd1	2.6177	3.425	2.5344	3.2507	8.5462	2.8293	3.469	1.8966	1.4154	0.472022	0.501213	0.326038	1
108079	Prkaa2	0.4424	0.152	0.7795	0.0881	0.0751	0	1.3124	0.0778	1.00226	0.998238	0.00325276	0.000765807	1
100198	H6pd	7.2311	11.8698	8.8945	11.8683	8.8818	7.957	7.631	7.912	0.812313	0.202532	-0.299892	0.693507	1
13000	Csnk2a2	1.1767	1.7461	1.2809	0.7467	0.9012	1.4236	1.2582	1.0565	0.937197	0.75494	-0.0935758	0.122088	1
24045	Scamp3	0.1246	0.0773	0	0.0944	0.1224	0.1046	0.1485	0.0274	1.35977	0.50069	0.443363	0.300431	1
22378	Wbp2	0.1881	0.3529	0.265	5.3484	0.4426	0.2381	11.7095	0.1609	2.03937	0.635183	1.02812	0.197101	1
12785	Cnbp	0.1244	0.0944	0.3232	0.0444	0.2442	0.3827	0.3609	0.0534	1.77558	0.287572	0.82829	0.541254	1
26905	Eif2s3x	4.7033	0.7354	0.1981	0.9298	0	0.6059	0.5808	0.7046	0.288018	0.34128	-1.79577	0.466889	1
20216	Acsm3	6.4155	5.9652	6.1005	3.9994	4.8378	3.9471	5.4031	2.7365	0.752849	0.133057	-0.409567	0.875963	1
264895	Acsf2	24.519	26.4587	26.6316	25.084	32.8791	33.5181	45.2309	32.2048	1.40061	0.0432753	0.486052	1.36376	1
12116	Bhmt	1714.88	1495.04	1102.23	1222.99	660.013	910.079	871.004	1036.31	0.628242	0.0243857	-0.670608	1.61286	1
71978	Ppp2r2a	0.0738	0.5093	0	0	0.0522	0.2179	0.173	0	0.759904	0.804789	-0.396111	0.0943178	1
28200	Dhrs4	109.8	110.269	127.2	83.0384	159.282	130.114	153.133	158.698	1.3972	0.0110049	0.482542	1.95841	1
107045	Lars	0.0305	0.2005	0.0152	0.0577	0.0939	0.1832	0.1494	0.1678	1.95558	0.19139	0.967595	0.71808	1
66447	Mgst3	2.2347	1.8879	3.9506	1.2041	4.1342	0.9257	2.8514	1.4361	1.00756	0.985615	0.0108601	0.00629273	1
81489	Dnajb1	0.0387	0.0433	0.0504	0.4921	0	0.0406	0	0	0.065012	0.283799	-3.94315	0.54699	1
14431	Gamt	20.479	23.1566	32.2558	2.6035	30.8627	1.6145	28.3183	1.3521	0.791741	0.70428	-0.3369	0.152254	1
269261	Rpl12	43.7653	32.7771	38.8374	50.6107	28.7552	43.0873	32.9474	47.8689	0.919684	0.58771	-0.12079	0.230837	1
19344	Rab5b	0.8012	0.5841	1.5818	0.3019	1.0541	0.568	0.8574	1.4156	1.19153	0.652018	0.252811	0.185741	1
635702	Naaladl2	0.052	0.1653	0.1029	0	0.0476	0	0.0994	0.0398	0.583385	0.452483	-0.777479	0.344397	1
13074	Cyp17a1	30.4718	26.2707	27.1314	11.9061	16.6283	23.5308	10.3642	10.6212	0.638385	0.147707	-0.647502	0.830598	1
20224	Sar1a	5.0299	6.4714	8.034	5.0346	6.003	3.3188	4.5494	4.8365	0.761407	0.159143	-0.39326	0.798214	1
56702	Hist1h1b	1.8436	2.5326	0.8076	0.7848	0	1.5394	1.819	2.6	0.998291	0.997184	-0.00246759	0.00122471	1
21399	Tcea1	0.1951	0.186	0	0.6605	0.22	0.1962	0.2224	0.3007	0.901786	0.868532	-0.149143	0.0612143	1
12492	Scarb2	4.5616	7.0356	5.1526	5.3727	11.1246	10.404	8.826	8.9425	1.77634	0.0014585	0.828908	2.83609	2
211673	Arfgef1	0.0501	0.1442	0.0288	0.0698	0.0306	0.1318	0.0474	0.0454	0.871287	0.791136	-0.19878	0.101749	1
23887	Ggt5	0.4933	0.1477	0.265	0.2929	0.2185	0.6587	0.9796	0.5469	2.00492	0.152576	1.00355	0.816513	1
238055	Apob	3.7037	6.8681	2.8134	2.5798	2.9101	4.1301	3.5793	2.6444	0.830811	0.55597	-0.267408	0.254949	1
15160	Serpind1	0.2298	0.5114	0.2109	0.2988	0.1323	0.2665	0.2445	0.31	0.762091	0.390248	-0.391964	0.408659	1
74735	Trim14	0.0581	0.096	0.0432	0.0467	0.0786	0.0728	0.0824	0.0363	1.10697	0.699152	0.146612	0.155428	1
16669	Krt19	1.9437	8.9973	0	3.309	0	7.3443	0	0	0.515389	0.541471	-0.956265	0.266425	1
108737	Oxsr1	1.6329	0.7513	0	1.388	0.6164	0.3326	1.5597	0.9499	0.916865	0.868103	-0.125218	0.0614287	1
66092	Ghitm	10.0491	0.8045	25.4793	17.9832	21.6944	3.7164	20.2042	0.775	0.854075	0.802861	-0.227566	0.0953596	1
26926	Aifm1	42.1012	38.6526	44.6483	40.7527	26.6916	37.1215	31.3354	30.4578	0.75596	0.0104477	-0.403619	1.98098	1
11946	Atp5a1	1498.67	2079.48	1999.62	1248.35	1567.37	1475.99	1346.51	1735.72	0.897376	0.46264	-0.156216	0.334757	1
67003	Uqcrc2	97.7114	113.719	126.141	89.8252	87.1165	102.548	78.5929	91.1896	0.841016	0.135091	-0.249795	0.869372	1
19359	Rad23b	17.4597	2.6972	14.9718	8.4647	11.7179	11.4121	12.2993	0.7576	0.8301	0.684227	-0.268642	0.1648	1
106529	Tecr	48.1782	62.5082	64.4532	41.062	55.7503	48.5143	49.322	45.2067	0.919481	0.513655	-0.121108	0.289328	1
268860	Abat	111.837	61.1269	135.585	90.3025	81.7332	63.4573	97.5597	81.2805	0.812408	0.338934	-0.299723	0.469885	1
67979	Atad1	1.7231	2.829	3.6768	1.5303	3.3616	2.1694	2.015	1.8299	0.960724	0.880899	-0.0578057	0.0550737	1
54130	Actr1a	0.3748	0.7013	0.077	0.5807	0.4513	0.5652	0.4874	0.6931	1.26716	0.475149	0.341597	0.32317	1
224139	Golgb1	0.0019	0.1354	0	0.0062	0	0.0824	0.1572	0.0062	1.71289	0.625572	0.776434	0.203723	1
12850	Coq7	5.4045	24.2998	20.7856	4.1051	19.2346	23.7929	22.5681	12.4363	1.42929	0.36376	0.515295	0.439185	1
66536	Nipsnap3b	8.127	8.262	13.3471	4.8937	10.5407	7.1654	8.5059	7.5989	0.976353	0.919321	-0.0345256	0.036533	1
15488	Hsd17b4	156.903	149.426	265.568	157.843	286.046	257.46	257.124	223.87	1.40392	0.0702635	0.489465	1.15327	1
13494	Drg1	0.3896	0.5545	0.2994	0.4036	1.6919	0.4454	0.361	0.4082	1.76462	0.402753	0.819355	0.394961	1
57423	Atp5j2	278.568	699.458	409.15	152.252	305.505	254.174	166.572	424.781	0.747701	0.49167	-0.419467	0.308327	1
229725	Clcc1	0.0969	0.6436	0.4646	0.3063	0.1322	0.2273	0.3481	0.3123	0.674805	0.384116	-0.567458	0.415537	1
11461	Actb	209.742	171.932	73.4636	214.775	82.2853	164.363	88.1099	120.149	0.679054	0.216641	-0.558401	0.66426	1
59015	Nup160	0.3085	0.0147	2.447	0.0171	0	0.0025	0.395	0	0.142611	0.386184	-2.80984	0.413205	1
18220	Nucb1	3.5502	4.4756	3.684	6.5069	3.758	3.7804	6.1282	5.8504	1.07138	0.74072	0.0994697	0.130346	1
67035	Dnajb4	0.4874	0.1745	0.1875	1.3693	0.565	0.2582	0.1346	0.1268	0.488845	0.399677	-1.03255	0.398291	1
76846	Rps9	29.1899	46.7844	34.7217	31.7578	22.2098	36.432	28.4096	43.7744	0.918374	0.65118	-0.122847	0.186299	1
72560	Naalad2	0.0594	0.0108	0	0.0914	0.0247	0.0073	0.073	0.0154	0.74505	0.706743	-0.424592	0.150738	1
72787	Ndc1	0.0164	0	0	0	0	0.0212	0	0	1.29268	0.864126	0.370368	0.0634229	1
23972	Papss2	5.2334	1.6103	1.682	1.2027	2.6391	0.8805	1.4241	1.1114	0.622415	0.417869	-0.684052	0.378959	1
56350	Arl3	0.8497	2.3007	0.1499	0.202	0.5381	0.5004	0.5735	0.2882	0.542558	0.484024	-0.882151	0.315133	1
56726	Sh3bgrl	1.5521	0.6586	1.2759	0.3408	1.0772	1.2201	1.5494	1.065	1.2833	0.4172	0.359858	0.379656	1
73666	Thoc3	0.1512	0.0306	0.1534	0.1622	0.2193	0.1397	0	0	0.721753	0.605768	-0.470423	0.217694	1
30931	Tor1a	0.1535	0.42	0.0976	2.5594	0.2443	0.2213	0.4662	0.362	0.400495	0.471581	-1.32014	0.326443	1
67812	Ubxn4	0.1008	0	0.1949	0.3288	0.1452	0.141	0	0.139	0.680865	0.556559	-0.55456	0.254489	1
58988	Rps6kb2	0.4777	0	1.1428	0	0	1.1998	0	0	0.740389	0.803338	-0.433645	0.0951019	1
77980	Sbf1	0.0213	0.0211	0	0	0.0044	0	0.0058	0	0.240566	0.282554	-2.0555	0.548899	1
403187	Opa3	2.3658	3.0784	2.7659	0	2.403	2.1697	0.1198	2.2608	0.84692	0.735372	-0.239702	0.133493	1
67270	Mrpl42	0.5788	0.4496	0.7274	0.2622	0.6431	0.46	0.4865	0.5714	1.07086	0.755282	0.0987729	0.121891	1
66204	Acyp1	0	0.4569	0.4639	0.252	0.2636	0.1799	0.6009	0.7848	1.55969	0.397664	0.641256	0.400484	1
50765	Tfr2	0.2096	0.4495	0.3866	0.2967	0.3177	0.2542	0.4934	0.3427	1.04887	0.829496	0.0688327	0.0811856	1
67145	Tomm34	0.1676	0.1369	0.1777	0.1079	0.1962	0.2394	0.1971	0.046	1.15014	0.65153	0.201815	0.186065	1
103694	Tmed4	15.9493	17.2878	11.7025	13.6426	10.1089	10.7624	10.35	14.0062	0.772035	0.0765928	-0.373262	1.11581	1
12370	Casp8	0.205	0	0	0	0.231	0.1905	0.2939	0.0361	3.66585	0.118936	1.87415	0.924688	1
105245	Txndc5	6.3593	9.3296	6.1373	9.0919	6.4745	9.881	6.3916	8.2407	1.00225	0.988822	0.00324867	0.00488192	1
23997	Psmd13	0.8141	3.6259	2.0549	2.6127	1.1852	1.7728	1.3433	1.1543	0.599016	0.217892	-0.739333	0.661759	1
225363	Etf1	0.6108	1.1263	0.2323	0.8308	0.4732	0.6601	0.7643	0.9154	1.00457	0.98851	0.00657968	0.00501884	1
55988	Snx12	1.1036	1.9209	0	0.4296	0.7202	1.2013	0.9305	0.8209	1.06335	0.906416	0.0886098	0.0426722	1
212862	Chpt1	9.5545	11.2328	14.271	8.2725	16.8345	12.266	13.7269	12.1123	1.26791	0.13951	0.342456	0.855395	1
20409	Ostf1	1.2485	1.7531	1.3306	0.256	3.3798	2.9391	1.8874	2.105	2.24735	0.0234469	1.16823	1.62992	1
58207	Slc43a3	0.069	0.0955	0.0651	0	0.0636	0.0557	0.0754	0.0375	1.01132	0.97767	0.0162453	0.00980762	1
68961	Phkg2	0	0.6461	0	0.3727	0	0.1723	0.122	0.129	0.415489	0.41861	-1.26712	0.37819	1
103468	Nup107	0.3117	0	0.4558	0	0	0	0.1512	0	0.197003	0.277001	-2.34371	0.557518	1
14756	Gpld1	0.1387	0.1278	0	0.6345	0	0.022	0.1958	0.0264	0.271032	0.332992	-1.88346	0.477567	1
320011	Uggt1	2.0768	2.3439	1.8057	2.4094	2.3517	2.4777	1.6074	2.665	1.05396	0.684217	0.0758221	0.164806	1
170718	Idh3b	3.1749	2.7556	4.122	2.4214	3.1066	4.6535	2.7357	2.1405	1.01302	0.952527	0.0186615	0.0211228	1
54563	Nup210	0.1755	0.1506	0.3121	0.163	0.1085	0.1403	0.2321	0.1858	0.832127	0.497552	-0.265125	0.303161	1
21985	Tpd52	1.7008	2.5119	0.3834	0.6677	0.8866	1.5364	2.2543	0.4929	0.982218	0.971318	-0.0258846	0.0126384	1
66679	Rae1	0.1534	0	0	0	0	0.2576	0	0	1.67927	0.742638	0.747834	0.129223	1
27413	Abcb11	4.1158	9.5457	4.4392	4.0753	5.0288	3.537	4.76	12.5244	1.16568	0.722004	0.221176	0.14146	1
22004	Tpm2	7.2281	17.9119	4.1746	4.4352	8.0447	9.8403	3.8025	3.2942	0.740203	0.573569	-0.434007	0.241414	1
14865	Gstm4	15.6706	12.6936	29.983	14.7959	63.2394	36.3207	43.9541	29.7449	2.36877	0.0319581	1.24414	1.49542	1
12757	Clta	0.2255	0.7008	0.5944	0.3508	0.7359	0.6986	1.0915	0.3888	1.55747	0.201987	0.639202	0.694677	1
68350	Mul1	0.1402	0.0858	0.1003	0.0524	0.0894	0	0.0774	0.0154	0.48112	0.139839	-1.05553	0.854373	1
68255	Tmem86b	0.1473	1.2779	0	0.7345	0	0.6257	0	0.2345	0.398296	0.372646	-1.32809	0.428703	1
66162	Bola2	10.0398	0	0	0.1583	0.3149	0	0.3854	0	0.0686697	0.411937	-3.86418	0.385169	1
217664	Mgat2	0.8684	0.0281	0	0.0446	0	0.1556	1.2977	0	1.54426	0.747983	0.626913	0.126109	1
269587	Epb4.1	1.5275	1.952	1.2227	0.9319	0.8179	1.4174	1.9324	1.6164	1.02662	0.910677	0.0379073	0.0406355	1
13601	Ecm1	8.9095	9.8241	0	11.5232	12.1591	11.9164	11.1307	0.1905	1.16988	0.751714	0.226355	0.123947	1
66877	Crnkl1	0.6259	1.185	0.503	0	0	0.8556	0.6514	0.6896	0.949306	0.927364	-0.0750543	0.0327496	1
102448	Xylb	1.0853	0.9262	0.5992	1.1444	1.5276	0.7048	1.7115	1.3152	1.40052	0.197468	0.485965	0.704503	1
320024	Nceh1	1.0311	0.8717	1.7934	1.067	2.0687	2.4375	2.1647	2.0894	1.83916	0.0108504	0.879049	1.96456	1
223337	Ugt3a2	12.6882	16.9547	16.702	12.0021	11.682	8.2788	9.2793	8.9978	0.655353	0.0218371	-0.609655	1.66081	1
227613	Tubb4b	44.4116	56.7335	39.282	46.4539	55.628	46.3101	53.8997	34.1494	1.01662	0.903301	0.0237823	0.0441677	1
11898	Ass1	1606.45	2374.41	1889.16	1436.75	1906.19	1515.74	1268.22	1274.88	0.816368	0.238869	-0.292709	0.621841	1
22122	Tsta3	0.0669	0.2067	0.1411	0	0.4052	0	0.2435	0.099	1.80299	0.443251	0.850391	0.353351	1
216792	Iba57	0.2392	0.1835	0.1697	0.2281	0.431	0.9101	0.4054	0.3575	2.56429	0.0874464	1.35856	1.05826	1
192170	Eif4a3	0.7597	0.8787	0	0.7332	0	0.4937	0	0	0.208172	0.102468	-2.26415	0.989411	1
229279	Hnrnpa3	7.4468	7.9381	6.1118	4.9735	4.8093	8.5715	10.5739	8.1879	1.21429	0.351045	0.280118	0.454638	1
67916	Ppap2b	1.9197	1.9707	2.1654	0.4251	0.4537	1.5916	1.6361	0.8553	0.700011	0.367694	-0.514551	0.434514	1
218952	Fermt2	0.7631	0.3461	0.0921	0.8176	0.2435	0.3071	0.9748	0.8386	1.17093	0.745074	0.227661	0.1278	1
56185	Hao2	0.4536	0.7755	0.7255	0	0.1826	0	0	0	0.0934206	0.0845012	-3.42011	1.07314	1
21856	Timm44	3.1116	1.9438	3.894	1.9942	3.2143	4.7382	3.6547	1.7908	1.22428	0.458194	0.29193	0.33895	1
23959	Nt5e	1.1235	0.2326	0.875	0.1584	1.0821	0.4729	0.6827	0.2809	1.05403	0.916354	0.0759132	0.0379369	1
64697	Keg1	0.5421	1.5075	0.8022	2.5738	1.6082	2.1171	1.499	9.0725	2.63506	0.317586	1.39784	0.498138	1
12040	Bckdhb	15.3972	16.8133	23.5679	13.0817	20.5573	18.7143	17.8463	17.6892	1.08636	0.565368	0.119507	0.247669	1
215210	Tmem120a	1.014	1.3883	0.7922	0.6017	1.5674	1.587	0.8082	1.0739	1.32672	0.270966	0.407866	0.567086	1
12331	Cap1	0.4626	0.4688	0.2816	0.2615	0.6419	0.7406	1.1824	0.6368	2.17138	0.036641	1.11861	1.43603	1
240832	Tor1aip2	0.7328	0.065	0.715	0.5847	0.4999	0.5491	0.5393	0	0.757235	0.558695	-0.401187	0.252826	1
66248	Alg5	1.7214	1.4394	1.171	1.4711	1.0062	1.7503	0.9935	1.1058	0.836789	0.316126	-0.257065	0.50014	1
11973	Atp6v1e1	1.7188	1.2134	3.5434	1.3518	3.9363	3.4382	2.648	1.0978	1.42069	0.356014	0.506591	0.448533	1
83945	Dnaja3	5.0301	4.7193	5.4655	5.1466	5.833	5.5319	2.8665	4.8426	0.936768	0.667426	-0.0942364	0.175597	1
52690	Setd3	0.046	0.0683	0	0	0	0.0502	0.0513	0.0396	1.23447	0.760939	0.303893	0.11865	1
18400	Slc22a18	1.6643	1.5958	1.2932	1.4996	1.8073	0.8976	1.3665	6.6734	1.77515	0.446735	0.82794	0.34995	1
13629	Eef2	47.48	50.7039	17.027	44.197	19.4401	29.0301	36.4546	22.2964	0.672622	0.198138	-0.572133	0.703031	1
108014	Srsf9	0.0351	0	0	0	0	0.0711	0	0	2.02564	0.671412	1.01838	0.173011	1
170789	Acot8	2.4369	9.0069	3.0377	4.1098	18.8933	3.2571	4.9172	13.1926	2.16554	0.242699	1.11473	0.614933	1
170752	Bco2	0.3429	0.2308	0.2521	0.2802	0.1337	0.1846	0.1042	0	0.382007	0.0135141	-1.38833	1.86921	1
78653	Bola3	0.5993	0.3265	0.6825	0.6787	1.1394	0	1.6276	1.1126	1.69637	0.335107	0.762452	0.474817	1
12460	Ccs	22.0288	6.8414	35.8861	38.1807	34.7297	2.5856	32.2307	42.4903	1.0884	0.848083	0.122205	0.0715616	1
21849	Trim28	0.4356	0.7301	0.0971	0.4125	0.4885	0.8659	0.5608	0.5236	1.45574	0.272393	0.541752	0.564805	1
226414	Dars	3.997	5.4804	1.1897	7.0007	6.0312	6.5696	5.791	4.7861	1.31187	0.353991	0.391627	0.451008	1
107260	Otub1	0.4926	0.9638	0.3707	0.5286	0.7161	0.7805	0.9753	0.6879	1.34134	0.230861	0.423677	0.63665	1
11303	Abca1	0.0425	0.4719	0.0626	0.3901	0.1383	0.2814	0.6101	0.0425	1.10878	0.879557	0.148972	0.055736	1
74764	Klc4	0.038	0.0876	0	0.0399	0	0.1177	0.0427	0.079	1.44653	0.573899	0.532592	0.241165	1
15191	Hdgf	1.423	3.1318	2.1632	1.1076	0.9524	1.5695	1.2953	2.1212	0.758843	0.40306	-0.398127	0.394631	1
68693	Hnrnpul2	0.0852	0.2197	0.0403	0	3.1662	3.2852	0.073	1.7511	23.9731	0.077364	4.58334	1.11146	1
67475	Ero1lb	4.7436	0.9191	0.2242	0.3631	0.1551	3.8797	6.2596	0.0962	1.6625	0.598028	0.733351	0.223278	1
240255	Ythdc2	0.0176	0	0	0.024	0	0.033	0	0	0.793269	0.841911	-0.334118	0.0747339	1
70560	Wars2	0.2439	0.2589	0.261	0	0.3782	0.1142	0	0.0794	0.748625	0.66119	-0.417684	0.179674	1
12739	Cldn3	1.5032	1.4897	1.4345	1.6575	1.5687	1.2376	1.5134	1.2933	0.922447	0.26727	-0.116461	0.57305	1
17105	Lyz2	1.3583	0.7469	0.4303	0	0.5328	1.7183	0	1.8336	1.611	0.499455	0.68796	0.301504	1
18570	Pdcd6	11.7867	14.1954	11.9558	10.6	12.3142	12.7343	11.166	11.0778	0.974338	0.732192	-0.0375064	0.135375	1
11984	Atp6v0c	4.9929	12.1565	8.649	8.0234	10.7064	13.3217	15.7388	4.0568	1.29572	0.431663	0.373758	0.364855	1
19989	Rpl7	19.0914	41.4743	22.7412	16.679	16.7358	38.5905	23.8315	34.2937	1.13467	0.669797	0.182279	0.174057	1
17938	Naca	4.2533	3.9925	5.6961	5.6521	2.8502	3.6687	3.2692	4.0929	0.708431	0.0426563	-0.4973	1.37002	1
68365	Rab14	3.9113	5.6038	3.8348	4.805	4.6883	3.8434	5.2508	3.9812	0.978452	0.860202	-0.0314269	0.0653995	1
68263	Pdhb	18.5087	16.1744	33.6594	16.2643	35.0406	32.0349	25.9496	21.4085	1.35253	0.205881	0.435665	0.686383	1
74156	Acot12	3.5076	3.6013	6.4627	3.5537	5.6949	3.294	5.8967	4.4414	1.12856	0.582637	0.174488	0.234602	1
211006	Sepsecs	1.0774	0.5402	0.4752	0.6534	0.5742	0.6269	0.5183	0.2399	0.713459	0.273993	-0.487098	0.562261	1
57295	Icmt	0.1694	0	0.1649	0.1674	0.1897	0.1741	0	0.1207	0.965717	0.945176	-0.0503283	0.0244871	1
67048	Vma21	1.3111	1.6488	2.2898	0	1.8796	1.4138	1.5381	0	0.920338	0.874925	-0.119764	0.0580294	1
19386	Ranbp2	0.0798	0.1096	0.0787	0.2349	0.0378	0.1046	0.0774	0.0353	0.507157	0.199328	-0.979496	0.700432	1
66656	Eef1d	1.5205	4.5529	1.9538	2.0431	3.5053	2.6086	3.8998	2.5111	1.24374	0.465063	0.314681	0.332488	1
170728	Rtn4ip1	3.4851	3.2907	3.5514	1.9355	2.1595	4.7601	3.6349	3.0624	1.11043	0.630632	0.151122	0.200224	1
18194	Nsdhl	4.5054	5.6246	3.7681	5.4084	1.4069	1.5589	3.2378	2.6988	0.461109	0.00558699	-1.11682	2.25282	2
216454	BC089597	2.9302	5.3415	3.0223	2.0768	1.2421	0	1.8935	1.3057	0.332164	0.0413544	-1.59003	1.38348	1
67824	Nmral1	0.0894	0	0	0	0	0	0.0373	0	0.417226	0.619125	-1.2611	0.208222	1
225583	A730017C20Rik	1.7569	0	2.0416	1.6126	0	0.9429	2.0787	2.5069	1.0217	0.969273	0.0309662	0.0135538	1
27367	Rpl3	6.9584	10.8149	7.352	9.7444	5.2234	7.8086	8.0835	5.675	0.768303	0.141416	-0.380252	0.849501	1
52538	Acaa2	762.481	534.848	1172.54	553.594	976.912	844.147	956.525	633.557	1.12822	0.590752	0.174053	0.228595	1
631323	Gm12250	0.0559	0	0	0.034	0.4918	0.2673	0.2898	0.0982	12.7597	0.0444497	3.67353	1.35213	1
66988	Lap3	11.8707	8.0679	12.3258	14.3491	15.3528	15.6427	17.379	14.1474	1.34128	0.0480345	0.423614	1.31845	1
238123	Cog5	0.0174	0	0	0	0	0	0.0115	0	0.66092	0.788184	-0.597453	0.103373	1
269951	Idh2	75.4216	80.654	165.59	55.9342	143.418	80.0365	110.141	58.4314	1.03821	0.910121	0.0540958	0.040901	1
110821	Pcca	53.0869	42.791	72.9557	55.5939	60.8616	40.0944	49.1325	43.6844	0.86341	0.363475	-0.211883	0.439525	1
69893	Selrc1	0.8452	1.1915	0.6542	0.4597	0	0.4833	0.0935	2.1059	0.851489	0.832281	-0.231941	0.07973	1
216134	Pdxk	0.5963	0.4128	0.2217	0.3157	0.3819	0.4592	0.3427	0.6372	1.1775	0.532121	0.235724	0.273989	1
56362	Sult1b1	1.2598	2.5159	1.0041	1.7849	1.4479	1.3068	1.2094	1.7853	0.875805	0.599574	-0.191318	0.222157	1
72792	2810459M11Rik	0.6182	0.9073	1.2406	0.7424	0.8099	0.7577	0.6642	0.5144	0.782728	0.267033	-0.353418	0.573436	1
67707	Mrpl24	0.2386	0.3832	0.3887	0	0.2852	0.1055	0.173	0	0.557843	0.350857	-0.84207	0.454869	1
67951	Tubb6	21.1824	29.7618	18.6365	0	25.9884	27.2456	29.2708	19.1734	1.4613	0.297942	0.547251	0.525868	1
56748	Nfu1	5.6536	0.8901	18.7652	5.8848	7.2964	4.3569	7.5387	11.1539	0.972821	0.961175	-0.0397531	0.0171977	1
66437	Fis1	1.5331	3.3818	4.9294	3.6936	4.3937	3.7535	2.5442	4.6677	1.13453	0.612449	0.18209	0.21293	1
15378	Hnf4a	0.2517	0.7521	0	0.2537	0.0495	0.2887	0.3054	0.5912	0.981948	0.977563	-0.026281	0.00985538	1
26440	Psma1	7.0225	17.917	12.4367	10.9824	7.955	7.3794	11.7245	1.8716	0.598249	0.161029	-0.741181	0.793097	1
30795	Fkbp3	4.6393	13.4432	10.2972	4.6145	7.8833	11.3528	10.3933	6.0277	1.08071	0.801283	0.111977	0.0962139	1
545288	Cyp2c67	6.9041	9.0036	4.2881	4.7922	3.6834	7.6017	5.375	3.9498	0.824792	0.466067	-0.277898	0.331551	1
12462	Cct3	16.9229	18.5396	8.9358	12.2783	7.6079	10.5973	22.7575	12.3927	0.941401	0.841623	-0.0871189	0.0748823	1
15235	Mst1	0.0531	0.0916	0.0554	0	0	0.0504	0	0	0.251874	0.157274	-1.98923	0.803344	1
94242	Tinagl1	2.5472	2.2684	2.6309	1.6267	3.858	1.543	2.4021	2.488	1.13423	0.594365	0.181714	0.225947	1
77032	Tstd3	4.6745	0.2038	4.4794	0	5.9845	1.8965	2.898	1.6189	1.32489	0.659375	0.40587	0.180868	1
22334	Vdac2	29.4636	37.0446	40.4532	24.787	36.7612	30.3973	29.1428	27.1261	0.936842	0.635844	-0.0941227	0.196649	1
13830	Stom	0.3681	4.3145	0.9518	0.3666	1.1871	1.0241	0.5945	2.9442	0.958157	0.956076	-0.0616661	0.0195078	1
13124	Cyp8b1	3.2397	2.3337	6.4461	4.9662	3.4397	1.0036	1.1854	3.6367	0.545482	0.149143	-0.874396	0.826396	1
225887	Ndufs8	37.2908	65.4224	76.1588	35.233	62.793	31.5171	28.6357	57.9189	0.844748	0.561072	-0.243408	0.250982	1
11877	Arvcf	0.4633	0.0565	0.1132	0.1139	0.0095	0.0153	0.0383	0.0282	0.122239	0.176656	-3.03223	0.752872	1
242687	Wasf2	0.3177	0	0	0	0	0	0.0489	0	0.153919	0.461854	-2.69976	0.335495	1
19941	Rpl26	18.9493	31.2558	29.872	23.4226	21.8463	21.9385	19.3018	19.6694	0.799577	0.167737	-0.322691	0.77537	1
13200	Ddost	32.0999	41.546	46.5949	24.6051	46.6457	29.0105	32.0774	23.3505	0.90499	0.639355	-0.144026	0.194258	1
20832	Ssr4	112.999	197.943	156.009	119.836	137.135	180.31	135.581	139.144	1.00917	0.954361	0.0131747	0.0202875	1
13479	Dpep1	1.1204	4.2616	1.2532	0.4736	1.1138	3.1621	0.3481	0.1941	0.677766	0.617935	-0.561142	0.209057	1
71911	Bdh1	260.614	270.105	460.834	211.287	377.81	296.442	325.478	279.658	1.06364	0.762214	0.0890099	0.117923	1
68278	Ddx39	1.6898	2.0397	0	1.5919	0	1.6541	1.7294	1.401	0.899105	0.832715	-0.153438	0.0795037	1
70335	Reep6	63.8512	92.2467	68.5218	57.99	77.4616	66.5726	73.9634	77.4149	1.0453	0.709067	0.0639199	0.149313	1
70699	Nup205	0.2097	0.3686	0.3292	0.1178	0.1663	0.1856	0.16	0.1494	0.644982	0.209893	-0.632669	0.678003	1
170460	Stard5	3.001	2.7747	1.5386	1.0151	1.66	1.039	2.8189	0.9176	0.772625	0.492289	-0.37216	0.30778	1
20901	Strap	0.1711	0.4264	0.2401	0.5777	0.5404	0.278	0.3836	0.3457	1.09355	0.77086	0.129018	0.113025	1
104112	Acly	24.0097	16.1598	22.0114	11.3314	15.1429	10.5524	14.9131	8.8957	0.673412	0.131256	-0.570438	0.88188	1
12816	Col12a1	0.0746	0.1165	0.0105	0.0171	0.0065	0	0.2243	0.011	1.10562	0.927925	0.144861	0.0324869	1
231655	Oasl1	2.2253	1.9027	1.5877	1.0595	4.2007	5.6256	2.8375	3.2045	2.34212	0.028361	1.22781	1.54728	1
66074	Tmem167	0.7633	1.2685	0.6636	0.999	1.1882	1.1418	1.0432	1.0322	1.19245	0.28265	0.253933	0.548751	1
60441	Mrpl38	0.9756	0.232	0.6401	0.1266	0.7683	0.6389	0.464	0.6556	1.27985	0.541055	0.35597	0.266759	1
50497	Hspa14	0.0886	0.1879	0.044	0.0828	0.0926	0.043	0.0939	0.034	0.65336	0.362931	-0.61405	0.440176	1
21968	Tom1	0	0.1183	0	0.0451	0.0682	0.0408	0.0583	0.0408	1.27356	0.720732	0.348869	0.142226	1
72094	Ugt2a3	67.3973	97.0289	86.5193	80.4391	104.06	82.1903	91.3803	135.781	1.24753	0.187613	0.319073	0.726738	1
17777	Mttp	45.3774	57.632	41.2466	47.5519	52.6663	55.4287	32.8176	48.8126	0.989142	0.93551	-0.0157508	0.0289514	1
13660	Ehd1	5.753	9.8901	6.9041	4.8999	7.2902	6.9312	7.6219	8.609	1.10949	0.551726	0.149897	0.258277	1
20846	Stat1	8.8941	3.3666	5.7978	5.5466	16.1236	14.457	12.6615	11.3684	2.3135	0.0024312	1.21008	2.61418	2
67151	Psmd9	6.5609	7.6434	7.9306	5.7788	6.8095	6.6524	7.2355	5.8317	0.950397	0.57555	-0.0733976	0.239917	1
74143	Opa1	11.5897	12.8336	14.756	14.8546	9.5629	12.6166	6.4131	16.0806	0.826762	0.352531	-0.274455	0.452803	1
27045	Nit1	2.2068	1.8968	4.6469	4.3243	5.5492	5.1519	5.2462	2.8504	1.4377	0.180771	0.523767	0.74287	1
100038882	Isg15	30.241	0.0633	0	0.6786	5.3107	3.1797	4.0826	1.8956	0.466987	0.621224	-1.09855	0.206752	1
110959	Nudt19	20.2316	15.8609	21.6547	18.0738	23.9449	17.2415	13.9763	14.2551	0.915548	0.572883	-0.127292	0.241934	1
234671	Ces2c	4.2106	5.4707	4.088	6.1926	3.2459	3.9888	2.7538	4.0961	0.705574	0.0574888	-0.50313	1.24042	1
104816	Aspg	0.0866	0	0	0.1574	0.4351	0.0346	0.4079	0.0616	3.84918	0.208871	1.94455	0.680121	1
11814	Apoc3	19.636	33.8759	21.9372	23.3271	15.562	24.022	14.4339	15.2086	0.700842	0.110326	-0.512839	0.95732	1
22596	Xrcc5	0.0538	0.0939	0.0552	0.0611	0	0.0603	0	0.0502	0.418561	0.0964334	-1.25649	1.01577	1
18102	Nme1	9.5368	14.2343	13.7816	10.4792	13.1543	11.7147	14.4266	13.9628	1.10881	0.371777	0.149016	0.429717	1
66588	Cmpk1	11.6401	30.028	26.4789	22.9725	38.9565	14.7582	39.1299	17.6393	1.21252	0.558868	0.278004	0.252691	1
83702	Akr1c6	57.0566	48.4909	72.1764	75.92	50.7914	48.5975	106.44	41.7032	0.975904	0.929753	-0.0351883	0.0316326	1
70750	Kdsr	0.0379	0	0.053	0	0	0.0654	0.8642	1.1937	23.3586	0.184143	4.54588	0.734844	1
11761	Aox1	0.0579	0.0757	0.2766	0.1259	0.1539	0.1367	0.2035	0.0983	1.10502	0.807715	0.14407	0.092742	1
66148	Dnajc15	0.1307	0	0.319	0	0	0	0.1878	0	0.417612	0.494158	-1.25977	0.306135	1
224020	Pi4ka	0.0289	0.1693	0.1479	0.3739	0.1619	0.0975	0.1518	0.5728	1.36667	0.635509	0.450661	0.196878	1
78920	Dlst	24.3673	24.9866	32.7071	19.9251	30.2143	27.1599	24.751	22.8429	1.02924	0.819402	0.0415784	0.0865027	1
14079	Fabp2	0.8127	1.0863	0.8369	0.8962	1.6868	0.9744	1.0922	1.5695	1.46552	0.089741	0.551409	1.04701	1
71795	Pitpnc1	0.1012	0.1936	0.0511	0.0561	0	0	0	0.0858	0.213433	0.0992736	-2.22815	1.00317	1
21767	Tex264	0.7013	0.7594	0.4094	0.717	0.7022	0	0.742	0.2176	0.642341	0.309093	-0.638589	0.509911	1
20714	Serpina3k	1.7428	1.6125	1.2262	4.3204	4.3807	4.5357	2.8613	3.6922	1.73782	0.101148	0.797279	0.995041	1
21991	Tpi1	24.4899	17.3271	21.1142	17.2977	21.5619	32.0415	32.1524	21.6992	1.33936	0.11065	0.421539	0.956048	1
67426	Adck3	7.563	8.8178	8.9097	5.8003	5.4532	3.8208	5.1837	4.528	0.610653	0.0169978	-0.711575	1.76961	1
107146	Glyat	29.8558	43.6587	48.2608	51.9851	46.1302	61.8426	41.3584	34.6345	1.05873	0.74702	0.0823375	0.126668	1
26900	Ddx3y	1.6172	1.7002	1.5499	1.2632	1.5651	1.4266	1.8309	1.0106	0.951505	0.720764	-0.0717172	0.142207	1
17254	Slc3a2	3.8034	1.3706	0.3506	4.1165	1.1469	0.727	1.5023	0.2735	0.378556	0.203156	-1.40142	0.692171	1
67811	Poldip2	1.864	1.862	2.7763	2.4894	2.4825	1.8426	2.9748	1.6229	0.992337	0.965805	-0.0110974	0.0151104	1
18641	Pfkl	1.8892	2.0671	0.5778	1.6096	0.7356	1.0515	1.2309	1.2895	0.701125	0.269131	-0.512257	0.570036	1
216821	Tmem11	0.9935	0.946	1.075	0.9643	0.969	0.8124	0	0.3647	0.539384	0.127801	-0.890616	0.893465	1
16779	Lamb2	0.5541	1.7991	0.948	0.5057	0.5606	0.8532	0.9906	0.7852	0.837847	0.650491	-0.255241	0.186759	1
67809	Rmdn3	6.3973	6.4037	14.9833	2.8921	15.0164	4.0261	8.4679	3.6999	1.0174	0.972295	0.024893	0.0122018	1
74195	Elp3	0.1042	0.1614	0	0.1014	0	0.0455	0.0522	0.013	0.301635	0.151594	-1.72912	0.819318	1
76905	Lrg1	0.1431	0.2727	0	0.2515	0.2048	0.6991	0.3648	0.2805	2.32159	0.142186	1.21512	0.847143	1
67887	Tmem66	0.147	0.3276	0.0272	0	0.1464	0.0641	0.0606	0.0652	0.670187	0.625441	-0.577364	0.203814	1
56212	Rhog	0.8619	0.6741	0.9942	0.4564	1.0328	1.4078	1.1011	1.2765	1.61327	0.0219384	0.68999	1.6588	1
54381	Cpq	16.4239	12.705	16.4275	6.9064	7.7013	17.8616	8.5332	9.9573	0.839707	0.540164	-0.252041	0.267475	1
56200	Ddx21	0.1286	0.1902	0.1062	0.1606	0.1429	0.2725	0.1631	0.1039	1.1653	0.579449	0.220702	0.236984	1
83493	Sacm1l	4.8218	3.557	11.8955	4.6462	4.6361	1.9969	2.1542	3.4031	0.489168	0.195212	-1.0316	0.709495	1
66222	Serpinb1a	0.8661	5.9758	1.0839	0.8081	2.1273	0.528	0.408	2.3007	0.614159	0.570448	-0.703317	0.243784	1
27176	Rpl7a	29.6824	50.4625	0	0	0	37.9667	35.7728	0	0.920077	0.924948	-0.120173	0.0338825	1
12571	Cdk6	0.019	0	0	0.0149	0.0233	0.0321	0.0342	0.0857	5.17109	0.0827443	2.37047	1.08226	1
54401	Ywhab	2.1545	4.7387	2.0135	2.6126	3.8552	3.2623	3.9031	2.9476	1.21259	0.417706	0.278093	0.37913	1
14911	Thumpd3	0	0	0	0.0181	0	0.0711	0	0.0251	5.31492	0.333159	2.41005	0.477348	1
70478	Mipep	0.52	0.5704	1.1058	0.3591	0.4507	0.1545	0.2711	0.2109	0.425469	0.104419	-1.23288	0.981221	1
71807	Tars2	0.1127	0.3228	0.2449	0.0578	0.1844	0.1148	0.0617	0.0982	0.621918	0.347935	-0.685203	0.458502	1
79044	Mrps34	2.3854	1.2576	3.3504	7.1381	1.9453	1.0506	4.9037	2.4676	0.733623	0.561954	-0.446888	0.250299	1
236511	Ago1	1.1573	0	0	0.0089	0	1.7386	0	0	1.49082	0.794406	0.576111	0.0999573	1
394436	Ugt1a1	42.0344	59.5402	56.1006	25.7994	51.6475	38.699	66.1715	48.1476	1.1155	0.601497	0.157688	0.220767	1
11933	Atp1b3	4.6686	5.8333	5.3783	5.3545	6.3342	7.1017	4.0865	2.9961	0.966272	0.8663	-0.0494985	0.0623319	1
69305	Dcps	0.0822	0.0766	0.0474	0.0724	0.0632	0.1665	0.102	0.0596	1.40452	0.345968	0.49008	0.460964	1
69912	Nup43	0.4511	0	0.0338	0	0	0.0423	0.1954	0.1754	0.851928	0.888501	-0.231196	0.0513422	1
107686	Snrpd2	2.7481	0	0	0	0	1.2472	0	2.3822	1.32069	0.813907	0.401297	0.0894254	1
17524	Mpp1	0.0687	0.1843	0	0.2905	0.0471	0	0.0515	0.2089	0.565777	0.484095	-0.821694	0.315069	1
77951	Cyp20a1	0.3737	0.673	0.2609	0.5076	0.2584	0.3178	0.2835	0.3799	0.6829	0.20454	-0.550254	0.689222	1
234564	Ces1f	27.7222	37.0606	43.7755	44.689	41.169	33.215	34.9792	44.8284	1.00616	0.96224	0.00886252	0.0167168	1
67781	Ilf2	0.0703	0	0	0.0443	0.0674	0.0855	0.0939	0.0626	2.69983	0.0605775	1.43287	1.21769	1
227960	Gca	0.4304	0.4407	0.5571	0.3682	0.589	0.5546	0.5693	0.0388	0.975117	0.940251	-0.0363529	0.026756	1
69482	Nup35	0.236	0.0726	0.0979	0.0407	0.0602	0.2268	0.0816	0.0217	0.872764	0.826515	-0.196337	0.082749	1
14923	Guk1	0.069	0	0.0792	0.1161	0.1397	0.1375	0.12	0.0895	1.84147	0.10236	0.880856	0.989869	1
11745	Anxa3	0.434	0.8706	0.6532	0.3753	0.6987	0.8313	0.8559	0.5748	1.269	0.284612	0.34369	0.545746	1
24015	Abce1	1.9128	1.4987	2.6143	2.4658	3.9723	2.7439	2.5783	0.9249	1.20347	0.558112	0.267202	0.253278	1
67213	Cmtm6	1.6379	1.2728	1.9266	1.7921	2.3942	1.0329	1.6594	0.538	0.848418	0.588783	-0.237153	0.230045	1
11950	Atp5f1	40.3643	61.6059	45.9243	35.1178	50.1273	40.078	37.7973	28.432	0.854776	0.397084	-0.226381	0.401118	1
19303	Pxn	0.0286	0.0421	0.0118	0	0	0.0237	0.0429	0.0294	1.16364	0.802057	0.21864	0.0957946	1
64656	Mrps23	17.6024	18.226	16.297	14.8387	19.0318	8.6733	17.2806	11.1449	0.838219	0.358545	-0.2546	0.445457	1
66948	Acad8	7.9172	9.4979	9.9125	7.1514	10.1972	8.3625	5.8361	5.9271	0.87946	0.438754	-0.18531	0.357779	1
16592	Fabp5	7.0782	2.8174	4.0989	1.6975	1.6987	2.7241	4.318	2.1925	0.696744	0.405273	-0.5213	0.392252	1
16907	Lmnb2	13.6939	47.3596	55.7627	11.2068	8.5927	11.9184	13.0099	11.5358	0.351943	0.167035	-1.50659	0.777194	1
20525	Slc2a1	0.0188	0.0563	0	0.0286	0.9439	0.0489	0.0344	0	9.9055	0.388296	3.30823	0.410837	1
78781	Zc3hav1	0.0531	0.0235	0	0.0108	0	0.0823	0.0272	0.0353	1.65675	0.515888	0.728356	0.287444	1
66945	Sdha	136.006	131.072	150.33	98.0295	121.922	87.4779	91.0157	67.6166	0.71402	0.0579334	-0.485964	1.23707	1
103140	Gstt3	37.947	56.4873	23.4046	25.0307	18.9761	11.839	27.5706	19.6804	0.546415	0.122122	-0.871931	0.913206	1
19167	Psma3	1.431	1.4637	1.7485	1.4758	1.8929	2.8575	3.1135	1.2625	1.49149	0.177806	0.57675	0.750054	1
17961	Nat2	2.9693	2.3659	1.1729	2.1765	2.1204	2.2935	2.5001	1.7489	0.997501	0.989964	-0.00360934	0.00438068	1
108147	Atic	5.8179	0.2462	1.4602	3.6763	3.0647	2.1038	3.1233	1.0528	0.834295	0.744075	-0.261371	0.128383	1
68197	Ndufc2	20.1804	16.7086	26.1975	17.4496	22.5017	0	13.4657	0	0.4466	0.134635	-1.16295	0.870842	1
17184	Matr3	0.0514	0.1675	0.0921	0.0944	0	0.1817	0.1305	0.2479	1.3816	0.538216	0.466338	0.269043	1
52377	Rcn3	0.0342	3.5249	0	0	0.0319	4.783	0	0.2401	1.4203	0.807885	0.506199	0.0926507	1
69019	Spcs1	5.0498	11.4591	5.7126	5.489	5.0186	6.0335	5.5954	5.9025	0.813771	0.459547	-0.297305	0.33767	1
217593	Slc25a21	2.3255	2.6283	2.6446	1.4381	1.9486	1.8244	2.3019	2.364	0.933868	0.65625	-0.0987091	0.18293	1
66087	Emc3	3.3232	4.1779	3.3406	2.9692	3.7295	3.5701	3.2474	3.9747	1.05147	0.577882	0.072403	0.238161	1
71835	Lancl2	0.0753	0.0525	0.059	0.0549	0.0725	0.0558	0.0677	0	0.810923	0.553091	-0.302364	0.257203	1
16425	Itih2	0.3033	0.2462	0.2855	0.1744	0.2817	0.3171	0.2551	0.0673	0.912621	0.741015	-0.131912	0.130173	1
65106	Arl6ip5	3.6275	4.8964	3.6362	2.8784	3.9469	5.5178	4.0611	3.8625	1.15625	0.345464	0.209456	0.461598	1
15170	Ptpn6	0.0228	0.2451	0.8207	1.0261	0.921	2.2302	1.147	1.398	2.69362	0.0536718	1.42955	1.27025	1
15381	Hnrnpc	2.5365	5.3013	6.7967	2.6707	7.2204	6.964	4.2324	3.4967	1.2663	0.444131	0.340614	0.352489	1
22628	Ywhag	1.5803	2.1444	2.1741	2.5987	2.4434	2.9271	3.3976	2.1687	1.28706	0.128247	0.36408	0.891952	1
69976	Galk2	0.0728	0	0	0	0	0.0953	0	0	1.30907	0.857774	0.388538	0.0666269	1
51792	Ppp2r1a	0.7692	1.1519	0.7294	0.9532	0.8857	1.0257	1.1115	1.0685	1.13533	0.318166	0.183116	0.497346	1
14651	Hagh	4.5673	7.3642	7.0146	7.7163	5.7796	6.9652	5.3759	5.4691	0.884759	0.387203	-0.176643	0.412061	1
94279	Sfxn2	10.5532	17.7873	9.8685	6.387	8.6826	8.8282	8.8968	8.887	0.79143	0.402953	-0.337467	0.394745	1
192188	Stab2	0.0172	0.2643	0.6279	0.0486	0.0158	0.0091	0.0695	0.0333	0.133299	0.236512	-2.90727	0.626147	1
75552	Paqr9	0.1334	0	0.0891	0.0693	0.113	1.0097	0.8016	0	6.59459	0.200761	2.72128	0.697321	1
71562	Afmid	0.5317	0.3313	0.5576	0	1.3182	0.0941	0.6599	0.3308	1.69154	0.449005	0.758336	0.347749	1
14719	Got2	614.378	752.832	665.579	519.475	760.785	661.994	597.855	604.282	1.02847	0.778862	0.0404934	0.10854	1
71701	Pnpt1	1.2735	1.1549	0.692	2.3189	1.9387	1.8263	1.6184	0.8818	1.15184	0.640693	0.20394	0.19335	1
12499	Entpd5	6.8202	8.2305	7.7869	8.2479	9.2712	11.8684	9.9687	11.2612	1.363	0.0100262	0.446784	1.99886	1
232910	Ap2s1	0.6627	0	0	0.2672	0	0	0	0.0715	0.07689	0.264508	-3.70106	0.577561	1
27404	Abca8b	0.0385	0.046	0.0532	0.0617	0	0	0.0262	0	0.131394	0.00234093	-2.92803	2.63061	2
14058	F10	0.2262	0.3495	0.8141	0.0928	0.1131	0.2013	0.0548	0.3627	0.49366	0.332098	-1.01841	0.478733	1
246703	Apoa1bp	5.1536	2.7402	8.4541	3.0872	6.4568	4.8192	4.8319	3.7259	1.02051	0.947617	0.0292966	0.0233673	1
66461	Ptpmt1	0.9081	0.6408	0.7168	0.8312	0.805	1.1129	1.0247	0.8439	1.22267	0.119263	0.29004	0.923495	1
26358	Aldh1a7	62.1333	64.6764	49.5394	60.7356	55.2167	71.1741	101.082	69.9675	1.25458	0.217785	0.3272	0.661972	1
271564	Vps13a	0.0107	0.0474	0.021	0	0	0.0342	0.0022	0.0396	0.960809	0.959221	-0.0576783	0.0180812	1
110323	Cox6b1	357.61	572.316	471.917	313.134	454.44	361.141	204.752	233.752	0.731254	0.210892	-0.451555	0.67594	1
110816	Pwp2	0	0	0	0.0228	0	0.0224	0	0	0.982456	0.990421	-0.0255351	0.00418022	1
16668	Krt18	36.4424	98.089	30.3673	100.945	86.9448	85.4139	121.983	84.7325	1.42593	0.247921	0.511903	0.605687	1
72727	B3gat3	0.1055	0.3932	0.0905	0	0	0.0425	0	0	0.0721317	0.206999	-3.79322	0.684032	1
14567	Gdi1	5.0426	6.9342	4.0988	4.1733	5.5603	4.9227	6.2878	5.131	1.08163	0.597995	0.113206	0.223302	1
68832	1110057K04Rik	0.6095	0.3984	0.742	1.0651	1.0594	1.4523	1.1448	1.0366	1.66718	0.0368151	0.737406	1.43397	1
68184	Denr	0.252	0.2755	0.161	0.2649	0.2003	0.1657	0	0.2005	0.594189	0.141194	-0.751006	0.850183	1
16691	Krt8	66.5888	148.072	32.4918	118.114	105.047	128.964	143.679	78.7592	1.24963	0.476879	0.321506	0.321592	1
108682	Gpt2	16.9726	14.9461	20.7469	13.8075	20.5137	24.096	17.8601	16.4439	1.18715	0.220175	0.247505	0.657232	1
223646	Naprt1	0.9607	2.1091	0.9782	0.8411	1.7811	2.0522	2.2097	1.3485	1.51183	0.134706	0.596298	0.870612	1
56535	Pex3	4.9128	8.6734	12.281	6.6107	14.602	9.5148	10.5084	6.808	1.27574	0.361006	0.351329	0.442485	1
12330	Canx	41.5755	47.3206	44.6884	45.3279	49.4386	59.1518	55.3524	35.7788	1.11631	0.389048	0.158737	0.409997	1
212933	Pm20d1	24.7824	11.2832	6.8283	6.3598	8.2122	5.6056	5.3075	6.4627	0.519514	0.263362	-0.944765	0.579446	1
71898	Apol9b	12.85	12.2991	0	0	56.5423	60.516	7.9141	23.4825	5.90299	0.0911257	2.56145	1.04036	1
13836	Epha2	0.5209	1.0901	0.6212	0.3439	0.7575	0.702	0.6776	0.576	1.05318	0.846507	0.0747536	0.0723695	1
230125	Slc25a51	0.2211	0.6719	0.1122	0.2052	0.2799	0.0386	0.1381	0.6353	0.902098	0.875383	-0.148643	0.0578019	1
232449	Dera	0.9779	1.9005	0.9805	0.8142	0.6695	0.6891	0.9495	0.6065	0.623697	0.173026	-0.681082	0.761889	1
17758	Map4	0.992	0	0	0	0.0306	1.0694	0.0934	0.0299	1.23317	0.876194	0.302366	0.0573999	1
622402	Akr1c12	2.6367	1.4933	1.8274	1.6474	2.0507	1.7327	2.6637	1.7472	1.07752	0.675695	0.10771	0.170249	1
55949	Eef1b2	5.3716	7.1513	2.5359	5.5823	4.8921	4.4827	5.99	4.009	0.938603	0.777374	-0.0914129	0.10937	1
17876	Myef2	0.046	0.0516	0.0352	0.0706	0.0567	0.0976	0.0764	0.0529	1.3943	0.169668	0.479538	0.770399	1
66205	Cd302	0.672	1.5535	0.3349	0.9743	1.0566	0.9916	1.347	0.9143	1.2192	0.522629	0.285933	0.281807	1
66845	Mrpl33	0.4013	0	0.6098	0.5714	0.6736	2.0041	2.498	1.666	4.32335	0.0355239	2.11215	1.44948	1
20454	St3gal5	0.7145	0.3503	0.1716	0.1592	0.3261	0.9931	0.4111	0.1672	1.35963	0.594158	0.443214	0.226098	1
29807	Tpk1	0	0.2205	0.4491	0.0785	0.0955	1.3208	1.1864	1.3745	5.3164	0.070262	2.41045	1.15328	1
12408	Cbr1	12.7851	16.0357	17.8764	8.4124	19.8731	21.3377	26.4489	13.2991	1.46905	0.110393	0.554884	0.95706	1
66847	Hint3	0.6219	1.4992	0.3188	0.7693	0.3337	0.1523	0.435	0.3828	0.406269	0.152013	-1.29949	0.818119	1
17476	Mpeg1	0.0554	0.0343	0.0292	0	0.1674	0.1722	0.1083	0.1904	5.36838	0.00153651	2.42449	2.81346	2
67996	Srsf6	1.1722	1.0706	0.9668	1.255	0	0	0.4032	0.203	0.135779	0.000346091	-2.88067	3.46081	2
239217	Kctd12	1.2862	0.744	0.428	0.8158	1.2225	1.8766	1.5257	0.8983	1.68696	0.0873323	0.754424	1.05883	1
215615	Rnpep	0.1341	0	0	0	0.182	0.0892	0.1069	0	2.81954	0.270573	1.49546	0.567716	1
13207	Ddx5	5.4069	7.7833	5.4134	6.4637	5.843	6.1628	5.034	5.6226	0.904062	0.380617	-0.145506	0.419511	1
75406	Ndufs7	56.6811	42.1404	33.0373	26.3066	49.9412	39.8034	62.5995	46.7683	1.25889	0.258415	0.332149	0.587682	1
18673	Phb	94.2319	104.533	100.076	55.5343	94.2706	99.8929	75.1772	89.5714	1.0128	0.931275	0.0183525	0.0309221	1
19170	Psmb1	0.6224	1.4419	4.0054	1.4634	9.6931	1.1948	7.7648	4.513	3.07519	0.125102	1.62067	0.902737	1
98956	Nat10	0.7197	0.8569	0.0134	0.0203	0	0.0619	0.0091	0	0.0440912	0.184863	-4.50337	0.733151	1
12325	Camk2g	0.0101	0	0	0.0217	0	0.0388	0.0266	0	2.0566	0.484388	1.04026	0.314807	1
66904	Pccb	25.3785	24.2678	39.7012	17.2383	32.0998	30.462	24.3973	20.5775	1.00892	0.966784	0.0128125	0.0146703	1
67097	Rps10	108.987	90.3865	91.6955	141.361	78.7655	144.748	106.384	145.661	1.09973	0.612425	0.137156	0.212947	1
75608	Chmp4b	1.7723	0	4.9461	2.6354	0	0.6743	1.0665	0	0.186106	0.160012	-2.4258	0.795847	1
56447	Copz1	3.0442	3.4099	1.9992	1.9838	2.6567	0.2142	1.7923	1.6694	0.606739	0.15612	-0.720851	0.806541	1
13109	Cyp2j5	4.9625	8.8821	7.1659	4.5238	5.6477	3.3109	6.4756	3.8898	0.756786	0.266348	-0.402043	0.57455	1
68097	Dynll2	0.7644	1.0522	0.7069	0.9744	1.0778	0.7681	0.8889	0.1714	0.830841	0.524211	-0.267355	0.280494	1
18160	Npr1	0.0053	0.0298	0	0.021	0	0	0	0.0036	0.0641711	0.152452	-3.96193	0.816868	1
21351	Taldo1	11.2257	18.1844	1.8472	13.181	4.165	12.2718	18.3762	18.3382	1.19607	0.665553	0.258299	0.176817	1
14712	Gnpat	0.2328	0.7089	0.7561	0.2911	0.5541	0.5233	0.2236	0.8498	1.0814	0.836063	0.112903	0.0777612	1
67458	Ergic1	3.8191	3.7731	2.1045	2.3543	3.5365	6.4236	3.5031	1.3769	1.23144	0.570221	0.300348	0.243957	1
18416	Otc	126.334	113.048	164.672	103.371	167.617	135.02	150.571	80.5142	1.05182	0.787053	0.0728925	0.103996	1
13006	Smc3	0.4438	0.0444	0	0.2382	0	0.0109	0.0688	2.232	3.18241	0.527734	1.67012	0.277585	1
69634	Clybl	14.0764	10.1504	24.1794	13.6336	18.5521	14.7176	16.9323	15.2445	1.05491	0.801643	0.077122	0.0960187	1
227731	Slc25a25	0.195	0.5305	0.8881	0.7319	1.3139	0.8602	0.3372	1.1947	1.58005	0.252413	0.659967	0.597888	1
19302	Pex2	1.244	0.7306	0.2761	0.4883	0.695	0	0.7342	0.5177	0.710807	0.489245	-0.49247	0.310473	1
66302	Rmdn1	6.6422	7.6636	5.3698	7.6367	2.6806	1.9593	3.3346	3.1683	0.407977	0.00155266	-1.29344	2.80892	2
80907	Lactb	8.8533	13.9392	22.7408	18.2408	17.9277	19.4807	7.9193	11.137	0.885386	0.667414	-0.175621	0.175605	1
59020	Pdzk1	0.4749	0.5902	0.8667	0.5107	0.0922	0.3846	0.5453	0.0751	0.449212	0.0624457	-1.15453	1.2045	1
56316	Ggcx	6.3109	7.3013	3.5255	3.6175	4.9985	3.0646	4.0468	3.131	0.734317	0.258209	-0.445525	0.588029	1
13822	Epb4.1l2	0.1225	0.0508	0	0	0	0.0237	0.0186	0	0.244085	0.343654	-2.03454	0.463879	1
63913	Fam129a	0.04	0	0	0	0	0	0.0285	0	0.7125	0.823459	-0.489038	0.0843578	1
67300	Cltc	2.3392	2.7435	1.0813	1.6878	1.9477	2.2945	2.7342	1.576	1.08923	0.706956	0.123306	0.150608	1
19298	Pex19	0	0.0475	0	0.6229	0.0726	0.1098	0.3575	0	0.80534	0.856917	-0.31233	0.0670613	1
13180	Pcbd1	12.9643	15.8564	15.2598	12.6551	16.994	15.4692	20.9111	13.734	1.18283	0.199752	0.242237	0.699508	1
11958	Atp5k	959.802	1302.33	1533.15	1299.51	1306.94	900.103	907.397	1179.65	0.842839	0.246865	-0.246671	0.60754	1
270076	Gcdh	72.4162	61.9324	82.4873	59.2351	70.5848	71.8087	58.5799	63.6056	0.958373	0.66086	-0.0613408	0.179891	1
12385	Ctnna1	5.2229	4.413	7.2729	5.8348	6.2424	8.4724	4.1759	8.5119	1.20485	0.377973	0.268852	0.42254	1
14768	Lancl1	0.2443	0	0	0.093	0.1894	0	0	0	0.561518	0.638445	-0.832596	0.194877	1
67890	Ufm1	47.5672	42.2041	88.6747	38.3777	60.8536	75.4405	92.5571	54.4528	1.30661	0.296217	0.385829	0.52839	1
17880	Myh11	7.7208	21.7665	4.5701	3.9815	11.0323	11.793	3.8288	2.8079	0.774523	0.67381	-0.36862	0.171463	1
104174	Gldc	4.3071	2.468	3.3876	2.9377	4.7005	3.7457	4.5692	1.7335	1.12584	0.624697	0.170996	0.204331	1
19655	Rbmx	0.3833	0	0.4845	0.5447	0.3688	0.542	0.5056	0.4082	1.29175	0.472809	0.369329	0.325314	1
12306	Anxa2	13.2038	24.299	13.7549	14.3642	23.1273	35.8095	27.1231	15.3188	1.54489	0.1347	0.627505	0.870633	1
19177	Psmb7	0.6827	0.193	0.2453	0.7665	0.1214	1.903	1.6351	0.6407	2.27825	0.249917	1.18793	0.602204	1
15007	H2-Q10	1.918	2.2794	1.6441	1.8905	3.2564	2.1293	2.8004	2.3269	1.35967	0.06369	0.443261	1.19593	1
68316	Apoo	12.5202	10.5981	8.8985	7.5765	8.1339	7.3982	6.5071	6.7493	0.727105	0.0807905	-0.459764	1.09264	1
67511	Tmed9	2.2793	3.1436	3.0392	6.838	5.0604	3.1891	4.7246	4.3977	1.1354	0.662948	0.183206	0.17852	1
22370	Vtn	1.0023	0.9424	0.9767	1.1413	0.8147	3.2071	0.7897	1.9135	1.6553	0.32912	0.727095	0.482646	1
209318	Gps1	0.0534	0.0456	0	0	0.034	0.0292	0.0741	0.0247	1.63636	0.424743	0.710493	0.371874	1
68349	Ndufs3	135.678	131.213	148.874	109.282	137.784	134.777	79.2953	140.46	0.937663	0.647884	-0.0928592	0.188503	1
78388	Mvp	20.4084	32.5535	26.9793	14.4943	19.9423	22.243	29.5325	22.576	0.9985	0.993966	-0.00216638	0.00262827	1
66055	0610009D07Rik	0.7388	0	0	0.7881	1.1645	0.9794	0.9217	0.1176	2.08475	0.24348	1.05987	0.613536	1
58184	Rqcd1	0.2491	0	0	0.0327	0	0.2549	0.056	0.0705	1.35344	0.770738	0.436633	0.113093	1
66091	Ndufa3	51.3815	52.1319	56.1707	32.0464	24.1018	44.7724	39.0913	69.1001	0.923513	0.748648	-0.114796	0.125722	1
69237	Gtpbp4	0.0185	0.0363	0	0	0	0.0226	0.0617	0	1.53832	0.682082	0.621357	0.166164	1
12349	Car2	0.3486	1.2289	1.6143	0.6798	13.2751	1.134	1.383	2.5497	4.73752	0.302917	2.24413	0.518677	1
13058	Cybb	0.2414	0.1402	0.3622	0.2526	0.7771	0.2558	0.0952	0.1024	1.23495	0.746332	0.304448	0.127068	1
20480	Clpb	5.5159	0.5264	2.1315	1.6286	2.6614	3.0548	3.4612	2.569	1.19832	0.685219	0.261012	0.16417	1
26459	Slc27a5	46.7819	61.5347	49.6974	43.0791	32.2203	34.4968	39.6066	46.7514	0.761215	0.0596795	-0.393624	1.22417	1
56070	Tcerg1	0.356	0.1223	0.1973	0.028	0.1168	0.0384	0.0793	0.0416	0.39241	0.221962	-1.34956	0.653722	1
102339	Cog4	0.0303	0.2127	0.0501	0.1313	0	0	0.1892	0	0.445806	0.38767	-1.16551	0.411538	1
70207	Taco1	17.3866	10.5823	9.0864	7.7545	7.5429	9.3293	7.6304	12.0314	0.815313	0.430661	-0.294575	0.365865	1
20887	Sult1a1	197.877	213.637	198.522	162.282	181.522	135.5	128.995	99.3051	0.706086	0.0366313	-0.502083	1.43615	1
11429	Aco2	72.5526	58.0908	88.4084	58.79	114.239	79.6166	75.3694	45.225	1.13176	0.591255	0.178566	0.228225	1
53333	Tomm40	2.1726	2.9132	1.6027	1.6861	1.4955	1.614	1.7768	1.4239	0.753493	0.18435	-0.408335	0.734356	1
12283	Cab39	0.9491	1.141	0.7719	1.4332	0.8905	0.7813	1.8945	0.5845	0.966381	0.916507	-0.0493359	0.037864	1
19326	Rab11b	2.0244	3.0343	4.3996	1.5384	6.3482	2.8585	3.2985	2.5284	1.3671	0.390213	0.45112	0.408698	1
121022	Mrps6	1.0174	1.1163	2.3105	0.7364	0.7479	1.0615	0.9204	1.3975	0.796684	0.521139	-0.327921	0.283046	1
20198	S100a4	0.0418	0	0	0	0	0	0.2679	0	6.40909	0.462933	2.68012	0.334482	1
12810	Coch	0.0237	0.0124	0	0	0.153	0	0.3058	0	12.7091	0.244633	3.66779	0.611485	1
75686	Nudt16	1.1635	1.7803	1.1756	1.1939	0.5698	1.7862	0.9956	1.3063	0.876649	0.606119	-0.189929	0.217442	1
14872	Gstt2	1.014	1.7696	1.0239	0.4962	0.5382	0.7363	0.7944	1.2645	0.774543	0.46194	-0.368583	0.335414	1
170759	Atp13a1	1.8801	2.1623	2.2187	1.9977	2.0059	2.6948	1.5999	1.9364	0.99736	0.983225	-0.00381319	0.00734702	1
18613	Pecam1	0	0	0.0238	0	0.0285	0.0281	0.0815	0.0195	6.62185	0.0949316	2.72723	1.02259	1
54161	Copg1	0.5353	0.4877	0.5775	0.3348	0.4613	0.4154	0.4139	0.6583	1.00703	0.966909	0.0101028	0.0146144	1
217707	Coq6	2.4954	3.0804	4.064	1.1302	4.5542	6.2599	7.5492	3.6856	2.04725	0.0414497	1.03369	1.38248	1
59029	Psmd14	0.2266	0.174	0.2239	0.169	0.3577	0.3773	0.1696	0.1576	1.33863	0.342737	0.420753	0.465039	1
66488	Fam136a	11.8028	15.2208	10.5724	11.0966	5.1229	11.4954	5.4138	14.6908	0.754178	0.307602	-0.407023	0.512011	1
13032	Ctsc	0.7447	1.1487	0.5917	0.4026	0.3858	0.781	0.1373	0.6441	0.674655	0.313191	-0.567779	0.50419	1
105014	Rdh14	0.6704	0.9934	8.0713	1.5943	0.6958	0.7362	0.2042	7.2575	0.785011	0.810693	-0.349216	0.0911436	1
14595	B4galt1	0.0783	0.0697	0	0	0	0.0548	0	0	0.37027	0.400928	-1.43335	0.396934	1
19704	Upf1	0.0331	0.1511	0.0059	0.1353	0	0.0142	0.11	0.0078	0.405655	0.323565	-1.30168	0.490038	1
26940	Ecsit	1.2356	1.2817	1.4581	0.3456	0.3618	0.4726	0.5484	0.9478	0.539366	0.14292	-0.890664	0.844908	1
20479	Vps4b	1.0967	0.7666	0.9102	1.1449	0.9743	0.9291	0.864	0.0519	0.719503	0.309282	-0.474928	0.509646	1
20533	Slc4a1	2.3198	2.783	4.5913	5.5215	3.2533	5.177	1.6536	3.8675	0.916914	0.773596	-0.125141	0.111486	1
209558	Enpp3	0.0309	0.065	0.1324	0.1616	0.2412	0.2395	0.1773	0.0577	1.8356	0.177546	0.876251	0.750688	1
24070	Mpdu1	4.8394	6.1752	5.9474	4.7362	6.3131	5.3355	5.1822	3.8904	0.954973	0.708645	-0.0664678	0.149571	1
66624	Spcs2	2.4045	4.6257	2.4376	2.1012	0.3372	2.061	0.4583	2.4392	0.457749	0.0962684	-1.12737	1.01652	1
19181	Psmc2	2.5306	1.0779	1.7082	1.6078	1.8826	5.6369	2.5147	1.2381	1.62789	0.353498	0.703	0.451613	1
224805	Aars2	0.0241	0.532	0.047	0.018	0.0242	0.0227	0	0.3743	0.678152	0.758477	-0.56032	0.120058	1
67369	Qpctl	0	0	0.2183	0	0	0	0	0.2754	1.26157	0.87653	0.335216	0.057233	1
78038	Mccc2	27.4751	32.3304	30.4993	21.5947	24.6196	20.8254	14.0014	22.4406	0.731791	0.0623849	-0.450497	1.20492	1
70804	Pgrmc2	21.0467	31.064	33.0599	18.9498	37.2365	44.9309	42.4405	55.2027	1.72695	0.0106523	0.788225	1.97256	1
13665	Eif2s1	8.5978	14.1398	6.1636	3.001	1.2238	12.0913	14.075	12.0075	1.23495	0.63546	0.304452	0.196911	1
66958	Tmx2	1.2088	1.5791	2.479	1.7722	2.0665	1.2324	2.4294	1.6973	1.05491	0.802608	0.0771166	0.0954964	1
69656	Pir	11.911	0.4057	0.3117	14.7198	27.0624	2.455	21.3468	0.294	1.87062	0.476362	0.90352	0.322063	1
52815	Ldhd	20.6849	21.1466	29.3042	22.631	31.0281	27.0418	28.0505	31.6804	1.25632	0.0497126	0.329202	1.30353	1
66152	Uqcr10	67.3913	54.7635	60.7496	82.3802	54.9384	81.787	40.9794	78.6541	0.966354	0.852926	-0.0493759	0.0690887	1
17855	Mvk	0.17	0.1962	0.025	0.0314	0	0.0268	0	0	0.0634169	0.114381	-3.97899	0.941648	1
12780	Abcc2	1.9287	2.8609	2.3247	2.0449	3.6535	2.4259	3.119	2.6109	1.28934	0.107158	0.36663	0.969974	1
433256	Acsl5	67.3697	63.2106	58.6774	50.2218	61.4316	47.8552	50.8021	50.7056	0.880219	0.182784	-0.184065	0.738062	1
230082	Nol6	0.0103	0.0197	0	0	0	0	0	0.0082	0.273333	0.349349	-1.87127	0.456741	1
69923	Agk	7.3418	1.3139	1.4087	6.9987	9.5942	0.8999	4.7548	0.4702	0.921234	0.905365	-0.118361	0.0431762	1
69064	Fuom	0.249	0.1234	0.1802	0.2925	0.606	0.3191	0.3174	0	1.47024	0.490225	0.556052	0.309605	1
22139	Ttr	19.0099	14.8789	22.5056	22.5084	25.8684	16.0351	18.4679	39.0761	1.26038	0.405886	0.333859	0.391596	1
20615	Snapin	0.2068	0.7298	0.4529	0.4735	0	0.6832	0	0.7777	0.784165	0.691441	-0.35077	0.160245	1
238880	Actbl2	47.3587	0	0	40.7225	20.4406	32.399	22.829	21.3062	1.10097	0.87498	0.138776	0.0580018	1
67871	Mrrf	2.4592	1.8989	4.2454	2.4253	2.7906	4.42	3.65	1.2141	1.09483	0.771504	0.130712	0.112662	1
56045	Samhd1	0.2428	0.275	2.1262	0.4681	2.2997	2.2097	2.3031	1.8067	2.76958	0.051412	1.46967	1.28894	1
52443	Mrpl48	0.1564	0.0768	0.2163	0.2313	5.4157	0.0386	0.2111	0	8.32168	0.419166	3.05687	0.377614	1
223650	Eppk1	0.4001	0.4288	0.0717	0.6899	0.5342	0.9293	0.723	0.4907	1.68324	0.146281	0.751245	0.834813	1
67163	Ccdc47	11.5158	7.8496	12.3295	8.5252	9.4074	11.5939	7.3741	9.633	0.94501	0.706828	-0.0815984	0.150686	1
12861	Cox6a1	18.8019	5.1983	9.3531	17.0547	41.9958	0	0.6283	0	0.845582	0.868347	-0.241983	0.0613069	1
213233	Tapbpl	0.3368	0.6308	0	0.2471	0.4632	0.7762	0.867	0.6034	2.23084	0.0614491	1.15759	1.21148	1
69227	Selt	0.4572	1.9985	1.5623	1.4686	2.0947	1.9949	1.9605	3.2392	1.69309	0.0780884	0.759657	1.10741	1
109624	Cald1	0.1576	0.1331	0.7668	0.1569	0.3256	0.2536	0.1985	0	0.640399	0.553306	-0.642958	0.257035	1
17711	CYTB	7.2558	6.7346	13.6507	5.1093	11.3882	10.0582	10.3396	4.4413	1.10616	0.734667	0.145565	0.133909	1
70356	St13	1.358	1.3514	1.8217	1.464	1.3504	3.5532	2.8905	2.32	1.68706	0.111875	0.754512	0.951267	1
67512	Agpat2	5.0654	3.2237	5.5521	4.2868	4.9962	4.6411	2.1458	2.7155	0.79979	0.339504	-0.322306	0.469155	1
218885	Oxnad1	0	0	0.1931	0	0.1355	0	0.0729	0	1.07923	0.950102	0.110007	0.0222296	1
12350	Car3	111.634	104.974	283.128	325.93	403.613	181.869	372.34	309.007	1.53431	0.195314	0.617592	0.709267	1
11949	Atp5c1	169.666	272.216	221.306	192.496	221.657	155.925	196.036	156.47	0.853223	0.298472	-0.229005	0.525096	1
100727	Ugt2b34	15.0724	24.3547	21.0204	11.9513	20.4999	29.3982	24.9145	26.1869	1.39504	0.0846208	0.48031	1.07252	1
21672	Prdx2	4.8499	5.4535	5.175	5.7262	5.411	9.548	7.4792	6.8151	1.37957	0.0988477	0.464222	1.00503	1
26365	Ceacam1	1.692	2.0632	1.8155	1.8614	2.2558	1.7482	1.7339	2.2182	1.0705	0.460667	0.0982915	0.336613	1
13177	Eci1	76.6592	78.5	98.4533	58.3378	89.4434	126.197	68.7906	81.2324	1.17218	0.404852	0.2292	0.392704	1
56444	Actr10	0.0406	0	0	0.0298	0.0473	0.0332	0.0438	0.0143	1.96875	0.235161	0.97728	0.628635	1
382117	Tcaim	0.121	0	0	0	0.1774	0.041	0	0	1.80496	0.656563	0.851966	0.182723	1
94175	Hrg	2.0363	4.5848	1.8584	1.3329	2.3024	3.443	2.0841	4.2425	1.23028	0.549415	0.298987	0.260099	1
73834	Atp6v1d	0.0902	0.1949	0.0622	0.0995	0.2549	0.2787	0.1746	0.1146	1.84154	0.0980434	0.880913	1.00858	1
11747	Anxa5	15.5904	14.6779	14.2997	18.6742	41.5258	48.9006	24.3205	22.7793	2.1746	0.0616417	1.12075	1.21013	1
15896	Icam2	0.0595	0.0648	0.0824	0.0538	0.0781	0	0.0568	0	0.51785	0.215454	-0.949393	0.666644	1
107476	Acaca	1.102	0.5521	0.4484	0.5809	0.6305	0.4818	0.3299	0.7159	0.804241	0.474463	-0.3143	0.323798	1
66112	Marc1	55.9281	66.1442	71.6048	43.462	74.3941	43.9698	52.7674	91.8032	1.10878	0.627236	0.14897	0.202569	1
244745	Dpy19l1	0.1002	1.2287	0.2489	0.0493	0.1333	0.3383	0.3993	0.3083	0.724725	0.716917	-0.464494	0.144531	1
433904	Ociad2	2.5843	1.4774	6.5346	2.829	9.0547	4.8442	3.6665	6.4238	1.78687	0.150507	0.837431	0.822442	1
94061	Mrpl1	0.4794	0.4722	0.8912	0.222	1.5713	0.5496	0.205	1.1572	1.68689	0.347551	0.75437	0.458981	1
12034	Phb2	154.077	173.932	146.672	97.6725	149.311	109.55	103.62	144.076	0.885041	0.444682	-0.176183	0.351951	1
12282	Hyou1	7.1767	13.9745	6.2165	12.1209	6.1583	16.9095	12.7863	9.1048	1.13853	0.664384	0.187171	0.177581	1
71767	Tysnd1	1.6422	1.5168	3.3488	1.2972	1.9543	1.6965	1.9819	1.0016	0.850006	0.603836	-0.234454	0.219081	1
231871	Daglb	0.0281	0	0.0164	0	0.0309	0.2926	0.0326	0	8.00225	0.337261	3.00041	0.472033	1
22284	Usp9x	0.1042	0.1052	0.0098	0.0453	0.1505	0.0136	0.1492	0.1015	1.56824	0.384319	0.649148	0.415308	1
19210	Ptdss1	0.1223	0.2203	0.4409	0	0.0784	0	0.0394	0	0.150351	0.171689	-2.73359	0.765258	1
11773	Ap2m1	7.8176	6.7664	3.1352	8.536	2.7405	5.0275	6.1303	9.9373	0.907843	0.764164	-0.139485	0.116813	1
71985	Acad10	7.3395	3.9643	4.7243	5.0213	5.9693	7.6037	4.3773	4.1383	1.04937	0.818674	0.0695229	0.0868891	1
18813	Pa2g4	16.22	11.7032	8.2153	10.0678	10.2536	13.9213	12.422	11.6445	1.04404	0.799063	0.0621822	0.0974192	1
14964	H2-D1	3.9709	6.0774	8.3408	5.6122	12.0108	12.493	9.5822	15.392	2.06147	0.00624199	1.04367	2.20468	2
107508	Eprs	0.3676	0.6237	0.1349	0.3911	0.6995	0.7948	1.6875	0.4463	2.39116	0.144752	1.25771	0.839375	1
18458	Pabpc1	1.0592	0	0.6192	1.0269	0.5834	0.6436	1.5544	0.4454	1.19277	0.72465	0.254316	0.139872	1
54127	Rps28	173.223	203.336	77.3618	88.1169	70.3605	92.3819	77.7966	168.303	0.754268	0.422696	-0.406851	0.373972	1
70257	2010107E04Rik	65.6211	58.0103	91.1286	60.6577	75.993	146.248	150.397	67.1495	1.5968	0.161342	0.675187	0.792252	1
217845	Ifi27l2b	0.2596	0	0	0.3298	0.2403	0.9846	0.2238	0.3681	3.08246	0.193468	1.62408	0.71339	1
77134	Hnrnpa0	0.1347	0.1635	0.1591	0.1252	0.1879	0.1447	0	0.0709	0.692704	0.362572	-0.529689	0.440605	1
69550	Bst2	0.0959	0	0.2703	0.2384	1.2415	1.6387	1.1542	1.2125	8.6783	0.000339558	3.11741	3.46909	2
12215	Bsg	11.3522	12.7362	18.9066	10.7956	14.2696	15.4871	17.2919	15.8833	1.16994	0.315209	0.226437	0.501401	1
329910	Acot11	0.0862	0.07	0.0303	0.0488	0	0.065	0	0.0399	0.445814	0.159592	-1.16549	0.796988	1
18642	Pfkm	0.1793	0.5701	0.1309	0.2358	0.0592	0.3001	0.3225	0.1302	0.727533	0.548282	-0.458915	0.260996	1
52331	Stbd1	0.0125	0	0.3827	0.009	1.5904	0	0.1074	0.1902	4.67095	0.400669	2.22372	0.397214	1
68493	Ndufaf4	2.4049	1.8443	2.8893	0.8752	1.8832	0.5589	4.0123	2.1242	1.07049	0.871999	0.0982737	0.059484	1
57296	Psmd8	0.0221	0	0.064	0	0.2334	0.1023	0.0666	0.0388	5.12311	0.128793	2.35702	0.890106	1
68117	Apool	10.3992	7.1862	10.7763	3.6434	9.837	8.5461	11.425	8.444	1.19519	0.434562	0.257237	0.361948	1
13382	Dld	61.4988	41.8599	78.2772	43.9537	81.5428	52.3672	63.3175	28.039	0.998568	0.995615	-0.00206778	0.00190878	1
74600	Mrpl47	0.4319	0.4345	1.1234	0.2462	0.6724	0.5711	0.7023	0.4184	1.05733	0.883211	0.0804319	0.0539356	1
50776	Polg2	0.0276	0.0949	0.0612	0.1019	0.087	0.1058	0.3932	0.0643	2.27696	0.326381	1.18711	0.486275	1
28250	Slco1a4	1.1486	0.1197	0.3532	0.1811	1.0289	0.0274	0.247	0.0522	0.751969	0.749626	-0.411254	0.125155	1
102060	Gadd45gip1	0.2671	0	1.0944	0	0.3658	1.5858	0	0.6205	1.88917	0.506567	0.91775	0.295363	1
76687	Spcs3	4.1459	4.7953	3.6708	3.8575	3.6236	4.9806	3.8775	5.2382	1.07592	0.534605	0.105574	0.271967	1
20866	Stim1	0.4701	0.7158	0.434	0.742	0.4895	0.8559	0.4681	0.5322	0.993141	0.974465	-0.00992937	0.0112336	1
209200	Dtx3l	0.529	0.5746	0.5391	0.2454	0.7894	1.4111	1.0837	0.4369	1.97082	0.110945	0.978794	0.954894	1
20643	Snrpe	7.5347	4.0681	2.2703	6.3381	1.541	1.6168	1.1845	0	0.214846	0.0374391	-2.21862	1.42667	1
56041	Uso1	0.245	10.7035	10.2605	0.2149	0.573	0.8296	7.3476	0.5765	0.435341	0.416715	-1.19978	0.380161	1
14864	Gstm3	124.568	70.5349	98.6102	93.2489	198.621	242.266	233.148	169.052	2.17873	0.00209216	1.12349	2.67941	2
193813	Mcfd2	3.4145	3.4806	1.9643	1.9767	1.7689	3.6517	2.2539	2.7482	0.96185	0.865855	-0.0561166	0.0625548	1
19324	Rab1	4.5669	9.3723	5.3192	5.0281	5.8072	5.2876	5.4967	4.1805	0.85529	0.497391	-0.225514	0.303302	1
71853	Pdia6	31.6787	37.4953	40.0261	80.0206	61.3006	55.8135	65.4387	48.3035	1.22004	0.426327	0.286925	0.370257	1
67628	Anp32b	0.3563	2.1396	1.5212	0	0.727	2.4766	0.6736	0	0.965174	0.963196	-0.0511392	0.0162853	1
14886	Gtf2i	0.0299	0.0693	0.0345	0.0111	0	0.0489	0	0	0.337707	0.213436	-1.56616	0.670732	1
18571	Pdcd6ip	0.2804	0.7064	0.4638	0.2224	0.3071	0.9687	0.6943	0.4385	1.43969	0.355244	0.525757	0.449473	1
19385	Ranbp1	1.1099	1.1534	0.7032	0.232	0.6378	1.4262	0.6119	1.1301	1.18993	0.621842	0.25088	0.20632	1
100434	Slc44a1	0.2761	0.2512	0.1768	0.0847	0.1437	0.0716	0.1713	0.0977	0.613971	0.183567	-0.703759	0.736206	1
235169	Foxred1	2.1738	0	0	0	0	0.1661	0	0	0.07641	0.424305	-3.7101	0.372322	1
14852	Gspt1	0.1558	0.1891	0.0305	0.0251	0.0984	0.125	1.6613	0.1183	5.00125	0.377437	2.32229	0.423155	1
20111	Rps6ka1	0.0203	0	0	0	0	0.287	0.0203	0.0162	15.936	0.351653	3.99421	0.453886	1
68554	1110001A16Rik	5.9334	0	0	0	0.0942	4.3031	9.3084	0	2.30992	0.495631	1.20785	0.304842	1
237320	Aldh8a1	66.9178	63.2054	68.6326	44.7878	47.1581	42.5673	51.1772	58.4446	0.818528	0.146847	-0.288897	0.833135	1
19072	Prep	0.489	0.0473	0.0115	0.3723	0.0709	0.4569	0.075	0	0.655146	0.632405	-0.610111	0.199004	1
18631	Pex11a	5.5139	5.361	10.8241	6.4084	35.9839	14.3517	15.2082	11.0551	2.72522	0.120439	1.44637	0.919232	1
19184	Psmc5	1.2022	1.9316	0.9568	1.6348	1.2352	1.6428	1.451	1.7563	1.06286	0.73097	0.0879519	0.1361	1
20833	Ssrp1	0.7278	0.1322	0	0.2548	0.7536	0.0846	0.2868	0.106	1.10423	0.900144	0.143046	0.0456881	1
19942	Rpl27	42.4683	60.3866	23.7038	22.0208	36.2936	22.3357	21.0269	47.2714	0.854274	0.641263	-0.227229	0.192964	1
68147	Gar1	0.3046	0.4473	0.4021	0.9237	0.3473	0.4789	0.3403	0.3965	0.752274	0.424726	-0.41067	0.371891	1
382044	Ces1b	9.1463	6.8185	0	11.7034	0	0	3.4668	5.9221	0.339339	0.178205	-1.5592	0.749079	1
71772	Plbd2	0.0417	0.0446	0.0703	0.0187	0.0554	0.0888	0.0938	0.3838	3.54706	0.241348	1.82662	0.617356	1
53356	Eif3g	0.3509	0.4576	0	0.366	0	0.47	0.3813	0	0.724819	0.632059	-0.464307	0.199243	1
14674	Gna13	0.1118	0.7459	0.2063	0.4788	0.1117	0.4938	0.1181	0.3192	0.675914	0.494037	-0.565089	0.306241	1
109093	Rars2	0.215	0.0263	0.0593	0.0102	0.477	0	0.2753	0.0334	2.52799	0.382726	1.33799	0.417112	1
18624	Pepd	0.0586	0.0701	0.0309	0.0389	0.2705	0.9701	0.1037	0	6.77229	0.281346	2.75964	0.550759	1
227937	Pkp4	0	0.0074	0	0.0039	0.0191	0.003	0	0	1.95575	0.612726	0.967724	0.212733	1
68028	Rpl22l1	0.6176	0.9139	0	0.4552	0	0.4522	0.5058	0.6973	0.833191	0.743752	-0.263281	0.128572	1
319554	Idi1	1.0174	1.064	1.1969	0.6077	0.4508	0.4776	0.758	0.3806	0.531909	0.0290345	-0.910748	1.53709	1
14827	Pdia3	76.3142	105.07	99.781	97.5069	114.388	111.158	85.7594	109.792	1.11204	0.289075	0.153208	0.53899	1
109154	Mlec	6.3602	6.4187	6.5872	8.3032	7.3147	9.4695	9.2186	7.3397	1.20504	0.10868	0.269076	0.963849	1
27425	Atp5l	137.035	170.607	174.709	148.762	128.377	86.0578	100.165	70.0357	0.609455	0.0083173	-0.714409	2.08002	1
108148	Galnt2	0.0621	0.0298	0.0308	0.2236	0.0553	0.3162	0.0739	0.0228	1.35201	0.723258	0.435103	0.140707	1
214932	Cecr5	3.1025	0.636	3.5026	4.9869	5.7307	4.823	2.4852	2.5914	1.27824	0.510262	0.354157	0.292207	1
66359	Cox20	7.2782	1.2791	4.4802	8.5003	8.8121	8.6975	1.156	7.7254	1.22533	0.636342	0.293175	0.19631	1
74043	Pex26	1.3074	2.272	2.2885	1.6243	3.0153	3.3374	1.9114	1.3386	1.28169	0.367504	0.358051	0.434738	1
140570	Plxnb2	0.2475	0.398	0.4169	0.147	1.1701	0.2113	0.5538	0.1291	1.70688	0.439936	0.771361	0.35661	1
67941	Rps27l	23.2421	47.306	29.7267	36.1789	22.6743	29.3511	29.149	57.1371	1.01361	0.961748	0.0195096	0.0169388	1
225896	Ubxn1	0.0876	0	0.8851	0	0.1007	0	0.1113	0	0.21795	0.443309	-2.19793	0.353294	1
236082	Dhrsx	0.0414	0	0.0871	0.3824	0.0842	0	0.1091	0.0612	0.498141	0.520949	-1.00538	0.283205	1
67013	Oma1	0.0216	0.1032	0.0731	0.066	0.1984	0.0758	0.0663	0.0571	1.50663	0.415452	0.591326	0.38148	1
94280	Sfxn3	0.9736	2.1243	0.762	1.1252	1.5767	1.3593	0.9625	0.2613	0.834447	0.639179	-0.261108	0.194378	1
67851	1700021F05Rik	1.1569	0	0	1.4498	0	1.6777	1.2748	0.9691	1.50443	0.552518	0.589218	0.257654	1
56275	Rbm14	0.1568	0	0.2299	0.1536	0.1295	0.1903	0	0.2619	1.07662	0.892878	0.106515	0.0492079	1
12479	Cd1d1	0.772	0.6641	0.9576	0.7094	1.5362	0.2741	0.9487	0.4853	1.0455	0.909222	0.064197	0.0413301	1
67972	Atp2b1	0.1169	0.1061	0.229	0.1343	0.1265	0.3208	0.056	0.213	1.22173	0.634335	0.288925	0.197681	1
76238	Grhpr	7.6675	10.9237	11.7764	9.9378	11.9996	14.7881	16.3778	9.5915	1.30893	0.136043	0.388389	0.866324	1
14679	Gnai3	0.1568	0.26	0	0.2049	0.074	0.4546	0	0.2346	1.2276	0.771838	0.295843	0.112474	1
26611	Rcn2	0.149	0.1462	0	0	0.2188	0.1479	0	0.1427	1.72561	0.425334	0.787106	0.371269	1
94067	Mrpl43	0.6425	0.7066	0.8368	0.6299	0.9768	0.4592	1.056	0.4766	1.05427	0.830813	0.0762378	0.080497	1
16971	Lrp1	0.4291	3.5024	0.4206	2.0454	0.6552	3.099	2.4902	1.9349	1.27852	0.642055	0.354469	0.192428	1
69049	Cml5	0.0909	0	0.2578	0.3544	0.3245	0.2238	0.39	0	1.33452	0.633103	0.416319	0.198525	1
20739	Spta1	0.8451	0.5122	1.4348	1.1185	0.3133	1.0343	1.1642	0.5218	0.775738	0.467254	-0.366359	0.330447	1
20324	Sdpr	4.5528	1.1683	0.6459	0.5349	0.8072	0.7021	0.7725	0.6324	0.422232	0.372277	-1.24389	0.429134	1
68944	Tmco1	13.0796	5.3254	9.9486	12.9637	4.0708	4.6265	6.3352	3.5771	0.450407	0.0464717	-1.1507	1.33281	1
233489	Picalm	0.0994	2.4444	1.2566	1.347	1.3814	0.4004	0.5283	2.3611	0.907487	0.862743	-0.140051	0.0641187	1
66676	Tmed7	2.6781	3.4906	2.4404	3.2853	2.7457	3.4992	3.4345	3.4298	1.10213	0.361463	0.140297	0.441937	1
28042	Ept1	0.5984	0.5559	0.3658	1.0579	1.3537	0.86	1.0406	0.384	1.41129	0.334068	0.497012	0.476165	1
235674	Acaa1b	530.092	416.704	1001.06	848.425	1397.33	988.832	878.22	1031.93	1.53644	0.0793437	0.619588	1.10049	1
19981	Rpl37a	1.5035	2.3014	1.9118	1.7305	1.2357	1.6238	1.6368	2.2291	0.903078	0.522825	-0.147078	0.281644	1
66471	Anp32e	0.3349	0.4973	0.1222	0.1015	0.3297	0.355	0.5044	0.4106	1.51501	0.252167	0.599328	0.598312	1
12332	Capg	26.7802	33.3533	37.3797	25.1653	0	33.8173	58.9541	31.7136	1.01473	0.973044	0.0210895	0.0118675	1
16418	Eif6	0.2853	1.0401	1.7131	0.8136	1.292	1.789	1.4524	3.4991	2.08523	0.137523	1.0602	0.861623	1
16456	F11r	0.3431	1.4816	0.6096	1.3998	0.5415	0.6866	0.5939	0.6173	0.636212	0.30777	-0.652421	0.511774	1
72562	Pcbd2	3.6369	4.7251	5.1986	2.6894	4.4637	3.3097	11.1247	3.9976	1.40897	0.436942	0.494637	0.359577	1
381314	Iars2	2.7947	2.7818	3.5681	3.2956	4.4894	4.3094	2.8012	3.2339	1.19242	0.253408	0.253888	0.596179	1
15490	Hsd17b7	2.4861	4.757	3.0349	1.6061	1.3117	2.1311	2.2851	3.7534	0.797814	0.501289	-0.325876	0.299912	1
68938	Aspscr1	0.0875	0.0982	0	0.0485	0.0362	0	0	0	0.154569	0.108923	-2.69368	0.962882	1
13424	Dync1h1	0.5266	0.4935	0.1564	0.6842	0.8047	0.7939	0.5842	0.1389	1.24776	0.570991	0.319336	0.24337	1
71147	Oxsm	0.9878	0.9115	2.7963	7.3199	2.7469	0.6721	8.4029	0.4906	1.02472	0.97618	0.035227	0.0104701	1
14227	Fkbp2	18.6846	4.1779	16.914	4.2289	3.5446	3.8441	3.2793	7.4584	0.411913	0.199454	-1.27959	0.700158	1
12257	Tspo	0.497	0	0.3791	0.5803	1.0445	0	0	0	0.717179	0.739783	-0.479594	0.130896	1
12709	Ckb	3.0773	3.6809	3.2546	2.5508	3.5959	4.2942	4.4499	3.2648	1.24206	0.0848553	0.31274	1.07132	1
23874	Farsb	5.441	5.4243	3.9382	2.3069	4.2478	4.8123	3.328	5.8843	1.06791	0.763299	0.0947927	0.117305	1
19089	Prkcsh	9.7907	18.8569	10.5786	11.3028	10.0175	10.6228	7.3195	10.8188	0.767452	0.263564	-0.381851	0.579115	1
19271	Ptprj	0.0375	0	0	0	0	0.0236	0	0.6683	18.4507	0.395274	4.2056	0.403102	1
14871	Gstt1	20.1611	29.7116	15.5864	21.6439	18.5802	15.2854	18.5536	37.0988	1.02773	0.920877	0.0394554	0.0357982	1
382051	Pdp2	0.034	0	0.0336	0	0.0339	0	0.0373	0.0129	1.24408	0.764812	0.315083	0.116446	1
232078	Thnsl2	0.826	0.0721	1.0287	0.8015	0.4323	0.6131	0.6318	0.4779	0.789906	0.548943	-0.340247	0.260473	1
328092	Dtd2	0.1035	2.2369	2.6363	0.1436	0.0584	0	0	0	0.0114056	0.156505	-6.45412	0.80547	1
664994	Isoc2a	48.3687	6.9132	63.4416	24.9756	38.2466	27.2583	32.7456	23.3455	0.846185	0.694315	-0.240955	0.158443	1
19063	Ppt1	4.193	7.1781	3.2679	4.8636	6.4613	5.8318	10.0107	6.5391	1.47893	0.114476	0.56455	0.941285	1
12934	Dpysl2	0.0498	0.034	0	0.0275	0.0358	0.1387	0.166	0.0434	3.44924	0.128747	1.78628	0.890262	1
110854	Ppp2r4	0.205	0.2298	0.1068	0.1472	0.1743	0.1741	0.209	0.2008	1.10075	0.588188	0.138493	0.230484	1
28028	Mrpl50	0.5118	0.3032	0.537	1.482	2.0916	1.6317	1.9456	2.8907	3.02032	0.00885723	1.5947	2.0527	2
15382	Hnrnpa1	0.8149	0.4139	0.1319	0.7954	2.1968	0.5282	1.2163	0	1.82798	0.42789	0.870247	0.368668	1
50798	Gne	0.8528	1.6895	0.1197	2.2323	0.2946	1.5834	2.2674	0.8053	1.01152	0.983022	0.01653	0.00743665	1
11744	Anxa11	9.804	4.3606	3.4295	2.6456	3.148	3.2911	2.9203	3.4024	0.630533	0.332245	-0.665356	0.478541	1
71602	Myo1e	0.0177	0	0	0.5558	0.3242	0.0134	0	0	0.588666	0.72662	-0.764479	0.138693	1
107526	Gimap4	1.2388	2.3823	0	1.6032	0.451	0.6813	0.6173	0.2635	0.385334	0.204222	-1.37582	0.689898	1
54342	Gnpnat1	2.4161	1.4222	0.9195	1.5777	1.4787	1.3332	1.6563	0.9471	0.854755	0.539349	-0.226417	0.26813	1
22042	Tfrc	0.0523	2.0778	0.8139	0.911	0.0333	0.8814	0.9268	0.1266	0.510532	0.374239	-0.969927	0.426851	1
18295	Ogn	0.8191	1.9162	0.3821	0.4033	0.5082	0.3991	0.875	0	0.506235	0.335402	-0.982122	0.474434	1
50917	Galns	0.0175	0	0.0118	0.0346	0.0316	0.0143	0.0376	0	1.30673	0.67651	0.38596	0.169726	1
53602	Hpcal1	1.9589	2.7977	1.9665	1.9548	2.5052	2.4193	2.9141	1.5465	1.08149	0.638521	0.113026	0.194825	1
68198	Ndufb2	15.5174	10.3495	11.6823	0	0.665	22.2105	8.6119	9.6206	1.09478	0.878363	0.130637	0.056326	1
50759	Fbxo16	4.5852	5.8185	5.3887	2.8153	4.9357	7.098	6.597	3.0355	1.16437	0.527259	0.219546	0.277976	1
99887	Tmem56	1.1478	1.7183	1.1854	1.2248	2.9626	1.2306	1.5474	0.6987	1.22042	0.598031	0.287377	0.223276	1
276846	Pigs	0.4559	0.3085	0.5991	0.6443	0.3733	0.387	0.242	0.054	0.526098	0.0705792	-0.926596	1.15132	1
20148	Dhrs3	3.2657	2.4832	0.9785	2.4631	2.1039	0.7478	1.8166	0.375	0.548751	0.153459	-0.865775	0.814008	1
14264	Fmod	0.0746	0	0	0	0	0.7784	0	0	10.4343	0.433345	3.38326	0.363167	1
13885	Esd	3.2231	56.6596	3.6762	4.1604	6.2619	4.871	6.8494	4.1014	0.326106	0.452567	-1.61659	0.344317	1
99045	Mrps26	0.0599	0.1177	0.3317	0.0685	0.2978	0.0836	1.7983	0.6038	4.81741	0.245767	2.26826	0.609476	1
73192	Xpot	0.0161	0.0141	0.0798	0	0	0	0.0168	0	0.152727	0.284187	-2.71097	0.546395	1
19921	Rpl19	8.6867	18.6769	23.0081	12.9708	8.158	12.4343	5.6808	15.0374	0.652177	0.202697	-0.616665	0.693153	1
66493	Mrpl51	2.2902	0.9768	1.1178	0.8448	3.4495	0	5.1849	1.1135	1.86399	0.410855	0.898391	0.386312	1
22335	Vdac3	95.7235	153.789	74.3468	76.6916	65.8005	131.337	98.6345	139.175	1.08587	0.742644	0.118855	0.129219	1
67528	Nudt7	33.8625	40.8199	31.0629	53.772	18.5611	26.7421	35.1601	33.3527	0.713503	0.124206	-0.48701	0.905858	1
20526	Slc2a2	12.8454	17.2783	14.7975	11.2058	13.5023	8.1057	10.0278	10.0948	0.743503	0.082832	-0.427589	1.0818	1
69719	Cad	5.4316	6.549	0	5.269	0	6.0476	6.3493	3.8994	0.944735	0.912137	-0.0820185	0.0399399	1
14248	Flii	0.2206	0.1338	0.0756	0.168	0.0922	0.2442	0.1067	0.1698	1.02492	0.938321	0.0355062	0.0276484	1
20818	Srprb	5.1144	7.9094	7.3968	3.7446	6.28	8.0208	5.501	5.3236	1.03973	0.84349	0.0562156	0.0739203	1
16554	Kif13b	0.1834	0.2167	0.0757	0.2132	0.0599	0.1122	0.159	0.1282	0.666618	0.200397	-0.585067	0.69811	1
26446	Psmb3	1.3894	2.1325	1.7031	2.0866	1.9831	2.7856	3.5612	1.4179	1.3332	0.292817	0.41489	0.533404	1
18738	Pitpna	0.7902	1.4776	1.4167	1.5762	0.8485	0.8614	1.638	0.5951	0.74952	0.297959	-0.415961	0.525844	1
20102	Rps4x	52.6079	73.6141	48.0774	54.1277	53.0363	71.638	63.6462	52.0209	1.05216	0.698908	0.0733514	0.15558	1
27973	Vkorc1	9.0776	13.5077	20.0017	9.5527	10.4636	8.6718	8.5779	9.8374	0.720194	0.245117	-0.473542	0.610627	1
59022	Edf1	10.0825	14.4482	10.1385	15.6731	0	21.8641	0	22.1864	0.87502	0.82359	-0.192613	0.084289	1
56459	Sae1	0	0.0114	0	0.0137	0	2.0678	0	0	82.3825	0.396056	6.36427	0.402244	1
74246	Gale	1.2885	2.1024	1.2567	1.0396	0.7369	1.0819	1.0708	1.0992	0.701364	0.167015	-0.511764	0.777245	1
21961	Tns1	0.0323	0.0392	0	0	0.1421	0.0214	0.0313	0.0196	2.9986	0.322843	1.58429	0.491008	1
109785	Pgm3	0.2433	0	0.2528	0.2055	0	0.2412	0.1219	0	0.517531	0.34643	-0.950282	0.460385	1
11639	Ak4	7.4021	10.6427	9.9633	6.7825	8.1614	8.1313	6.4635	4.3248	0.7784	0.191709	-0.361417	0.717357	1
69654	Dctn2	0.2141	0.462	0.0461	0.1927	0.1432	0.4024	0.1046	0.2086	0.938682	0.901828	-0.0912919	0.0448765	1
60595	Actn4	12.1104	12.704	12.3171	23.0064	13.9314	14.9077	6.5809	9.2066	0.742071	0.28931	-0.430371	0.538637	1
243771	Parp12	0.0125	1.3369	0.021	0	0.0619	0.0376	0.0417	0.0189	0.116827	0.428688	-3.09755	0.367858	1
56050	Cyp39a1	1.833	0.7082	0.1148	0.1471	0.2956	0.2175	0.1829	0.0923	0.281224	0.298683	-1.83021	0.524789	1
69875	Ndufa11	6.8017	8.8651	8.7317	5.5314	7.1784	5.3689	3.1639	5.045	0.693494	0.0930593	-0.528045	1.03124	1
14533	Bloc1s1	0.8154	0	0	0	0	0.7596	0	0.9207	2.06071	0.523346	1.04314	0.281211	1
226564	Fmo4	1.0429	3.2331	3.4163	0.634	3.2288	3.3804	0.0793	3.1533	1.18201	0.736668	0.241247	0.132728	1
50762	Fbxo6	0.0637	0.1396	0	0.0525	0.0935	0	0.5768	0	2.62041	0.512104	1.38979	0.290642	1
234214	Sorbs2	0.2912	1.7672	0	0.6218	2.7868	3.3583	0.2135	0.0668	2.39736	0.37268	1.26145	0.428664	1
170760	Acbd3	0.109	0	0	0	0.0296	0	0.0488	0	0.719266	0.809506	-0.475403	0.0917798	1
67673	Tceb2	0.6159	0	0	0.4391	0.8415	0.8306	0.4404	0.676	2.64313	0.0644293	1.40225	1.19092	1
70397	Tmem70	0.235	0	0.2979	0	0.1595	0.1055	0.0769	0	0.641584	0.602932	-0.64029	0.219731	1
11770	Fabp4	2.1492	6.7682	2.9461	2.3081	3.8411	5.958	9.3166	3.9157	1.62518	0.237459	0.700599	0.624412	1
76303	Osbp	0.2913	1.3921	0.2298	0.5549	0.598	0.4932	0.5267	0.3575	0.800373	0.680061	-0.321256	0.167452	1
17436	Me1	74.697	44.702	82.4733	42.5539	62.1603	67.7877	43.7702	71.4054	1.00285	0.988911	0.00411045	0.00484283	1
226139	Cox15	5.8185	6.8477	1.7771	1.8991	9.4433	10.195	1.0754	2.0933	1.39557	0.581223	0.480857	0.235657	1
54208	Arl6ip1	0	4.3728	0	2.1806	0.5981	3.2664	0	0	0.589694	0.626321	-0.761962	0.203203	1
22321	Vars	0.374	0.5121	0.045	0.4739	0.5919	0.7053	0.2854	0.3811	1.39765	0.367044	0.483004	0.435282	1
15473	Hrsp12	1016.63	1317.44	899.858	781.649	1426.86	1133.87	1060.16	840.705	1.11107	0.529151	0.151953	0.27642	1
226105	Cyp2c70	10.9769	9.3496	6.3591	8.6548	4.4809	5.1076	7.5738	4.2347	0.605454	0.0309997	-0.72391	1.50864	1
67880	Dcxr	0.9832	3.8066	0.904	2.0277	1.7629	0.67	2.2157	0.7012	0.692845	0.482429	-0.529396	0.316566	1
11534	Adk	17.3935	49.7259	22.9833	16.9999	25.3917	21.2929	40.2762	15.1111	0.953029	0.89887	-0.0694078	0.046303	1
67040	Ddx17	2.9471	3.8042	2.2941	4.029	2.0542	3.0016	2.5417	4.1352	0.89738	0.595485	-0.15621	0.22513	1
257633	Acsf3	3.7011	2.7481	4.3897	3.764	4.8478	2.8514	3.5331	4.8345	1.10025	0.567431	0.137828	0.246087	1
18670	Abcb4	0.2525	0.2938	0.5345	0.8958	2.0916	2.3334	1.7185	0.9559	3.59172	0.0159407	1.84468	1.79749	1
24127	Xrn1	0.0102	0.0228	0	0	0	0.0158	0	0	0.478788	0.546918	-1.06254	0.262078	1
93732	Acox2	44.7319	57.6814	71.2541	35.4052	64.8617	46.5048	56.8419	52.3021	1.05471	0.75782	0.0768434	0.120434	1
11668	Aldh1a1	188.685	195.607	148.395	185.076	196.097	183.672	285.084	251.533	1.27673	0.126691	0.352449	0.897255	1
20218	Khdrbs1	0	0	0.0859	0	0	0.2016	0	0	2.34692	0.625091	1.23077	0.204057	1
16180	Il1rap	0.0444	2.7386	7.0046	0.0189	0	0.0288	0	0	0.00293683	0.234271	-8.41153	0.630281	1
11739	Slc25a4	62.5755	59.6474	74.2077	55.2422	61.2571	36.5239	43.8698	27.1301	0.670636	0.0571496	-0.576398	1.24299	1
231279	Guf1	0.0903	0	0	0	79.2897	0.0358	0.0346	0.0268	879.146	0.390797	9.77996	0.408048	1
54725	Cadm1	0.1903	0.2342	0.4309	0.4439	0.5398	0.5322	0.2459	0.3298	1.26814	0.411843	0.342719	0.385268	1
394435	Ugt1a6b	26.6395	33.4223	25.3924	16.994	37.6156	25.4269	40.4101	32.9949	1.33187	0.120523	0.413451	0.918929	1
76626	Msi2	0.1472	0.2824	0.1524	0	0	0.1946	0	0	0.334364	0.248059	-1.58051	0.605444	1
66881	Pcyox1	5.0581	4.7536	5.6826	3.9386	4.891	3.9746	4.1743	2.7986	0.815035	0.164744	-0.295066	0.783191	1
19123	Proc	0.4193	0.7851	0.6834	0.3142	0.3168	0.1311	0	0.4054	0.387511	0.0580023	-1.36769	1.23656	1
11669	Aldh2	888.166	516.227	1354.31	745.418	966.384	831.212	956.168	742.969	0.997892	0.992563	-0.0030445	0.00324211	1
28035	Usp39	0.0125	0	0	0	0	0	0	0.1398	11.184	0.430328	3.48336	0.3662	1
59287	Ncstn	0.2447	0.0351	0.1823	0.1606	0.3479	0.3366	0.2786	0.1694	1.81869	0.0781006	0.862902	1.10735	1
14667	Gm2a	0	0.0562	0.2827	0	1.6052	2.5382	2.3132	0	19.0516	0.0749366	4.25184	1.12531	1
13087	Cyp2a5	13.7721	19.3308	14.1502	9.3677	20.8147	24.0923	18.3799	20.3006	1.47627	0.0369671	0.561955	1.43218	1
216705	Clint1	0.2389	0.1129	0.2155	0	0	0.0969	0.0884	0.173	0.631588	0.457611	-0.662944	0.339503	1
21454	Tcp1	8.8364	8.7096	3.9487	5.5242	3.5669	4.6288	11.4175	7.2446	0.994038	0.985569	-0.00862781	0.0063131	1
93747	Echs1	218.281	261.921	363.784	178.048	280.011	199.762	222.127	238.324	0.919954	0.661699	-0.120367	0.17934	1
16010	Igfbp4	0.0756	0.4183	0.4461	0	0.4773	0.0946	0.268	0.4177	1.33787	0.60119	0.41994	0.220988	1
99412	Golga2	0.0217	0.0771	0	0	0	0.055	0.085	0.133	2.76316	0.245711	1.46632	0.609575	1
12818	Col14a1	7.983	7.2394	6.1423	2.4109	7.3969	8.2525	10.185	3.9159	1.2513	0.439029	0.323422	0.357507	1
16423	Cd47	9.3724	6.8929	9.2572	5.794	3.5019	8.1019	10.2557	4.5823	0.844341	0.529156	-0.244103	0.276416	1
15516	Hsp90ab1	12.7221	11.5659	9.8354	12.1206	15.8318	12.9908	16.8182	10.7381	1.21916	0.166996	0.285889	0.777293	1
19301	Pxmp2	26.0742	25.4239	35.9511	18.337	32.3701	14.1219	19.408	11.3539	0.730283	0.274969	-0.453472	0.560716	1
17925	Myo9b	0.0063	0	0	0.006	0.006	0.0138	0.0095	0	2.38211	0.268902	1.25224	0.570407	1
76614	Immt	20.635	28.7466	34.4789	29.9903	35.3451	27.2826	25.8957	29.475	1.03643	0.781506	0.0516229	0.107068	1
20440	St6gal1	0.0161	0	0.2812	0.4115	0.3479	0.4541	0.2863	0.0837	1.6535	0.401873	0.725522	0.395911	1
320769	Prdx6b	20.8559	33.3598	18.8257	11.5052	17.642	17.0787	28.9807	21.4963	1.0077	0.976729	0.0110677	0.0102259	1
22627	Ywhae	7.1122	14.6199	9.7017	7.8612	12.4036	12.7466	13.2902	8.6318	1.19792	0.373999	0.26053	0.42713	1
382793	Mtx3	1.6016	0.7797	1.4973	1.1692	1.4027	1.1635	0	0.5729	0.621875	0.249438	-0.685304	0.603038	1
67105	Timm21	0.3374	7.2599	7.3546	0.4877	0.6313	0.4779	0.3771	6.2168	0.498918	0.46313	-1.00312	0.334297	1
74252	Armc1	0.0704	0	0.0691	0.1386	0	0	0.5269	0	1.89464	0.673267	0.921925	0.171812	1
66307	Isoc1	2.7495	6.0112	1.9883	3.5047	10.7623	2.6363	3.9775	2.8234	1.41714	0.519431	0.502983	0.284473	1
216871	Gltpd2	0.0632	0	0	0.1198	0	0.082	0.2158	0.0711	2.01585	0.423669	1.01139	0.372974	1
73095	Slc25a42	3.2765	3.0812	3.9284	7.6049	9.1965	2.1818	7.7548	2.2528	1.19534	0.697314	0.257426	0.156572	1
219189	Vwa8	14.0279	13.7408	22.0676	16.2045	23.7042	15.5638	17.5149	10.2239	1.01463	0.945766	0.0209499	0.0242162	1
56448	Cyp2d22	25.702	31.7206	24.228	27.139	22.1844	19.2422	24.6374	31.7313	0.89894	0.41907	-0.153704	0.377713	1
67881	Mdp1	2.5639	0	0	0	2.2666	0	0.0365	2.8285	2.00148	0.536546	1.00107	0.270393	1
11674	Aldoa	4.8942	6.5303	5.1405	4.3716	4.5064	6.3604	5.0127	5.4877	1.02057	0.865086	0.0293707	0.0629409	1
77626	Smpd4	0.0834	0.0761	0.0655	0.058	0.0545	0.0591	0.0664	0.1709	1.23993	0.589134	0.310258	0.229786	1
108077	Skiv2l	0.1485	0.2223	0.0336	0.154	0.1686	0.0443	0.1435	0.0189	0.672099	0.426082	-0.573255	0.370507	1
72124	Seh1l	0.052	0.1429	0.0719	0	0.0413	0.0753	0	0	0.437031	0.329111	-1.19419	0.482657	1
228859	Fitm2	0.4492	0.5057	0.4038	0.4598	0.1414	0.6012	0.6158	0.6552	1.10729	0.716828	0.147028	0.144585	1
14385	Slc37a4	5.6646	18.9362	9.0075	7.9676	9.5987	1.4944	6.6076	1.9144	0.47179	0.177134	-1.08378	0.751699	1
27050	Rps3	46.8812	65.5219	43.1413	53.4305	54.0205	60.4713	57.6444	66.3377	1.14116	0.246969	0.190502	0.607357	1
53334	Gosr1	0.2864	0.3327	0	0.2279	0.2273	0	0.3444	0.1442	0.845218	0.761957	-0.242604	0.11807	1
380773	Slirp	10.176	4.3874	8.694	2.3789	6.0848	12.579	6.4941	4.0177	1.13806	0.744293	0.186574	0.128256	1
22388	Wdr1	0.8891	0.9728	0.131	0	0.1185	0	0.0555	2.1016	1.14185	0.906833	0.191378	0.0424728	1
17939	Naga	0.1287	1.2266	1.2973	0.1441	0.1842	0.1455	0.1861	0.3448	0.30772	0.233647	-1.70031	0.63144	1
235567	Dnajc13	0.0096	0.2885	0.0032	0.0248	0.2099	0.2344	0.042	0.1811	2.04661	0.342524	1.03324	0.465309	1
215999	Mcu	12.296	4.1495	3.1022	3.1093	3.3728	0.6451	2.9392	0.8149	0.343029	0.19386	-1.5436	0.712512	1
208263	Tor1aip1	1.1598	1.6746	3.0173	1.4067	2.3708	1.8012	1.4298	1.492	0.977323	0.933553	-0.0330929	0.0298611	1
99375	Cul4a	0.3494	0.1361	0	0.3465	0	0.3146	0.0428	0.0323	0.468389	0.363945	-1.09422	0.438964	1
208665	Akr1d1	11.5858	12.2253	3.9515	4.2751	2.6932	3.6757	4.7969	6.5195	0.552015	0.213051	-0.85722	0.671516	1
11737	Anp32a	8.8597	4.543	6.8043	4.5952	12.1525	5.0005	7.6872	3.3345	1.13598	0.716623	0.183932	0.144709	1
81535	Sgpp1	0	0.2027	0.2963	0	0	0.2929	0.484	0	1.55691	0.640981	0.638689	0.193155	1
56709	Dnajb12	0.8493	0.7492	0.7264	0.9576	1.4632	1.465	1.2536	1.2836	1.66501	0.000421724	0.735532	3.37497	1
213326	Scyl2	0.1708	0.0939	0	0	0	0	0.0122	0	0.0460899	0.223918	-4.43941	0.64991	1
53607	Snrpa	0.2198	0.2392	0.1255	0.2948	0.1873	0	0	0.2033	0.444217	0.125543	-1.17066	0.901207	1
22146	Tuba1c	37.3644	50.2707	23.0565	27.3663	29.4685	25.0072	31.4045	24.1192	0.796763	0.335773	-0.327778	0.473955	1
60440	Iigp1	1.4315	25.4546	0.5273	1.5453	8.9287	5.6438	6.7927	20.1775	1.43455	0.670247	0.520598	0.173765	1
66736	Emc2	4.9991	5.3139	3.3667	6.9992	6.73	4.6605	3.3081	5.8869	0.995483	0.983036	-0.00653095	0.00743044	1
103655	Sec14l4	1.6969	4.1024	2.7812	1.8406	1.9933	1.9788	3.9429	2.4115	0.990922	0.974999	-0.0131562	0.0109957	1
212647	Aldh4a1	78.0113	66.2626	121.857	70.5024	83.2441	71.1267	87.064	63.0363	0.90446	0.594435	-0.144872	0.225895	1
227720	Nup214	0.0464	0.0152	0	0.0082	0.0267	0.0092	0.0073	0	0.618911	0.593074	-0.692196	0.226891	1
70984	4931406C07Rik	6.5748	8.2919	7.837	6.7581	9.0902	8.1914	10.3816	9.2666	1.25348	0.0227239	0.32594	1.64352	1
12540	Cdc42	9.9191	8.7618	8.6571	7.4536	10.885	10.6073	11.46	7.4431	1.16107	0.236862	0.215452	0.625504	1
66462	2810428I15Rik	0	0.1443	0	0.1453	0	0	0.1589	0	0.548688	0.591569	-0.865942	0.227994	1
12140	Fabp7	4.0221	0	0	0	0	0.0949	0	0	0.0235946	0.400917	-5.4054	0.396946	1
246221	Mpst	12.8874	16.2961	27.3796	15.7377	36.7866	41.4374	31.1423	25.2335	1.86166	0.0169324	0.896593	1.77128	1
66085	Eif3f	0.9279	7.2188	0.4691	1.2171	5.1766	4.8629	5.4623	0.3741	1.61457	0.480281	0.69115	0.318504	1
270151	Nlrx1	1.2295	0.6234	1.8938	0.2981	0.9355	0.5134	0.456	0.5754	0.613207	0.354607	-0.705554	0.450253	1
76577	Faf2	0.3195	0.8332	1.1534	0.7702	0.8989	1.4824	1.0564	0.7168	1.35049	0.298953	0.433479	0.524398	1
54135	Lsr	0.2371	0.2648	0.065	0.2982	0.0981	0.2644	0.2095	0.1708	0.858629	0.645011	-0.219893	0.190433	1
66489	Rpl35	8.3423	18.9253	19.1926	10.2802	9.604	7.485	17.2806	9.7181	0.777007	0.411232	-0.364	0.385913	1
14863	Gstm2	38.3671	36.4351	45.8024	35.4881	115.561	96.9217	112.407	94.3587	2.6859	0.000309825	1.4254	3.50888	2
50797	Copb2	1.0903	4.7003	1.0942	0.271	0.1324	1.6412	1.3633	0.3436	0.486389	0.435816	-1.03982	0.360697	1
56491	Vapb	2.4702	4.9103	15.0491	3.4157	13.5175	4.0309	4.741	1.1372	0.906416	0.883285	-0.141754	0.0538992	1
192654	Pla2g15	0.1026	0.1723	0.1047	0.0924	0.1002	0.1279	0.1266	0.0591	0.876695	0.572704	-0.189853	0.24207	1
101314	Brk1	0.2586	0.9516	0.5605	0.3395	0.6524	0.9529	0.7573	0.4841	1.34902	0.361176	0.431911	0.442282	1
56749	Dhodh	0.719	1.0446	0.9049	0.7118	0.8608	0.0868	0.7691	0.1282	0.54578	0.15841	-0.873609	0.800217	1
101943	Sf3b3	0.0746	0.1222	0.0077	0.1821	0.0113	0	0.013	0.1363	0.415416	0.29327	-1.26737	0.532733	1
108837	Ibtk	0.0643	0.4338	0	0	0	0.0421	0	0.1405	0.366593	0.514729	-1.44775	0.288422	1
66592	Stoml2	2.6838	2.9557	4.1152	3.326	4.6291	2.4636	4.0858	3.9158	1.15394	0.405812	0.206564	0.391675	1
12465	Cct5	17.6489	10.8233	5.1545	13.183	7.8717	11.1706	19.6984	12.8955	1.10311	0.749057	0.141575	0.125485	1
21917	Tmpo	0.5562	0.0683	0.3	0.0378	0.4419	0.1493	0.076	0	0.693339	0.650414	-0.528367	0.18681	1
69071	Tmem97	11.9194	29.6461	10.8023	5.3194	5.7486	4.6026	9.3086	8.4837	0.487864	0.257311	-1.03545	0.589542	1
68499	Mrpl53	5.885	0	5.6753	1.6005	1.003	0.8366	1.8298	1.0963	0.362113	0.250343	-1.46549	0.601464	1
104721	Ddx1	2.866	2.8417	1.3361	2.2101	1.0113	1.9486	2.2407	5.3225	1.13715	0.767734	0.185426	0.114789	1
224250	Cldn25	0	0.1507	0.6285	0.6411	0	0.5286	0.6808	0.203	0.994438	0.993295	-0.00804697	0.00292179	1
22365	Vps45	0.0244	0.3144	0.0218	0.0719	0.0406	0.1081	0.2174	0.1044	1.08786	0.909166	0.121495	0.0413567	1
73830	Eif3k	6.7037	6.6537	8.8828	6.7053	8.4598	14.9855	7.359	5.2582	1.24588	0.465395	0.31716	0.332178	1
16828	Ldha	76.8261	73.4687	71.4895	54.9573	84.5512	82.1111	86.2596	58.9086	1.12679	0.320322	0.172223	0.494413	1
100503670	Rpl5	23.1652	28.7091	12.8911	0	12.1971	13.0401	0	0	0.389671	0.235587	-1.35967	0.627849	1
20054	Rps15	10.6689	9.3706	6.5467	8.0013	6.0293	13.9855	9.5438	11.5585	1.18878	0.433667	0.249488	0.362844	1
14263	Fmo5	128.345	141.023	123.703	134.505	138.568	133.607	168.184	116.555	1.05561	0.55682	0.0780753	0.254285	1
56322	Timm22	0.9563	1.1732	1.0302	0.8668	1.1517	0.9771	0.881	0.8862	0.96759	0.730897	-0.0475327	0.136144	1
14775	Gpx1	55.6596	62.8716	49.3089	71.7964	77.9127	64.2676	60.4841	47.3269	1.04321	0.756017	0.0610302	0.121468	1
170442	Bbox1	0.8546	2.0744	0.9834	0.6409	0.8019	0.6486	1.3034	1.0269	0.830343	0.609695	-0.268221	0.214887	1
71382	Pex1	1.0731	1.1154	2.8549	2.2402	2.9887	1.7023	3.0531	1.2091	1.22923	0.536924	0.297752	0.270088	1
67212	Mrpl55	1.0737	0.9577	1.8863	0.6814	1.567	0.8195	0.8761	0.5919	0.838099	0.597815	-0.254808	0.223433	1
72244	1600014C10Rik	3.9483	4.5486	11.6353	9.5086	7.6643	3.5709	7.3068	2.7106	0.717005	0.395632	-0.479945	0.402708	1
98878	Ehd4	1.1552	2.2544	1.0447	0.8785	1.5629	2.3912	1.5752	0.9765	1.21996	0.51766	0.286833	0.285956	1
14252	Flot2	0.8143	2.3855	2.0015	1.2951	1.6477	2.4989	3.0827	2.2131	1.45348	0.162992	0.539513	0.787832	1
70568	Cpne3	2.5481	3.7704	2.5324	0.5917	5.2176	2.7914	2.5131	2.5942	1.38906	0.358349	0.474105	0.445693	1
66525	Timm50	7.8472	14.1927	15.3985	10.9768	17.2642	9.9329	5.0078	16.0514	0.996718	0.990912	-0.00474275	0.00396482	1
69225	Carkd	5.4275	6.0396	4.3695	6.9578	5.3182	4.6762	5.3591	7.2083	0.989796	0.942248	-0.0147973	0.0258346	1
23970	Pacsin2	0.578	0.8056	0.3675	0.6731	0.8478	1.1896	1.8065	0.7678	1.90236	0.0991877	0.92779	1.00354	1
22238	Ugt2b5	39.4041	0	0	52.6419	0	0	0	37.6898	0.409467	0.445601	-1.28818	0.351054	1
14450	Gart	0.0188	0	0	0	0.0272	0	0.0176	0.0111	2.9734	0.258201	1.57212	0.588042	1
77733	Rnf170	0.0898	0.1653	0	0	0	0.1071	0.0981	0	0.80439	0.810998	-0.314032	0.0909804	1
67898	Pef1	1.9067	3.4738	2.4802	2.8078	2.5548	6.2672	2.232	3.3135	1.34672	0.40064	0.429452	0.397245	1
12018	Bak1	0.6302	1.2975	0.5369	0.7236	2.3001	0	1.5275	0	1.20055	0.804584	0.263698	0.0944286	1
11671	Aldh3a2	116.166	110.447	162.74	80.7533	206.834	220.25	183.361	144.741	1.60641	0.0237587	0.683845	1.62418	1
226407	Rab3gap1	0.0097	0	0	0.0059	0	0.0071	0.0752	0.0347	7.5	0.233934	2.90689	0.630906	1
19056	Ppp3cb	0.3358	0.4716	0.4548	0	0.4133	0.3847	0	0.3662	0.922358	0.87281	-0.116602	0.0590801	1
216344	Rab21	0.8818	15.0504	9.6456	4.9985	2.8447	2.5338	2.9797	0.4964	0.28959	0.172312	-1.78791	0.763686	1
15112	Hao1	29.7767	27.4728	38.5353	37.8605	26.2961	34.6491	47.4669	24.0244	0.990955	0.961961	-0.0131083	0.0168424	1
107569	Nt5c3	0.5459	0.4676	0.54	2.2594	3.1622	0.717	0.9028	0.6692	1.42967	0.603285	0.515685	0.219477	1
17827	Mtx1	6.1034	7.2327	7.5241	4.6251	6.444	5.4597	4.977	5.0351	0.859939	0.28757	-0.217694	0.541256	1
66857	Plbd1	0.3717	0.2714	0.2798	0.2794	0.3811	0.4706	0.3983	0.53	1.4805	0.0162673	0.56608	1.78868	1
56421	Pfkp	0.0849	0.1439	0	0	0	0	0	0.058	0.253497	0.324417	-1.97996	0.488896	1
77721	Mrps5	0.2763	1.9774	4.1896	0.2033	5.523	3.5621	5.9212	4.0073	2.86065	0.037587	1.51634	1.42496	1
110198	Akr7a5	4.1397	6.6092	12.1008	10.1929	9.62	12.0008	12.1652	7.1758	1.23967	0.395121	0.309952	0.40327	1
17463	Psmd7	1.4181	0.906	1.0619	0.9694	1.5404	1.4996	1.2345	1.2153	1.26046	0.0981235	0.333948	1.00823	1
14317	Ftcd	8.1037	16.3201	9.0118	9.2462	13.3048	11.9829	12.4542	7.3087	1.0555	0.808587	0.0779253	0.0922732	1
217830	9030617O03Rik	1.5776	1.4077	2.5507	1.641	1.917	2.4468	2.1352	1.9912	1.18297	0.306804	0.242418	0.513139	1
16880	Lifr	0.1658	0	0.0078	0.0126	0.0098	0.0114	0.0076	0.0109	0.213212	0.425716	-2.22964	0.37088	1
13088	Cyp2b10	13.5619	11.2711	7.8159	6.5882	4.1827	2.346	4.5226	3.4675	0.370027	0.0256554	-1.4343	1.59082	1
27406	Abcf3	1.8805	2.0378	2.3334	1.4701	4.2867	3.6024	3.5035	1.9933	1.73352	0.0544107	0.793705	1.26432	1
100126824	Sco2	0.3924	3.5072	9.5467	0.3627	0.2324	0.4547	0.3855	2.6969	0.272974	0.334493	-1.87316	0.475613	1
52822	Rufy3	0	0	0	0.0256	0	0.051	0.0397	0	3.54297	0.327599	1.82496	0.484658	1
276770	Eif5a	11.1002	12.3723	8.3953	12.5669	11.0649	9.1956	11.0362	8.1107	0.886861	0.339944	-0.17322	0.468592	1
67130	Ndufa6	20.7575	54.6298	47.7889	19.7609	31.6929	27.8532	40.9376	40.2231	0.984397	0.956653	-0.0226884	0.0192454	1
13649	Egfr	0.091	2.5963	0.5934	1.8631	1.133	0.9702	1.4016	2.8684	1.23901	0.685422	0.309183	0.164042	1
54722	Dfna5	0.0213	0	0	0	0	0.0798	0.0647	0	6.78404	0.241846	2.76214	0.616462	1
11764	Ap1b1	4.6646	5.24	6.7062	1.15	2.407	6.9265	5.5985	2.0388	0.95552	0.91032	-0.065642	0.0408061	1
67166	Arl8b	0.9435	2.6618	1.9648	1.2995	1.7015	1.3756	1.7344	1.5597	0.927448	0.767527	-0.108661	0.114907	1
68758	Abhd11	3.3422	1.976	4.4409	1.1216	2.3816	2.6546	4.1797	1.5539	0.989808	0.976906	-0.0147799	0.0101474	1
268756	Gulo	45.84	45.6382	45.9653	32.7961	43.9219	35.5008	57.9496	39.0081	1.03607	0.804965	0.0511236	0.0942229	1
228812	Pigu	0.5518	0.5513	0.1292	0.617	0.9195	0.4983	0.5031	0.3777	1.24296	0.516991	0.313776	0.286517	1
83768	Dpp7	0.0295	0.1503	0.5551	0.0308	0.0452	0.0665	0	0.0314	0.186888	0.30036	-2.41976	0.522357	1
76987	Hdhd2	0.3554	0.4266	0.513	0.5044	0.6348	0.4262	0.5354	0.2409	1.02106	0.92289	0.0300713	0.0348499	1
22166	Txn1	56.6867	49.5172	59.8913	51.2699	92.5699	65.5221	93.4134	46.4661	1.37083	0.173715	0.455054	0.760162	1
64660	Mrps24	0.9985	0	0.0943	0.0887	0.1267	0	0	0	0.107237	0.345275	-3.22113	0.461835	1
14672	Gna11	0.1	0.1302	0.0819	0.1485	0	0	0.1318	0.0789	0.457447	0.14988	-1.12832	0.824257	1
12908	Crat	8.5871	14.4357	21.1767	9.2089	19.5781	18.3723	18.4551	15.29	1.3424	0.217426	0.424816	0.662689	1
15452	Hprt	7.962	6.1976	1.5221	7.2284	17.1223	16.1531	7.4875	4.5046	1.97588	0.177368	0.982492	0.751125	1
11928	Atp1a1	14.8795	22.4779	15.7157	17.1716	20.7903	20.9573	19.377	18.5412	1.13412	0.266752	0.181571	0.573893	1
231903	Urad	0.3025	0.2401	0.1744	0.1676	0.1755	0.1492	0.284	0.1314	0.836649	0.467965	-0.257305	0.329787	1
18746	Pkm	2.1762	2.8154	1.0247	1.6418	1.859	3.0018	2.8755	2.9734	1.39848	0.1605	0.48386	0.794526	1
235582	Glyctk	3.4505	2.1017	3.3316	2.3658	3.7946	2.5838	3.5316	1.4083	1.00611	0.979558	0.00878358	0.00896972	1
56473	Fads2	4.8794	2.8984	5.039	3.2568	5.7153	4.5754	4.1126	3.8894	1.13806	0.450322	0.186575	0.346477	1
15481	Hspa8	15.0977	16.3502	13.9514	17.66	21.9043	20.7823	24.3424	24.022	1.44389	0.00099297	0.529966	3.00306	1
70456	Mpc2	95.1891	85.6414	132.125	58.2858	64.6804	59.1817	83.41	72.9189	0.75474	0.236734	-0.405948	0.625739	1
72416	Lrpprc	7.9959	5.5395	11.6935	6.6814	9.1856	8.2134	10.3765	6.5456	1.07555	0.715761	0.105074	0.145232	1
66368	Rtca	0.0492	0.0515	0	0.0753	0.0672	0.0848	0.0795	0	1.31534	0.602844	0.395437	0.219795	1
14555	Gpd1	62.1013	70.9076	73.9069	115.47	94.1553	94.8827	101.662	56.2723	1.07627	0.709728	0.106035	0.148908	1
14199	Fhl1	0.9588	1.409	0.7457	0	0.5713	0	0	0	0.183491	0.118141	-2.44622	0.927599	1
21974	Top2b	0.0204	0.048	0	0.0453	0.0351	0.0579	0.0168	0.0549	1.44855	0.423856	0.534608	0.372782	1
66119	Tomm6	2.0117	1.6544	1.0593	0	0	1.4179	0	1.8549	0.692597	0.597693	-0.529911	0.223522	1
73833	Fam98c	0.0124	0.0671	0	0.0451	0	0.0555	0.0554	0.034	1.16292	0.809615	0.217754	0.0917212	1
76501	Commd9	0.2016	0.1434	0	0.2232	0.0523	0.8048	0	0	1.50845	0.743655	0.593065	0.128629	1
20068	Rps17	51.1955	56.9615	46.7037	50.6506	29.4941	45.9462	43.1064	42.3538	0.782928	0.0479245	-0.353049	1.31944	1
72349	Dusp3	1.2109	5.1707	0.5411	1.0784	0	7.7311	4.3148	2.2288	1.78409	0.458773	0.83519	0.338402	1
11746	Anxa4	13.0386	28.4954	18.1816	9.8484	21.1947	27.3282	10.5257	9.3608	0.983402	0.962863	-0.0241463	0.0164356	1
19662	Rbp4	1.1176	1.0001	0.963	1.2628	1.221	0.7899	1.1577	1.02	0.964338	0.75301	-0.0523899	0.123199	1
15446	Hpgd	0.376	0.8144	0.1512	0.0555	0	0.0923	0.1982	1.8165	1.50812	0.721868	0.592755	0.141542	1
110750	Cse1l	0.7893	1.5401	0.7349	0.5829	0.7118	0.3296	0.8252	0.2042	0.567778	0.187113	-0.816601	0.727897	1
66218	Ndufb9	62.5671	54.9434	76.3908	49.621	65.1202	48.1193	40.4901	48.2844	0.82955	0.232251	-0.269599	0.634042	1
26357	Abcg2	0.6497	1.4332	1.8608	0.9729	0.9854	1.4044	1.9826	2.3034	1.35781	0.309503	0.44128	0.509336	1
20853	Stau1	0.2134	0.2263	0.4157	0.1931	1.2916	0.3806	0.2356	1.1655	2.93114	0.154944	1.55146	0.809826	1
21780	Tfam	10.3651	8.1052	10.5777	6.7529	6.1824	8.5142	8.7778	16.1936	1.10802	0.702752	0.14798	0.153198	1
267019	Rps15a	21.7803	27.8144	24.7195	21.3863	19.5394	26.3206	24.4697	25.8391	1.00489	0.958423	0.00704245	0.0184427	1
207958	Alg11	0.0405	0.0883	0	0	0.0343	0.0643	0.0565	0.0517	1.60559	0.430224	0.683104	0.366305	1
12268	C4b	0.9027	1.0304	0.7434	1.5495	0.7182	1.0338	1.1686	0.5282	0.816091	0.426814	-0.293198	0.369761	1
66144	Atp6v1f	1.7519	2.8962	1.2224	0.9218	3.0649	2.3832	1.099	2.1763	1.28431	0.448852	0.36099	0.347897	1
56018	Stard10	9.6481	10.5821	12.1067	4.9502	9.58	9.8889	12.3495	9.0067	1.09489	0.630431	0.13078	0.200362	1
230866	Emc1	5.351	7.3216	6.8791	2.4804	2.8336	2.5196	4.8056	8.5882	0.850895	0.660453	-0.232947	0.180158	1
15387	Hnrnpk	3.3649	4.5667	3.5428	3.9331	4.747	5.0777	5.8704	4.0476	1.28137	0.0624861	0.357687	1.20422	1
22117	Tst	133.553	113.992	173.437	116.937	121.472	113.07	144.034	98.3115	0.886541	0.399778	-0.173741	0.398181	1
72141	Adpgk	0.6451	0.7562	0.3168	0.8568	0.1826	0.7047	0.5151	0.9652	0.919492	0.807128	-0.121091	0.0930574	1
59040	Rhot1	0.913	1.3796	1.1982	2.0897	4.2311	2.828	0.6636	1.0901	1.57921	0.406573	0.659206	0.390861	1
239528	Ago2	0.2158	0.0921	0	0.0084	0	0.2582	0.1505	0.0885	1.57193	0.56293	0.652533	0.249545	1
11287	Pzp	3.8577	4.6791	3.8813	4.0866	20.2558	4.9027	5.0499	1.6313	1.92913	0.426263	0.94795	0.370323	1
72599	Pdia5	100.502	32.7913	25.9898	25.095	25.3886	19.4604	60.0773	59.829	0.893571	0.826581	-0.162346	0.0827146	1
12261	C1qbp	38.0272	47.0032	55.4659	39.4494	47.7824	64.712	62.3322	65.4725	1.3354	0.039951	0.41727	1.39847	1
50527	Ero1l	0.0854	0.1848	3.0469	2.1139	0.0938	0.0486	0.1098	0.101	0.0650341	0.181031	-3.94266	0.742248	1
71664	Mettl7b	55.579	82.7682	50.8123	65.8138	68.8288	50.9717	65.8899	37.7329	0.876262	0.464055	-0.190567	0.33343	1
18226	Nup62	6.8917	5.2892	5.4949	2.0366	4.5781	4.9397	4.4059	5.1028	0.965205	0.879055	-0.0510932	0.0559837	1
230857	Ece1	0.788	0.473	0.217	0.484	0.153	0.3426	0.1302	0.2212	0.431702	0.0921012	-1.21189	1.03573	1
11905	Serpinc1	3.8859	7.1112	7.2304	6.0599	2.3068	2.0654	3.9947	7.1215	0.637713	0.174253	-0.64902	0.75882	1
56305	Pitpnb	4.2176	5.0092	2.4039	2.7272	4.7574	2.4045	1.5994	2.7941	0.804811	0.471186	-0.313278	0.326808	1
76108	Rap2a	0	0	0	0.1302	0	0.1924	0	0.0927	2.18971	0.519782	1.13074	0.284179	1
74326	Hnrnpr	0.8884	0.8264	0.6464	0.2843	0.3641	0.657	0.5136	0.5578	0.790966	0.403527	-0.338313	0.394127	1
76425	Gid8	0.2552	0.2557	0.2139	0.4434	0.1768	0	0.1912	0.1925	0.479798	0.0719709	-1.0595	1.14284	1
235043	Tmem205	12.3044	14.6243	15.4354	11.0709	11.3712	11.6723	12.2018	14.6763	0.934249	0.513813	-0.0981208	0.289195	1
72736	Tmx1	1.4329	1.6861	1.2201	1.2045	1.8071	1.3546	1.3056	1.1676	1.01647	0.902695	0.0235668	0.044459	1
15193	Hdgfrp2	0	0.1322	0	0	0	0	0	0.1932	1.46142	0.804239	0.547373	0.094615	1
22288	Utrn	0.1859	0.3459	0	0.011	0.1655	0.1984	0.0087	0.1447	0.953021	0.947749	-0.0694195	0.0233068	1
76279	Cyp2d26	47.4214	49.1046	38.6723	46.9817	43.335	43.623	58.1761	39.355	1.01267	0.908228	0.018171	0.041805	1
56551	Txn2	7.0007	5.6157	14.7499	5.8385	13.2248	11.2678	6.484	13.9433	1.35281	0.329489	0.435963	0.482159	1
12892	Cpox	23.5119	21.562	15.4357	20.8204	12.3102	14.5642	15.0742	14.895	0.698925	0.0315492	-0.51679	1.50101	1
70349	Copb1	0.6023	1.5691	0.1706	1.1002	1.463	0.9007	2.2714	1.234	1.70504	0.199449	0.769808	0.700168	1
72542	Pgam5	0.8372	0.1895	0.6896	0.4145	0.8975	0.6741	1.0178	0.5695	1.48249	0.201183	0.568027	0.696409	1
66834	Acot13	38.4826	50.4652	87.8587	32.9144	77.8997	54.0607	51.357	25.5083	0.995731	0.989537	-0.00617137	0.00456781	1
70153	2210016F16Rik	0.0596	0.0866	0.0538	0.0588	0.0635	0.1788	0	0.0714	1.21213	0.739027	0.277548	0.13134	1
229003	Helz2	0	0	0	0.0034	0.014	0.0161	0	0.0297	17.5882	0.101913	4.13654	0.991771	1
230257	Ptbp3	0.0647	0.1735	0.1164	0.2973	0.1663	0.3855	0.1352	0	1.05384	0.92939	0.0756594	0.0318018	1
68055	Atp5s	2.3989	0.108	0.1949	0.1073	0.1661	0.1506	0.1625	0.1129	0.210779	0.399649	-2.2462	0.398321	1
76737	Creld2	0.1069	0.6158	0.3462	0.4837	0.3805	0.7627	0.601	0.5299	1.4647	0.233016	0.55061	0.632614	1
67815	Sec14l2	7.6857	6.7558	7.7832	5.4523	8.2739	9.2952	13.1374	7.0863	1.36549	0.149019	0.449424	0.82676	1
56086	Set	0.2208	0.9899	0.8508	0.8564	0.7056	0.6333	1.9533	0.1731	1.1876	0.759272	0.24805	0.119603	1
16432	Itm2b	0.2198	0	0.3168	0.6301	0.1953	0.244	0.3455	0.1873	0.833205	0.74091	-0.263257	0.130235	1
67776	Vwa5a	0.0957	0.0601	0	0.0697	0.1613	0.0973	0.1615	0.0456	2.06519	0.13796	1.04627	0.860247	1
83564	Nlrp4c	0.0422	0	0.0685	0.0316	0	0	0.0619	0	0.434996	0.375351	-1.20092	0.425563	1
114893	Dcun1d1	2.058	0.0942	3.6955	9.1245	0	4.33	0	0	0.289203	0.287739	-1.78985	0.541001	1
98758	Hnrnpf	2.2394	3.0776	2.2998	3.6071	2.7059	4.5177	3.2826	2.6833	1.17513	0.400846	0.232816	0.397022	1
53331	Stx7	0.2294	0.644	0.3635	0.2815	0.6276	0.512	0.7156	0.3362	1.44323	0.222563	0.529301	0.652547	1
20200	S100a6	0	0.3358	0.2017	0	0	0.3551	0	0	0.660651	0.719393	-0.598039	0.143034	1
226646	Ndufs2	47.7212	47.4992	61.6284	42.3921	53.1025	45.9404	51.238	49.4564	1.00249	0.978916	0.00358994	0.0092546	1
17992	Ndufa4	152.609	178.7	140.897	183.317	238.217	89.0297	141.969	155.263	0.952641	0.824192	-0.0699951	0.0839714	1
76936	Hnrnpm	1.8517	2.8806	1.52	2.4413	1.7934	2.767	1.521	1.8281	0.909807	0.647519	-0.136367	0.188747	1
216001	Micu1	2.5174	2.9508	0.0512	0	0.0346	0.0857	3.0485	0.0801	0.588633	0.619352	-0.76456	0.208063	1
65246	Xpo7	0.0631	0	0	0	0.0334	0	0	0	0.529319	0.696261	-0.917792	0.157228	1
67204	Eif2s2	1.4982	1.6051	0.9009	1.3163	0.7655	1.001	0.9265	2.8085	1.03402	0.933289	0.0482632	0.0299838	1
105675	Ppif	56.3342	45.4645	92.1333	31.3978	61.631	57.4445	48.2971	63.0981	1.02282	0.928978	0.0325452	0.0319945	1
13122	Cyp7a1	0.0922	0.1389	0.1036	0.2472	0	0	0.1738	0.1637	0.579997	0.353012	-0.785884	0.45221	1
66594	Uqcr11	5.2673	6.4402	11.5992	6.6281	10.1263	4.3823	6.0294	5.1404	0.857811	0.596007	-0.221268	0.224749	1
54198	Snx3	3.4729	4.8552	1.8568	2.5806	4.138	6.2258	4.4024	3.0484	1.39553	0.220398	0.48081	0.656793	1
12238	Commd3	0.2415	0.3228	0	0.1642	0	0.2635	0.8054	0.3364	1.92903	0.403698	0.947877	0.393944	1
66385	Ppp1r7	0.6181	0.1583	0.1058	0.244	0	0.1138	0.5967	0.2122	0.819304	0.779556	-0.287529	0.108153	1
75616	Smim15	3.8637	3.3281	8.0526	0	5.1854	0	0	0	0.340151	0.278682	-1.55575	0.55489	1
14412	Slc6a13	0.3274	0.5335	0.4651	0.4098	0.5519	0.3843	0.4428	0.3463	0.993951	0.96788	-0.00875349	0.0141783	1
67023	Use1	0.1549	0.1475	0	0.1203	0	0.2052	0.1267	0	0.78519	0.728252	-0.348885	0.137718	1
68581	Tmed10	11.5674	14.4114	8.4024	10.8411	13.8967	19.3	17.4975	19.6735	1.55604	0.0133147	0.637879	1.87567	1
15526	Hspa9	95.6109	53.1352	141.3	89.0264	113.567	112.891	125.751	93.7285	1.17639	0.437244	0.234368	0.359277	1
74205	Acsl3	0.4687	1.1908	0.447	0	0.6893	0.529	0	0.4665	0.79981	0.728999	-0.322271	0.137273	1
12488	Cd2ap	0.0086	0	0.0165	0	0.0062	0.0118	0.006	0	0.956175	0.95506	-0.064653	0.0199692	1
11625	Ahsg	0.8734	0.7716	7.2827	1.5123	0.9247	6.1737	5.493	0.4928	1.25328	0.770007	0.325704	0.113505	1
227197	Ndufs1	29.0305	31.7555	35.668	24.5057	33.2031	29.9338	23.5462	32.0314	0.981438	0.865953	-0.0270303	0.0625058	1
21743	Inmt	15.8627	24.9491	32.7861	24.2593	21.45	16.2623	26.0716	16.3759	0.819151	0.335765	-0.287799	0.473965	1
107747	Aldh1l1	47.2685	64.3362	29.7453	31.7671	36.8128	26.3335	44.8938	37.4582	0.840462	0.478278	-0.250746	0.32032	1
67201	Glod4	2.2814	3.4726	2.7989	2.8753	4.438	3.6173	4.7248	3.809	1.45159	0.0112255	0.537637	1.94979	1
171282	Acot4	11.8015	16.9694	24.8567	10.5163	24.9766	18.3139	15.6677	16.2915	1.17314	0.506265	0.230374	0.295622	1
13808	Eno3	8.2833	9.4377	8.2138	9.6953	14.7524	13.4709	24.1537	8.522	1.7092	0.147956	0.773322	0.829867	1
66108	Ndufa9	14.2	11.149	28.5678	26.6529	38.3277	21.2454	27.0336	18.9006	1.30952	0.350416	0.389034	0.455416	1
13405	Dmd	0.0618	0.0285	0.0622	0.0108	0.033	0.0204	0.0135	0	0.409675	0.162005	-1.28745	0.790471	1
19656	Rbmxl1	0.5099	0.4491	0.6972	0.686	0.5209	0.7332	0.6632	0.5058	1.03454	0.816757	0.0489897	0.0879072	1
94284	Ugt1a6a	23.9218	27.9343	22.1817	14.9059	28.4629	23.0319	35.5107	30.2626	1.31845	0.107883	0.398846	0.967047	1
17117	Amacr	12.3924	17.1345	14.4412	14.1872	23.3955	22.976	16.7285	17.1666	1.38021	0.0468246	0.464889	1.32953	1
54195	Gucy1b3	0	0.3348	0	0	0.321	0.2223	0.2637	0.17	2.91816	0.150274	1.54506	0.823117	1
22350	Ezr	1.7083	1.9703	0	4.3503	2.5568	3.5139	3.1949	1.1689	1.29962	0.587237	0.378087	0.231187	1
56495	Asna1	0.1251	0.0988	0	0	0.0627	0.2194	0.1285	0.1277	2.4042	0.137946	1.26556	0.860291	1
74022	Glyr1	0.0526	0.1318	0.066	0	0.1186	0	0.1079	0.0589	1.13978	0.827023	0.188751	0.0824822	1
13107	Cyp2f2	32.9301	34.3914	27.2245	89.567	68.5317	103.693	45.3036	43.207	1.41617	0.381093	0.501995	0.418969	1
67398	Srpr	0.9283	2.7307	1.1158	1.6468	1.2507	1.5892	1.1587	1.3035	0.825667	0.544393	-0.276369	0.264088	1
30926	Glrx3	3.704	0.4208	0.2738	0.471	0.4644	3.2609	0.7367	0.2961	0.977103	0.980332	-0.0334177	0.00862682	1
100637	N4bp2l1	0.0573	0	0	0	0	0.074	0.0678	0	2.47469	0.434413	1.30725	0.362097	1
21354	Tap1	0.5725	0.4651	0.6715	0.255	1.5973	1.4921	4.0662	0.7426	4.02128	0.131698	2.00766	0.88042	1
68371	Pbld1	11.2338	15.7953	10.671	9.3408	13.728	10.0885	13.1043	16.0964	1.12704	0.455134	0.172545	0.341861	1
14381	G6pdx	3.2639	2.8017	0.8482	0.4313	1.2554	0.2368	0.9939	0.0784	0.349144	0.190745	-1.5181	0.719546	1
71733	Susd2	0.5402	0.3872	8.1149	6.3551	0.21	3.6548	1.0273	0.1077	0.324717	0.293677	-1.62274	0.532129	1
16890	Lipe	0	0.0161	0	0	0	0	0.0093	0	0.57764	0.730125	-0.791758	0.136603	1
67490	Ufl1	0.1243	0.182	0.079	0.2586	0.2392	0.4166	0.1583	0.6528	2.27815	0.156328	1.18786	0.805962	1
52430	Echdc2	14.0339	9.7147	17.1767	17.1679	19.9528	21.5964	18.867	14.4753	1.28916	0.1228	0.366433	0.910803	1
27054	Sec23b	0.9664	1.2054	0.3268	1.0676	0.4918	0.9676	0.8476	0.6352	0.825024	0.515355	-0.277492	0.287893	1
20411	Sorbs1	1.9647	0.3909	0.8259	1.6433	0.149	2.0089	0.6783	1.8159	0.964206	0.942784	-0.052587	0.0255879	1
15494	Hsd3b3	2.8783	4.7112	3.8295	3.6278	4.4974	3.141	3.4637	3.0813	0.942619	0.681138	-0.0852533	0.166765	1
11749	Anxa6	20.9887	55.2854	23.5184	26.6825	62.8243	65.766	24.4847	20.9516	1.37598	0.446421	0.460456	0.350255	1
56307	Metap2	0.5268	0.2084	0	0.1137	0	0.0691	0.0681	0.2613	0.469431	0.419073	-1.09101	0.377711	1
60321	Wbp11	0.0295	0	0	0	0	0.0476	0	0	1.61356	0.759593	0.690247	0.119419	1
226090	Ermp1	0.8358	0.9413	5.5664	1.3517	3.6108	3.9342	1.5779	5.1856	1.64556	0.34794	0.718581	0.458496	1
11957	Atp5j	129.7	164.31	165.452	120.838	142.506	124.011	115.403	131.741	0.885164	0.261284	-0.175983	0.582888	1
18406	Orm2	0.0613	5.6025	0	0.0638	0	0.416	0.2957	5.4773	1.08056	0.953864	0.111776	0.0205133	1
66117	1110001J03Rik	0.63	0	0.7108	0.3649	0	0.3395	0.1093	0.4822	0.545817	0.36123	-0.873511	0.442217	1
13052	Cxadr	1.5799	0.8763	2.2655	1.6938	1.3146	1.3778	1.1474	2.0786	0.922516	0.736923	-0.116355	0.132578	1
26458	Slc27a2	66.943	50.6799	55.9459	50.6514	64.0634	68.7728	82.4454	56.062	1.21017	0.136739	0.275205	0.864108	1
66048	Emc6	5.5741	13.7859	6.3062	4.8828	28.3391	9.2308	6.0753	9.4697	1.73868	0.362236	0.797991	0.441008	1
230861	Eif4g3	0.0566	0.3669	0.1563	0.119	0.1542	0.1597	0.1784	0.0245	0.739554	0.577908	-0.435274	0.238141	1
23881	G3bp2	0.1018	0.145	0.2419	0.0524	0.129	0.5582	0.2719	0.318	2.36019	0.130365	1.2389	0.884839	1
18815	Plg	1.0181	1.5865	0.8504	1.2612	0.6461	2.2927	1.0161	0.9972	1.05002	0.888452	0.0704155	0.0513659	1
15568	Elavl1	0.2598	9.4096	3.5831	0.3161	7.8736	0	0.479	0	0.615583	0.667979	-0.699975	0.175237	1
70564	Fam213a	23.5667	24.9766	19.5881	17.4849	13.782	19.5325	15.8615	23.3927	0.847604	0.27979	-0.238538	0.553167	1
52700	Txndc17	2.0051	2.3576	2.329	1.7323	3.0967	2.109	2.5237	1.734	1.12339	0.467751	0.167853	0.329986	1
56048	Lgals8	0.2622	0.3952	0.4048	0.7047	1.564	0.3725	0.2567	0.1488	1.32549	0.699128	0.406521	0.155443	1
66566	Ntpcr	0.3952	1.2242	0.0808	0.5414	0.1902	0.376	0.496	0.1637	0.546886	0.378943	-0.870688	0.421426	1
11740	Slc25a5	887.897	1122.65	1101.38	631.326	1019.1	980.045	928.21	769.647	0.987647	0.931517	-0.0179331	0.0308093	1
20384	Srsf5	5.0535	4.4418	4.7821	1.734	1.6787	5.1699	4.7967	2.1834	0.863678	0.659054	-0.211434	0.181079	1
319263	Pcmtd1	0.1819	0.1826	0.168	0.1418	0.2744	0.0807	0.1882	0.1421	1.01646	0.950979	0.0235556	0.0218292	1
12623	Ces1g	33.319	49.3033	41.0603	40.2063	33.9693	27.2865	20.7859	37.1591	0.727327	0.0631397	-0.459324	1.1997	1
56451	Suclg1	110.268	55.3659	158.285	101.474	96.9113	57.3243	89.1499	24.9275	0.630741	0.195268	-0.66488	0.709368	1
14962	Cfb	0.4413	0.1289	4.7032	2.1171	6.3985	1.0511	0.3528	7.8085	2.11229	0.385271	1.07881	0.414234	1
67998	Fam134c	0.2146	0.2306	0.1781	0.2197	0.15	0.1578	0.1457	0.1549	0.721708	0.0118338	-0.470512	1.92688	1
66208	Nenf	0.1074	0	0	0	0	0.621	0	0	5.78212	0.471693	2.5316	0.326341	1
15441	Hp1bp3	0.3301	3.2586	4.6295	0.3231	3.6186	1.5173	0.1279	1.5221	0.794481	0.74861	-0.331915	0.125744	1
67074	Mon2	0.1031	0.1088	0.0214	0.0683	0.0812	0.0543	0.611	0.0321	2.58156	0.456354	1.36825	0.340698	1
59042	Cope	0.2742	0.6538	0.1806	1.3336	1.0248	1.538	1.1941	1.1239	1.99853	0.0979298	0.998936	1.00909	1
19172	Psmb4	1.4889	1.0402	0.1512	1.0707	3.6185	2.3043	3.1022	1.1119	2.70245	0.0535593	1.43427	1.27117	1
13033	Ctsd	28.0517	34.591	5.4593	39.0404	16.3828	53.9809	28.6707	32.2862	1.22566	0.596425	0.293564	0.224444	1
20511	Slc1a2	0	0.1012	0	0	0	0	0	0.1561	1.54249	0.779455	0.625261	0.108209	1
56530	Cnpy2	7.9708	8.9355	9.5979	7.4434	8.0228	8.7449	7.8152	10.5584	1.03516	0.718873	0.049858	0.143348	1
105148	Iars	0.0562	0.1098	0	0.0241	0.0341	0.0214	0.0457	0.0405	0.745397	0.650014	-0.423919	0.187077	1
223527	Eny2	0.5563	1.2362	0.6373	0.4379	0.6048	1.0062	0.761	0.4698	0.990968	0.976773	-0.0130891	0.0102065	1
69150	Snx4	0.05	0.0532	0	0	0.0426	0.1342	0.0964	0.042	3.05426	0.103937	1.61082	0.983231	1
234678	D230025D16Rik	0.0406	0	0	0	0	0.0911	0.143	0	5.76601	0.268794	2.52757	0.570581	1
53323	Ube2k	2.0009	1.8241	0.2875	0.2889	6.373	9.1584	4.0449	1.6077	4.81301	0.0758526	2.26694	1.12003	1
14118	Fbn1	0.0085	0.3576	0.0071	0	0.0174	0.0112	0	0	0.0766345	0.400532	-3.70586	0.397363	1
108124	Napa	4.5432	6.1439	4.7577	5.9761	7.3046	7.8142	5.3231	4.1866	1.14974	0.439455	0.20131	0.357086	1
77559	Agl	1.0171	1.7771	0.3144	0.6616	2.2199	1.7427	2.2083	1.5911	2.05878	0.0412701	1.04179	1.38436	1
228983	Osbpl2	0	0	0.0229	0	0	0.1211	0	0	5.28821	0.480242	2.40278	0.31854	1
67469	Abhd5	0.5173	0.1615	0.1611	0.211	0.5428	0.0956	0.1942	0	0.792273	0.722847	-0.33593	0.140954	1
21835	Thrsp	11.2328	22.7512	14.8767	15.7871	12.6639	3.6969	10.7781	11.0976	0.591459	0.0808011	-0.757651	1.09258	1
67830	Rer1	4.1707	2.5812	1.814	2.0606	2.3816	2.7178	3.0604	2.0491	0.960702	0.864172	-0.0578391	0.0633999	1
15445	Hpd	38.4502	59.5422	25.5217	28.4655	21.4614	17.5557	36.1871	22.6777	0.644046	0.186502	-0.634764	0.729317	1
27096	Trappc3	0.2813	0.506	0.1606	1.4982	0.6268	0.8691	1.1187	0.8348	1.41016	0.481327	0.495862	0.317559	1
26557	Homer2	0.0639	0.0706	0	0	0	0.04	0	0.0368	0.571004	0.549405	-0.808428	0.260107	1
224824	Pex6	0.3384	0.9117	1.2138	0.948	2.0858	2.1693	1.6288	0.4155	1.8463	0.176237	0.884639	0.753904	1
20701	Serpina1b	4.8176	7.308	6.1691	5.1678	5.7022	6.2361	6.5224	8.4886	1.14861	0.332345	0.199891	0.478411	1
105887	Ugt3a1	4.3402	6.8437	5.5656	4.7742	6.7508	5.0913	6.3522	5.251	1.08928	0.511199	0.123373	0.29141	1
18770	Pklr	18.0183	22.7956	14.1247	17.19	14.6294	19.2063	25.7482	21.716	1.12715	0.466907	0.172682	0.33077	1
67891	Rpl4	54.6797	61.1477	52.4341	43.7145	42.5971	60.1877	42.6091	49.2931	0.918439	0.462063	-0.122744	0.335299	1
28088	D10Wsu52e	3.4707	4.9585	5.3086	3.9008	4.0353	5.6355	4.3683	5.3011	1.09647	0.487703	0.132867	0.311844	1
18453	P4hb	415.173	570.665	425.336	415.335	443.88	465.687	327.662	525.95	0.965328	0.788196	-0.0509095	0.103366	1
229211	Acad9	12.7254	13.8932	13.2315	10.6747	24.1679	10.7131	22.0728	11.9812	1.36438	0.274248	0.448245	0.561857	1
12846	Comt	17.4987	14.5368	16.8472	14.9471	19.5403	22.9004	33.8235	7.5255	1.31271	0.426176	0.392543	0.370411	1
98256	Kmo	63.0988	82.1063	43.575	43.5979	43.2773	46.2378	39.8848	55.0631	0.793806	0.292567	-0.333142	0.533774	1
234699	Edc4	0.0834	0.0604	0	0.0661	0	0.0504	0.0239	0	0.353978	0.177978	-1.49827	0.749634	1
118451	Mrps2	0.3734	0.1797	0.4842	0.4073	0.3372	0	0.2674	0.1791	0.542503	0.141777	-0.882297	0.848394	1
68352	Aspdh	11.3146	13.4635	26.8032	1.5657	1.821	17.8046	33.4157	1.3927	1.02422	0.973466	0.0345198	0.011679	1
71776	Tha1	0.9879	0.3495	0.4617	0.3028	1.8648	0.6744	0.6823	0.192	1.62401	0.445786	0.699558	0.350873	1
67006	Cisd2	4.2332	12.0467	15.891	13.6379	17.208	10.1107	11.4171	8.0994	1.02241	0.938851	0.0319685	0.0274033	1
407785	Ndufs6	19.6949	24.914	26.032	22.0309	26.9201	21.3419	25.4816	22.7676	1.04143	0.633722	0.058566	0.198101	1
67391	Fundc2	2.0883	0	2.5205	13.2788	9.1784	11.1129	3.7747	4.6995	1.60813	0.469319	0.68538	0.328532	1
230163	Aldob	3253.83	3367.42	2998.98	3346.09	3200.8	3355.42	2049.89	3020.91	0.896709	0.342967	-0.157289	0.464747	1
14630	Gclm	1.0849	0.9869	1.0102	0.9607	0.9814	1.3876	1.5735	1.1028	1.248	0.158128	0.319621	0.800992	1
53620	Vamp5	0.369	0.4385	0	0.4496	0.3045	0.3181	0.4127	0	0.823562	0.704099	-0.280051	0.152366	1
13135	Dad1	31.7721	42.8687	25.2478	42.1383	36.5211	55.967	54.8499	66.628	1.50652	0.0604709	0.591217	1.21845	1
117167	Steap4	20.9048	8.0028	3.1994	20.5436	21.5527	8.6792	27.6226	4.3841	1.18211	0.74535	0.24136	0.12764	1
386649	Nsfl1c	5.2033	0.2477	0.0943	4.6931	0.3046	0.0501	0.2745	0.0593	0.0672468	0.182774	-3.89439	0.738085	1
246102	Rttn	0.2884	0.4111	0.277	0.1871	0.2786	0.3965	0.4366	0.2433	1.16449	0.49088	0.219698	0.309025	1
13094	Cyp2b9	29.0114	23.773	28.9972	13.1254	21.8401	7.6755	17.5406	10.8356	0.609985	0.110552	-0.713155	0.956434	1
53605	Nap1l1	0.6841	1.0689	0.8119	1.7003	1.1504	1.5379	0.8463	1.2576	1.12356	0.642776	0.168075	0.19194	1
11771	Ap2a1	0.6146	1.0012	0.3488	0.5064	0.3066	0.4052	0.7086	0.5448	0.795306	0.475598	-0.330419	0.32276	1
12857	Cox4i1	392.562	587.811	550.7	422.238	481.472	564.48	419.007	514.294	1.01328	0.913197	0.0190339	0.0394354	1
52064	Coq5	2.0403	0.9588	1.5405	0.5373	0.7913	1.5616	2.2537	0.962	1.09685	0.801192	0.133367	0.0962633	1
67530	Uqcrb	265.013	308.282	541.923	320.403	504.451	374.714	223.294	501.266	1.11709	0.660566	0.159751	0.180084	1
19141	Lgmn	0.6733	0.4187	0.0586	0.2683	0.7347	0.2447	0.3748	0.1936	1.09085	0.862179	0.125446	0.0644025	1
171508	Creld1	0.7219	0.6426	0.3964	0.2674	0.2972	0.6887	0.0711	0.0617	0.551546	0.259966	-0.858448	0.585083	1
12827	Col4a2	0.0757	0.2637	0.1762	0.0692	0.2628	0.2916	0.2975	0.0571	1.55438	0.314425	0.636337	0.502483	1
64291	Osbpl1a	0.0108	0.1789	0.0929	0.1142	0.0717	0.1052	0.2372	0	1.0436	0.945668	0.0615672	0.0242614	1
50790	Acsl4	0.552	1.0703	0.5902	0.545	0.8743	0.8952	0.1825	0.4172	0.859184	0.671631	-0.218961	0.172869	1
270166	Clpx	2.0868	1.5841	3.3138	1.4838	2.1702	2.135	2.0956	1.1627	0.893133	0.661521	-0.163052	0.179457	1
77579	Myh10	3.5939	2.7165	1.107	2.5253	2.5207	5.1665	1.2373	1.672	1.06576	0.879165	0.0918782	0.0559294	1
70834	Spag9	0.0885	0.0923	0.0099	0	0.0181	0.0293	0.039	0.0311	0.616151	0.516471	-0.698644	0.286954	1
71514	Sfpq	0.5265	0.8083	0.4241	0.7629	0.6986	0.9473	0.3459	0.3357	0.922952	0.791981	-0.115673	0.101285	1
12494	Cd38	0.8172	1.2405	1.1167	3.7444	0.7748	1.3035	0.8224	1.1678	0.588035	0.372803	-0.766025	0.42852	1
16548	Khk	8.4236	13.9777	14.5682	8.9384	13.8636	12.3424	17.9932	13.9168	1.26593	0.186283	0.340193	0.729826	1
66317	Wdr61	0.0121	0	0	0.0432	0.0524	0	0	0	0.947559	0.966667	-0.0777127	0.014723	1
269378	Ahcy	45.2982	60.9072	39.5569	35.5946	40.6462	23.726	43.1296	29.0378	0.752878	0.174097	-0.409512	0.759208	1
54325	Elovl1	1.2958	1.1	1.2604	1.4698	1.5637	2.016	1.7896	1.2892	1.29897	0.0857402	0.377364	1.06682	1
76916	Timmdc1	0.6621	0.5011	0.6583	0.4023	0.5393	0.4307	0.4573	0.4284	0.834473	0.251183	-0.261064	0.600009	1
244373	Erlin2	1.9291	2.6635	5.8923	0.9732	0.9381	1.9811	1.4386	2.3681	0.587	0.354918	-0.768569	0.449872	1
319448	Fndc3a	0.0562	0.0228	1.6466	0.0603	0.0107	0.0493	0.0668	0	0.0710006	0.376251	-3.81602	0.424523	1
19264	Ptprc	0.1157	0.169	0.1206	0.1134	0.289	0.2713	0.1989	0.1842	1.81878	0.0182522	0.862969	1.73868	1
70223	Nars	5.0371	2.9211	0.4818	1.4303	0.8919	5.7147	4.1013	3.1828	1.40732	0.503889	0.492953	0.297665	1
67844	Rab32	1.4471	0.5052	1.6356	2.8488	1.797	2.2136	1.8856	0.8961	1.05525	0.879849	0.077579	0.0555917	1
56738	Mocs1	3.5309	4.525	0.8812	2.2076	0.4482	3.6455	3.2366	7.4255	1.32402	0.606906	0.404924	0.216879	1
71755	Dhdh	4.2245	6.7352	9.1386	9.3495	4.6463	4.2667	9.6429	5.6075	0.82055	0.472175	-0.285336	0.325897	1
12111	Bgn	23.6984	33.3226	17.0022	14.1297	22.8909	28.7624	41.9869	19.401	1.28233	0.379265	0.358769	0.421057	1
68165	Fdx1l	0	0	0.0815	0	0	0	0	0.2239	2.74724	0.584023	1.45798	0.23357	1
66997	Psmd12	0.3576	3.7955	3.1765	2.2456	0.8708	0.654	1.8872	3.3029	0.70128	0.487032	-0.511937	0.312442	1
12512	Cd63	0.1522	0	0	0.1966	0	0.3568	0.1727	0.1964	2.08114	0.335496	1.05737	0.474313	1
66234	Sc4mol	0.0635	0.1947	0	0.5602	0.7122	0	1.4503	0	2.64235	0.416374	1.40182	0.380516	1
116852	Akr1c20	5.7364	12.7679	4.2477	9.5268	0	4.9537	12.1601	12.6191	0.921128	0.866245	-0.118527	0.0623594	1
72065	Rap2c	0.2341	1.168	0.6819	0.6666	1.0482	0.7917	0.6731	0.8337	1.21672	0.510109	0.282993	0.292337	1
12359	Cat	1213.82	1445.01	1825.21	1179.59	1806.62	1248.19	1376.91	1315.54	1.01477	0.918143	0.0211486	0.0370896	1
99633	Lphn2	0.0602	0.0172	0.0082	0	0.0348	0.0165	0.0256	0.0286	1.23248	0.741602	0.30156	0.129829	1
11816	Apoe	29.1044	84.0802	57.9374	33.2422	46.9189	38.3824	41.4943	49.6016	0.863151	0.624379	-0.212315	0.204551	1
18952	Sept4	0.1544	0.0698	0.1607	0.0958	0.1624	0.0531	0.1056	0	0.667984	0.378037	-0.582114	0.422465	1
20655	Sod1	63.6034	95.6305	80.8836	54.3821	94.3599	65.7749	87.0731	104.269	1.19347	0.290439	0.255163	0.536945	1
14161	Fga	6.5877	8.2783	3.0117	6.1345	4.3926	9.0824	5.9626	7.1253	1.10623	0.681271	0.145645	0.16668	1
98193	Dcaf8	0.037	0.1296	0.1065	0.043	0.6831	0.0931	0.1096	0.0249	2.88105	0.404524	1.52659	0.393056	1
11812	Apoc1	24.9604	41.7468	28.984	26.375	27.7568	26.6858	30.0474	25.5735	0.901671	0.497291	-0.149328	0.30339	1
26912	Gcat	6.0317	15.1966	20.596	9.9886	3.1486	5.9606	9.4085	3.9809	0.434228	0.0993372	-1.20348	1.00289	1
12929	Crkl	0.058	0	0	0	0	0	0.0508	0.0491	1.72241	0.626831	0.784432	0.20285	1
52469	Coa3	11.1349	9.8244	7.2167	6.8478	13.9626	14.5771	8.3522	4.635	1.18568	0.563201	0.245711	0.249336	1
67994	Mrps11	0.3125	0	0.537	0.8878	0.4892	0	0	0.4372	0.533241	0.415593	-0.90714	0.381331	1
19188	Psme2	2.8741	2.6806	4.7304	2.4159	6.9948	4.42	7.0021	2.2802	1.62956	0.182909	0.704487	0.737764	1
20193	S100a1	2.2211	0.0866	10.9169	2.3018	15.1199	16.3933	0.9816	0.7501	2.14119	0.412624	1.09841	0.384445	1
18117	Emc8	2.787	3.0131	2.9036	1.8593	3.2206	5.3807	3.8271	4.9376	1.64404	0.0327909	0.717246	1.48425	1
216136	Ilvbl	0.7194	0.811	0.7506	0.8223	0.6956	0.7263	0.9385	1.1207	1.12174	0.417609	0.16574	0.37923	1
52637	Cisd1	123.246	280.527	284.767	123.137	266.946	222.199	156.274	213.412	1.05809	0.828745	0.081464	0.081579	1
234407	Glt25d1	2.448	7.5713	1.7803	4.8473	2.9946	7.2778	3.2468	3.3099	1.01094	0.979132	0.0157045	0.00915868	1
433247	Cyp2c68	8.5027	9.1869	5.162	3.5427	4.8891	4.1124	6.9132	4.0076	0.754796	0.337478	-0.405842	0.471755	1
20463	Cox7a2l	0.4236	0.3876	0.3006	0.4267	0.625	0.3406	0.657	0	1.05466	0.900504	0.0767829	0.0455144	1
11776	Ap3d1	0.0215	0.1672	0.4187	0.0134	0	0.1406	0.0209	0.4407	0.970039	0.974374	-0.0438858	0.0112743	1
66658	Ccdc51	1.1494	0.3301	1.5991	0.5795	1.2075	1.0255	0.7546	1.1334	1.12654	0.722632	0.1719	0.141083	1
20493	Slc10a1	1.5354	0.5397	3.0679	1.9517	0.2742	1.7308	0.5214	1.6289	0.585691	0.301149	-0.771789	0.521219	1
80877	Lrba	0.1294	0.1434	0	0.0524	0.0051	0.1389	0.1766	0.0957	1.28014	0.664658	0.356296	0.177402	1
12464	Cct4	9.1141	6.1174	3.6845	6.1094	1.8158	7.0108	8.3146	7.8644	0.999209	0.99798	-0.00114191	0.000878093	1
72535	Aldh1b1	52.427	25.7721	52.9668	35.3503	76.8426	93.5001	57.8387	41.6871	1.62067	0.106998	0.696594	0.970624	1
11837	Rplp0	51.1679	87.8187	45.4816	50.7411	47.6384	70.591	52.7463	59.004	0.977766	0.910081	-0.0324386	0.0409197	1
338367	Myo1d	0.2157	0.1794	0.0226	0.1815	0.0191	0.0348	0.1299	0.0275	0.352637	0.113259	-1.50374	0.945929	1
103711	Pnpo	3.1469	3.2953	1.0103	1.6508	3.168	3.4502	4.0555	3.9196	1.60308	0.0872247	0.680845	1.05936	1
271457	Rab5a	0.7963	1.1559	0.5091	1.1662	0.5595	1.2885	0.4715	0.1302	0.675314	0.355895	-0.566371	0.448678	1
15953	Ifi47	0.2199	2.6554	0.1148	0.1629	0.6018	0.9954	0.6425	0.9953	1.02601	0.976055	0.0370405	0.0105256	1
54645	Gripap1	0.0404	0	0.0157	0.0249	0.0903	0.1916	0.5436	0.0096	10.3099	0.20736	3.36596	0.683276	1
14731	Gpaa1	0.0329	0.4821	0.0467	0.3447	0.063	0	0.0706	0	0.147396	0.181026	-2.76223	0.742259	1
14823	Grm8	0.2437	0.5367	0	0.2261	0	0	0	0.1877	0.186488	0.161223	-2.42285	0.792574	1
268566	Gphn	0.3017	0.4903	0.1139	0.0178	0.197	0.104	3.9856	0.2427	4.90343	0.414353	2.29379	0.382629	1
328035	Fads6	0.884	1.0876	1.1533	1.1957	1.166	0	1.0421	0	0.511063	0.197049	-0.968426	0.705427	1
12505	Cd44	0.1915	0.1738	0.18	0.1209	0.4736	0.3776	0.3169	0	1.75338	0.309577	0.810137	0.509231	1
21763	Tex2	0.0212	0.037	0.0182	0.0299	0.0317	0.0393	0.0386	0.034	1.35089	0.113989	0.433914	0.943137	1
74192	Arpc5l	1.1733	1.9707	0.8897	0.6944	0.1057	0.4571	0.4891	0.0846	0.240371	0.0421583	-2.05666	1.37512	1
103988	Gck	13.2396	14.7806	11.16	11.2376	11.1842	9.3821	9.9709	11.557	0.834908	0.0959236	-0.260312	1.01807	1
73166	Tm7sf2	1.7086	1.6497	0.5778	0.3312	0.191	0.657	0.2441	1.151	0.525649	0.282897	-0.92783	0.548371	1
98221	Eif3m	0.0719	0.0515	0.9777	0.0672	0.9136	0.0802	1.467	0	2.10631	0.474399	1.07472	0.323856	1
66082	Abhd6	0.8224	2.2461	5.3376	1.6252	3.0311	2.1996	1.7991	5.0389	1.2031	0.692738	0.266762	0.159431	1
17380	Mme	0.3808	0.4114	1.3969	1.5064	0.8661	0.3537	0.6282	0.6834	0.684995	0.422805	-0.545834	0.37386	1
71670	Acy3	0.334	1.9846	0.4091	0.3398	0.8985	0.4734	0.7444	0.5159	0.858093	0.809902	-0.220794	0.0915678	1
70789	Kynu	5.4288	5.3503	3.699	3.9626	6.9691	5.7967	7.3904	5.8475	1.41013	0.0209282	0.495823	1.67927	1
67684	Luc7l3	0.2149	0.2991	0.1572	0.1651	0.1777	0.2309	0.2034	0.1839	0.951692	0.78645	-0.0714334	0.104329	1
67892	Coa6	3.64	5.5318	3.7324	1.853	1.481	1.7291	4.0014	2.8428	0.681315	0.2639	-0.553606	0.57856	1
216558	Ugp2	14.341	23.0338	23.7814	36.2983	27.4148	27.7301	19.2619	18.2073	0.950332	0.82548	-0.073497	0.0832933	1
20103	Rps5	41.2207	26.3413	24.54	30.0646	30.913	32.267	24.8187	30.9423	0.973597	0.853208	-0.0386038	0.0689453	1
55944	Eif3d	4.5701	0.1266	4.864	1.7539	5.4505	4.2444	0.1288	4.3913	1.25634	0.673249	0.329229	0.171824	1
99571	Fgg	7.3966	20.0161	7.7497	7.8572	4.8227	12.0433	14.5025	11.1001	0.987192	0.971779	-0.0185976	0.0124325	1
100978	Nfxl1	0.0085	0	0	0	0	0	0	0.2778	32.6824	0.403921	5.03044	0.393704	1
18104	Nqo1	0.2644	0.1831	0.1557	0.0883	1.5168	1.0073	0.3244	0.3872	4.67925	0.108256	2.22628	0.965549	1
16414	Itgb2	0.5346	0.0731	0.5326	0	0.1689	0.6072	0.0797	0.7246	1.38595	0.62705	0.470876	0.202698	1
14251	Flot1	1.2999	1.6666	0.9453	0.7508	1.8027	1.2615	1.0423	0.7091	1.03281	0.904621	0.0465809	0.0435333	1
18475	Pafah1b2	0.1705	0.137	0	0.128	0.4037	0	0.1538	0	1.28014	0.780912	0.356299	0.107398	1
24010	Ik	0.0471	0	0.0501	0.0219	0.0378	0.0154	0.0222	0	0.633081	0.473237	-0.659537	0.324922	1
14198	Fhit	0.1955	0.1883	0.8375	0	0.3413	0.3961	0.1262	0.6524	1.2413	0.743453	0.311852	0.128747	1
110379	Sec13	4.0814	3.1667	2.8893	2.7196	2.7454	5.3677	4.3994	3.7711	1.26652	0.234965	0.340866	0.628997	1
66357	Ostc	14.62	19.2797	16.0452	12.6574	15.2667	15.7117	15.1653	14.1727	0.963485	0.714138	-0.0536653	0.146218	1
19025	Ctsa	0.225	0.3925	0.3089	0.4033	0.321	0.3505	0.3966	0.967	1.5305	0.339039	0.613999	0.469751	1
71609	Tradd	0.9012	0.2178	0	0.1447	0.2048	0.454	0.7997	0.5321	1.57522	0.474091	0.655549	0.324139	1
65114	Vps35	0.882	14.9717	11.511	21.5254	13.7846	25.0154	19.9465	31.088	1.83748	0.122269	0.877727	0.912682	1
27421	Abcc6	0.6038	0.5222	0.815	0.7848	0.4963	0.2917	0.85	0.6129	0.825776	0.423886	-0.276178	0.372751	1
64138	Ctsz	0	1.5023	1.4903	0.8386	1.9673	1.7427	1.4719	1.0112	1.61649	0.211774	0.692865	0.674128	1
12928	Crk	0.0519	0.0654	0.0699	0.0438	0.1309	0.0662	0.0613	0.035	1.27013	0.50858	0.344976	0.293641	1
107227	Macrod1	9.2777	10.7298	6.4501	3.0523	3.8138	6.2657	4.4957	8.5008	0.781975	0.45586	-0.354806	0.341168	1
394434	Ugt1a9	16.4046	21.5915	13.1943	10.9914	21.9306	19.8742	26.7904	21.6034	1.45056	0.0496164	0.536613	1.30437	1
13690	Eif4g2	0.203	0.2778	0.0273	0.1438	0.0469	0.0236	0.0607	0.2239	0.544715	0.330042	-0.876425	0.481431	1
56248	Ak3	49.8841	53.399	64.9057	41.8782	38.0467	47.312	47.8755	48.773	0.866425	0.255902	-0.206854	0.591926	1
14732	Gpam	8.2444	5.895	8.8313	7.7147	5.6018	2.9177	6.6527	3.3787	0.604551	0.0359767	-0.726063	1.44398	1
80911	Acox3	0.5772	0.9524	1.2011	0.7343	1.8013	1.1243	1.2749	1.0057	1.50251	0.100309	0.587375	0.998661	1
94181	Nans	0	0.0848	0	0.0367	0.1544	0.0799	0.0667	0.1527	3.73416	0.0364748	1.90078	1.43801	1
70337	Iyd	16.5596	23.5859	25.9935	16.528	30.656	25.5049	20.7008	20.2395	1.17461	0.334867	0.232178	0.475128	1
17904	Myl6	28.375	32.3163	19.0413	30.4925	33.8568	38.4961	18.2413	28.4079	1.07963	0.693025	0.110534	0.159251	1
20115	Rps7	7.6875	11.462	10.4042	8.9323	9.7336	13.7327	9.1558	9.8026	1.10234	0.49119	0.140571	0.30875	1
103149	Upb1	0.1206	0.3462	0.2212	0	0	0	0.0337	0.7234	1.10044	0.932923	0.138075	0.0301541	1
15212	Hexb	0.4671	0.761	2.2394	0.3447	0.4557	1.4231	0.3275	2.0724	1.12237	0.852918	0.166549	0.069093	1
77407	Rab35	3.8856	30.4196	15.2789	15.7656	20.1957	11.0096	22.643	7.2634	0.935149	0.877633	-0.096732	0.0566868	1
13202	Ddt	77.8956	77.8184	96.7115	77.3117	103.449	71.9085	103.372	78.6704	1.08389	0.501039	0.116225	0.300128	1
68089	Arpc4	3.0071	2.9635	1.4537	2.2913	1.939	3.4013	2.5084	2.3947	1.05433	0.790989	0.0763197	0.10183	1
17194	Mbl1	0.8172	0.3965	0.6339	6.5073	1.0448	1.3731	1.1598	5.3471	1.06821	0.939951	0.0951973	0.026895	1
105732	Fam83h	0.0063	0	0	0	0	0	0	0.0188	2.98413	0.565561	1.57731	0.247521	1
68646	Nadk2	11.7214	12.4069	14.5591	10.8015	17.7674	18.0513	15.5264	13.1937	1.30411	0.0387777	0.383062	1.41142	1
66642	Ctnnbl1	0.0577	0	0	0.0304	0	0	0.0782	0	0.887628	0.921506	-0.171973	0.0355017	1
11657	Alb	205.272	210.537	203.251	269.178	203.894	209.797	241.13	222.468	0.987672	0.884404	-0.0178964	0.0533492	1
110265	Msra	10.2206	10.3274	14.6488	14.6474	21.0188	16.8643	20.3501	13.9623	1.44842	0.0378291	0.534483	1.42217	1
193742	Abhd16a	0.679	1.505	1.9747	1.4059	1.8947	1.7227	1.0337	0.7366	0.96821	0.912152	-0.0466085	0.0399327	1
66075	Chchd3	25.1359	59.3967	30.2428	53.3183	53.7345	29.7375	20.6958	67.0639	1.01867	0.955985	0.0266842	0.0195491	1
192653	Ttc36	8.1915	14.775	6.5677	5.6464	5.8286	3.5444	3.9938	5.7191	0.542512	0.144239	-0.882273	0.840918	1
68472	Tmem126b	0.9448	0.9831	0	0.7042	0	0	0.8731	0	0.331712	0.212942	-1.592	0.671738	1
15384	Hnrnpab	1.0042	1.6364	1.9008	2.3893	3.169	2.3965	2.0918	1.6548	1.3436	0.216092	0.426105	0.665362	1
64657	Mrps10	0.3361	0.4399	1.0761	0.171	0.7334	0.5739	0.5764	0.3343	1.09634	0.831376	0.132692	0.0802027	1
110109	Nop2	0.0734	0.715	0.0205	0.0791	0	0.0759	0.6479	0.5231	1.40417	0.710331	0.489714	0.148539	1
64384	Sirt3	0.4674	0.4688	0.6129	0.4221	0.564	0.6408	0.5476	0.3647	1.07402	0.631072	0.103015	0.199921	1
56356	Gltp	0.2305	7.4962	0	0.1625	0.197	5.1505	0.2432	5.24	1.37285	0.764163	0.457176	0.116814	1
269437	Plch1	0.0384	0.0783	0.0529	0.0517	0.0808	0.0673	0.0921	0.0658	1.38274	0.0914805	0.467528	1.03867	1
17252	Rdh11	4.8816	4.4935	2.6508	3.3405	1.8447	1.9979	1.8032	1.6008	0.471587	0.0274176	-1.0844	1.56197	1
66141	Ifitm3	1.7571	0	0.214	0	2.1918	6.3072	1.4029	3.7471	6.92456	0.0672957	2.79172	1.17201	1
12631	Cfl1	19.2292	21.3507	9.9782	18.0069	19.8192	30.3849	25.1383	14.306	1.3075	0.266446	0.386806	0.574391	1
26894	Cops7a	0	0.0305	0.0285	0	0	0	0.0478	0.0755	2.08983	0.475395	1.06339	0.322946	1
69683	Emc10	2.344	2.3731	3.5848	2.482	3.1485	0.7735	2.9419	2.5281	0.870928	0.598807	-0.199375	0.222713	1
14085	Fah	33.2878	40.0082	31.4495	36.2638	25.0776	33.2134	32.6146	31.921	0.871053	0.138607	-0.199167	0.858215	1
12995	Csnk2a1	6.6471	6.4306	5.2926	3.8916	5.466	5.7188	6.3963	5.0126	1.0149	0.910489	0.0213438	0.0407254	1
66121	Chchd1	1.7159	1.6889	2.8546	1.329	0	2.4561	1.9486	1.9587	0.838569	0.650792	-0.253998	0.186558	1
94062	Mrpl3	0.2223	0.0912	0.3848	0.1364	0.2612	0.2729	0.2126	0.181	1.11142	0.751707	0.152401	0.123951	1
11637	Ak2	96.8484	104.353	78.6961	67.7684	49.0582	47.0263	51.2002	65.1041	0.610899	0.018968	-0.710994	1.72198	1
11757	Prdx3	38.9287	25.3922	88.1471	36.8498	91.2493	73.9328	71.6081	49.9849	1.51478	0.195705	0.59911	0.708398	1
19935	Mrpl23	3.4504	3.1279	4.1164	2.9513	3.2272	2.7472	3.4582	2.5113	0.875267	0.253455	-0.192204	0.596098	1
12352	Car5a	10.2523	7.176	8.6269	7.3945	14.0467	4.4283	9.1318	4.5333	0.960849	0.898455	-0.0576189	0.0465035	1
97541	Qars	0.0349	0.2958	0	0.0353	0.0672	0.0682	0.0888	0	0.612568	0.64873	-0.707057	0.187936	1
75705	Eif4b	0.0475	0	0.012	0.3357	0.3006	0	0.0317	0.0805	1.04453	0.967845	0.06286	0.0141942	1
67375	Qprt	2.5648	1.0814	12.7564	1.745	2.369	15.7946	13.2085	16.7304	2.65063	0.134022	1.40633	0.872823	1
110446	Acat1	278.765	278.318	460.114	179.002	347.289	269.701	388.663	192.328	1.00149	0.995339	0.00214797	0.00202909	1
71955	Ist1	0.4529	0.1255	0.0346	0.0549	0.1224	0.1508	0	0.1128	0.577931	0.533553	-0.791031	0.272823	1
209186	Acnat2	4.0722	8.6716	4.4397	2.8327	5.735	6.6052	4.6824	4.1824	1.05939	0.839957	0.0832364	0.0757427	1
20741	Sptb	1.2127	0.2303	0.3857	1.6105	0.9476	0.3917	0.0616	0.6725	0.602873	0.412922	-0.730075	0.384132	1
67671	Rpl38	85.4808	145.345	64.386	75.5015	64.7016	109.896	59.4003	164.857	1.07591	0.825552	0.105557	0.0832557	1
18073	Nid1	0.1508	3.4764	2.0446	0.0255	0.5584	2.3138	2.2972	0.1564	0.934794	0.929545	-0.0972801	0.0317294	1
17025	Alad	0.301	1.9266	0.9753	1.1334	1.0833	0.4391	2.4089	0.5308	1.02901	0.957461	0.0412583	0.0188789	1
72748	Hdhd3	10.8208	1.8013	1.7377	4.7036	19.4637	8.0572	2.0474	3.7711	1.74887	0.462792	0.806423	0.334614	1
11972	Atp6v0d1	1.3135	2.3481	1.8282	2.8741	3.5458	2.8586	2.5963	1.5264	1.25864	0.3547	0.33186	0.450139	1
57317	Srsf4	0.1612	0.2373	0	0.3652	0	0.2482	0.1044	0.1755	0.691502	0.55199	-0.532195	0.258068	1
18643	Pfn1	29.7154	42.7394	29.8566	48.9227	65.2341	55.5473	70.8818	32.0378	1.47917	0.127951	0.564788	0.892957	1
56199	Abcb10	1.0401	1.271	0.8844	0.9172	0.719	0.4438	1.011	0.6484	0.686216	0.0734304	-0.543266	1.13412	1
67397	Erp29	7.0087	5.6862	3.1101	6.4928	6.0004	7.8612	4.9195	5.9439	1.10885	0.590097	0.149069	0.229077	1
67307	Pbld2	7.9956	12.0649	9.8344	6.3191	10.803	6.5491	15.1123	9.1681	1.14962	0.559891	0.201163	0.251897	1
22352	Vim	41.969	53.3178	17.3148	23.3712	47.0936	33.2634	45.29	26.6007	1.11969	0.691126	0.163102	0.160443	1
544963	Iqgap2	4.168	7.7616	4.2352	3.5598	3.8115	5.0481	4.7759	4.2916	0.90887	0.677825	-0.137854	0.168882	1
433653	Gm5549	0.1904	0.2236	0	0.2027	0	0.2017	0.1759	0	0.612291	0.45823	-0.70771	0.338917	1
18984	Por	47.0705	52.5143	41.1285	38.3273	41.6874	29.0312	44.6963	39.9843	0.867955	0.251426	-0.204308	0.599589	1
22099	Tsn	0	0	0	0.1387	0.2967	0.2427	1.362	0.9313	20.4232	0.085725	4.35214	1.06689	1
56347	Eif3c	0.6015	1.0841	0.4554	0.7854	0.3279	0.6722	1.238	0.916	1.07781	0.817771	0.108101	0.0873684	1
68342	Ndufb10	76.3184	78.876	111.377	59.4819	84.0788	77.5224	80.1539	84.3515	1.00016	0.999097	0.000237588	0.000392316	1
27060	Tcirg1	0.2059	1.5076	0.0719	0.0751	0.5991	0.8638	0.9343	3.1177	2.9642	0.238206	1.56764	0.623046	1
19291	Purb	0.3694	0.3504	0	0.0533	0.0382	0.2244	0.121	0.3901	1.00078	0.999069	0.00111924	0.000404539	1
20848	Stat3	4.4629	0.9234	0.2502	0.3188	0.373	0.6188	0.8397	4.5042	1.06388	0.948081	0.0893298	0.0231544	1
74325	Cltb	0.6494	0	0	0.7126	0	0.971	0.1953	1.6633	2.07753	0.435929	1.05487	0.360584	1
66882	Bzw1	0.7658	1.2264	0.5897	0.3263	0.199	0.4979	1.5139	0.4103	0.901279	0.844908	-0.149954	0.0731908	1
20014	Rpn2	36.1922	55.7402	44.4838	36.562	38.4809	48.5958	38.2388	41.817	0.966206	0.790223	-0.0495979	0.10225	1
19193	Pipox	57.4522	89.5081	76.386	57.1385	63.4517	54.4772	71.4472	76.4545	0.947754	0.707816	-0.0774154	0.150079	1
56403	Syncrip	1.8522	1.5168	1.8942	1.0269	0.8782	1.3218	1.0238	2.5943	0.924961	0.800209	-0.112535	0.0967968	1
19766	Ripk1	0.0184	0.0448	0.0119	0	0.0138	0	0	0	0.183755	0.207185	-2.44414	0.683641	1
12122	Bid	0.3732	0.6465	0.4622	0.4628	0.6724	0	0.5189	0.4936	0.866406	0.700361	-0.206885	0.154678	1
20751	Spr	9.1432	7.5326	8.4599	10.9981	14.4593	14.7495	16.1733	6.1072	1.42496	0.192619	0.510924	0.715301	1
107732	Mrpl10	0.1398	0.1498	0.3995	0.0794	0.4513	0.183	0.2281	0.1431	1.30839	0.570685	0.387796	0.243604	1
97998	Deptor	0.5792	0.6406	0.4785	1.0852	0.2085	0.2326	0.5207	0.633	0.572948	0.134782	-0.803525	0.870369	1
22258	Usp4	0.0679	0.0753	0	0	0	0.1072	0.0817	0.0486	1.65852	0.477007	0.729896	0.321476	1
11767	Ap1m1	1.7348	0.4091	0	4.3088	1.83	3.9278	3.5834	0.0567	1.45643	0.597003	0.542435	0.224023	1
230895	Vps13d	0.0974	0.3182	0.0733	0.0063	0.0409	0.0166	0.0145	0.2857	0.722334	0.727892	-0.469261	0.137933	1
15483	Hsd11b1	140.227	86.8826	54.1897	109.704	70.1973	53.6688	73.9479	58.6539	0.655923	0.160165	-0.608402	0.795431	1
67474	Snap29	0	0.9671	5.7546	4.4974	0	0.0632	0	0.2591	0.0287278	0.142535	-5.12141	0.846078	1
68631	Cryl1	0.1413	0.0906	0	0	0.2432	0.1596	0.2835	0.2465	4.02242	0.00827976	2.00806	2.08198	2
11611	Agxt	20.7174	18.7227	20.4513	16.4778	24.4608	20.3822	16.0438	18.5106	1.03965	0.7251	0.0561009	0.139602	1
16905	Lmna	37.167	48.7334	49.4567	16.4253	39.9603	52.5246	36.8233	24.5433	1.01363	0.958973	0.019534	0.0181936	1
338366	Mia3	1.0295	1.0396	1.2492	0.6854	0.7997	1.7151	1.4247	1.2548	1.29737	0.242316	0.375595	0.615618	1
15458	Hpx	3.8561	11.2894	3.3345	10.7286	9.4757	15.7399	11.2577	11.0887	1.62836	0.129271	0.703416	0.888497	1
84095	Pi4k2a	0.03	0.0864	0.046	0.0985	0.0241	0.1234	0.2113	0.0404	1.53009	0.495919	0.613615	0.30459	1
12237	Bub3	0.561	0.1413	0.1598	12.4493	20.911	18.015	16.0526	0.1756	4.14338	0.116376	2.05081	0.934137	1
20641	Snrpd1	0.4471	0.5254	0	0.4503	0.2138	0.3556	0.3679	0.2335	0.822884	0.64681	-0.281238	0.189223	1
11750	Anxa7	1.6771	9.6485	2.0117	4.2414	16.3244	12.6401	8.5531	11.2381	2.77357	0.0195231	1.47174	1.70945	1
66691	Gapvd1	0.0138	0.0203	0	0.0115	0.0204	0.0187	0.0161	0	1.21053	0.717042	0.275634	0.144455	1
22343	Lin7c	0.0839	1.7353	0.739	0	0.1033	1.9752	0.6161	0.7682	1.35361	0.702154	0.43681	0.153567	1
67417	Ears2	0.0611	0.4536	0.0948	0	0.3994	0.0251	0	0.1283	0.906973	0.921108	-0.140869	0.0356896	1
20916	Sucla2	23.0569	34.6157	19.6203	16.0835	18.0801	23.7915	16.0895	21.0729	0.846402	0.456621	-0.240585	0.340444	1
16776	Lama5	0.1412	0.1717	0.1058	0	0	0.1305	0.2107	0.107	1.07046	0.901932	0.0982257	0.0448264	1
68796	Tmem214	0.8353	0.947	1.3489	0.8726	0.8895	0.9427	0.7327	0.4821	0.761027	0.179467	-0.39398	0.746015	1
14629	Gclc	2.0591	2.4028	2.8838	4.3768	6.5651	3.8381	9.7561	3.4222	2.01164	0.133697	1.00838	0.873877	1
104923	Adi1	1.2483	0.8012	1.3612	0.5433	0.6386	0.2345	0.5959	0	0.371523	0.0460521	-1.42848	1.33675	1
69780	Smap2	0.207	0	0.2196	0	0.2166	0.1448	0.2059	0	1.32982	0.673427	0.411228	0.17171	1
380959	Alg10b	0.0123	0.1587	0.3169	0.1369	0.1849	0.124	0.2625	0	0.914533	0.87836	-0.128893	0.0563276	1
242585	Slc35d1	0.7655	0.7087	0.7214	0.9435	0.8368	0.2943	0.5183	0.1531	0.574209	0.106916	-0.800352	0.970958	1
654795	Sdr39u1	0.3823	0.2461	0.5954	0.2046	0.751	0.3939	1.2241	0.4441	1.96941	0.170901	0.977761	0.767256	1
76299	Erp44	5.8763	11.6747	8.3834	7.6905	6.3549	6.1477	3.7304	5.51	0.646634	0.0867774	-0.628979	1.06159	1
99237	Tm9sf4	0.0522	1.0396	0.1718	0.5304	0.3488	0.3767	0.2992	0.6868	0.954013	0.935306	-0.0679186	0.0290462	1
17448	Mdh2	287.101	317.215	486.149	270.18	408.414	413.179	296.367	313.887	1.05233	0.772664	0.0735867	0.112009	1
59026	Huwe1	0.0069	0.0213	0.0085	0.01	0.0151	0.012	0.0267	0.0084	1.33191	0.480123	0.413492	0.318648	1
67878	Tmem33	4.698	5.3455	4.0555	6.6296	7.2294	5.1764	8.9273	2.8161	1.16502	0.581797	0.220353	0.235229	1
208194	Exog	0.0525	0	0	0	0.0473	0	0.3913	0	8.35429	0.383862	3.06252	0.415825	1
97165	Hmgb2	1.9103	2.1705	1.8557	1.1931	1.2591	6.2102	1.3782	1.9491	1.51433	0.496896	0.598684	0.303735	1
272589	Tbcel	0.9033	1.4121	1.6771	0.6042	1.6029	1.2282	1.4689	0.1505	0.968195	0.932024	-0.0466311	0.030573	1
73137	Prrc1	0.9726	0.6256	0.1549	0.6557	0.3028	0.5149	0.6494	0.5151	0.822899	0.591119	-0.281212	0.228325	1
17113	M6pr	0.7782	0.6636	0.4435	0.3998	0.7017	1.4294	1.1136	0.4516	1.61757	0.207169	0.693825	0.683676	1
26394	Lypla2	0.3989	0.6824	1.0354	0.7445	1.252	0.4398	0.6101	0.1517	0.857542	0.719337	-0.22172	0.143068	1
52530	Nhp2	0.3724	0.3796	0	0.3796	0	0.3377	0	0.3517	0.609226	0.450997	-0.714951	0.345826	1
108664	Atp6v1h	1.5921	0.2488	1.9972	0.1199	1.8922	0.2609	0.2014	0.1677	0.637241	0.591579	-0.650089	0.227987	1
329421	Myo3b	0.0386	0.0322	0	0.0323	0.0209	0	0	0	0.202716	0.100265	-2.30247	0.998852	1
20430	Cyfip1	4.7878	0.7316	0.2272	4.6505	0.2124	0.6728	0.2962	0.1435	0.12743	0.161749	-2.97223	0.791158	1
109672	Cyb5	846.188	868.658	923.018	727.818	883.059	648.992	880.61	774.283	0.946894	0.543184	-0.0787251	0.265053	1
27397	Mrpl17	7.795	0	4.6384	2.3616	5.089	0.9335	1.4058	0.2276	0.517465	0.408495	-0.950466	0.388813	1
66388	Cutc	0.1204	0.2229	0.1006	0.2345	0.4482	0.3368	0.5372	0	1.949	0.268152	0.962732	0.571619	1
11938	Atp2a2	8.8407	9.7905	6.0763	7.0172	8.2316	9.4625	6.909	10.0335	1.09179	0.531106	0.126691	0.274819	1
14874	Gstz1	43.2219	40.2614	48.4482	49.5203	42.736	28.3153	53.0896	41.9943	0.915589	0.526302	-0.127229	0.278765	1
12988	Csk	0.0501	0.1063	0	0.125	0.1325	0	0.1195	0.0224	0.975124	0.969548	-0.0363418	0.0134308	1
67623	Tm7sf3	0.0312	0	0	0	0	0.073	0	0	2.33974	0.625973	1.22635	0.203445	1
76467	Msrb2	0.195	0	0.1706	4.1961	6.8719	3.738	0	0	2.32587	0.472798	1.21777	0.325324	1
217370	BC017643	0.2385	0.4308	0.2857	0.0425	0.6681	0	0	0	0.669774	0.678099	-0.578253	0.168707	1
13113	Cyp3a13	18.2785	22.0769	13.7504	13.1933	14.8346	15.6504	17.3894	14.5941	0.928222	0.612983	-0.107458	0.212552	1
56695	Pnkd	0.2352	0.3001	0.2745	0	0.229	0	0	0	0.282786	0.15747	-1.82222	0.802802	1
11566	Adss	0.054	0.8259	0	0	0.0827	0	3.2022	0.062	3.80373	0.497936	1.92741	0.302826	1
68135	Eif3h	3.3	3.9563	2.8655	2.8713	2.5005	3.5012	2.8769	6.9556	1.21866	0.542904	0.285298	0.265277	1
16653	Kras	2.8908	3.0343	2.3623	2.9268	2.9392	3.9864	3.0071	0	0.885725	0.737144	-0.175069	0.132448	1
68347	0610011F06Rik	1.9584	5.6397	3.0291	3.8397	2.886	5.4647	7.1125	5.4368	1.44468	0.218359	0.530747	0.660828	1
24061	Smc1a	0.2871	0.0575	0.0193	0.0425	0.0214	0.5108	0.8767	0.0469	3.58219	0.295017	1.84084	0.530153	1
11520	Plin2	27.4389	35.4858	21.7797	25.67	10.5799	6.9665	10.2128	14.4549	0.382463	0.00443302	-1.38661	2.3533	2
69773	1810026J23Rik	0.8221	1.0011	7.5259	0.2655	0.5818	0.7662	0.6407	0.7506	0.28491	0.39003	-1.81142	0.408903	1
208643	Eif4g1	1.5248	3.9328	2.7	1.805	3.7509	2.9064	2.4966	2.3386	1.15356	0.569738	0.206098	0.244325	1
19179	Psmc1	0.6414	1.4078	0.5876	0.5557	1.1522	1.1352	1.0399	0.9693	1.34584	0.27052	0.428509	0.567801	1
23943	Esyt1	0.331	1.1938	0.2467	0.7152	0.3731	0.3084	0.2837	0.2471	0.487514	0.23727	-1.03649	0.624756	1
66427	Cyb5b	24.2536	52.4439	44.62	36.7495	43.5164	41.7087	36.9087	48.1372	1.07721	0.661365	0.107297	0.179559	1
117591	Slc2a9	1.7363	1.7611	1.981	1.0266	3.0122	1.9099	1.6755	1.2949	1.2133	0.451654	0.278933	0.345194	1
80898	Erap1	3.0531	3.5614	3.0254	3.1215	3.5849	2.8711	2.4845	3.0538	0.939889	0.497398	-0.0894376	0.303296	1
13909	Ces3b	16.8627	16.4184	18.7018	55.9285	22.0755	29.3196	26.0663	26.8333	0.966485	0.931909	-0.0491814	0.0306263	1
27376	Slc25a10	34.1011	30.1944	46.1692	36.7527	59.6779	36.0578	51.1126	41.8003	1.28143	0.154372	0.357753	0.811432	1
72265	Tram1	6.0044	6.9721	3.0574	3.1571	4.2348	5.5282	5.8551	4.3702	1.04155	0.862116	0.0587259	0.0644342	1
16424	Itih1	0.718	0.1409	0	0.2611	0.0493	0.7416	1.6184	0.6899	2.76714	0.23383	1.4684	0.631099	1
66314	Tpd52l2	4.7055	8.335	0.7608	6.1752	6.3238	7.6885	2.1997	5.3036	1.07705	0.852678	0.107079	0.0692151	1
19230	Twf1	1.4786	0.1299	1.2872	1.3999	1.3331	0.7736	0.1226	0.1449	0.552705	0.306064	-0.855418	0.514187	1
11370	Acadvl	86.2339	110.935	109.803	52.8019	104.98	97.8086	100.917	67.166	1.03085	0.870137	0.0438281	0.0604122	1
80280	Cdk5rap3	0.2529	0.2938	0.2037	0.2205	0.3967	0.4514	0.2458	0.1906	1.323	0.298302	0.403812	0.525343	1
231691	Sds	15.5552	33.8729	7.371	9.846	18.5168	26.5012	18.1163	11.1317	1.11435	0.790523	0.156203	0.102086	1
68219	Nudt21	0.2745	0.379	0.1393	0.2888	0.125	0.3529	0.2007	0.0759	0.697578	0.337011	-0.519574	0.472355	1
77006	Ddrgk1	0.5345	1.0903	0.4005	0.6654	0.3239	1.2287	0.941	0.3713	1.06474	0.87638	0.0905032	0.0573076	1
66902	Mtap	0.1326	0	0.0871	0.0266	0.151	0.1474	0.208	0.1191	2.53959	0.0429317	1.34459	1.36722	1
54683	Prdx5	118.255	127.619	163.863	136.851	139.598	149.21	136.822	114.563	0.988302	0.900891	-0.0169757	0.0453279	1
68607	Serhl	0.3903	0.4455	0.9746	0.3415	0.7596	0.3927	0.5019	0.6149	1.05446	0.868007	0.0765092	0.0614766	1
22384	Eif4h	1.3921	3.8874	1.5836	0.8894	2.5876	0.969	1.4908	2.094	0.921174	0.848085	-0.118455	0.0715604	1
17772	Mtm1	0.0208	0	0	0.0619	0.1105	0.0936	0.0446	0.0318	3.39178	0.0870621	1.76204	1.06017	1
214403	Gm4788	0	0.7247	0.1328	0	0	0	0	0.5268	0.614344	0.717721	-0.702881	0.144044	1
217057	Ptrh2	7.2758	7.6611	7.6444	6.1789	7.8703	12.0303	7.8462	9.8739	1.30808	0.108807	0.387453	0.963343	1
17159	Man2b1	6.1866	6.1194	0	5.8064	7.7604	0.0615	0.1268	0.0452	0.44135	0.342692	-1.18001	0.465095	1
14645	Glul	168.562	205.794	154.963	198.648	70.2079	85.3987	147.382	188.771	0.675525	0.119395	-0.565919	0.923013	1
13828	Epb4.2	0.0729	0	0	0.116	0	0.0828	0.0201	0.0624	0.875066	0.870161	-0.192536	0.0604006	1
26445	Psmb2	0.3295	0.3356	0.9804	0.3604	1.6202	0.8629	0.795	0.3353	1.80139	0.252937	0.849107	0.596988	1
71679	Atp5h	147.02	164.019	189.686	125.064	160.494	117.047	115.112	108.959	0.801568	0.13741	-0.319102	0.86198	1
75909	Vmp1	0.459	1.1275	1.1817	0.5671	0.4918	0	0.3432	0.1813	0.30471	0.0451686	-1.71449	1.34516	1
66445	Cyc1	69.5865	127.512	105.426	71.6917	92.9365	114.589	75.9406	79.1107	0.968897	0.867016	-0.045585	0.0619731	1
212114	Nhlrc3	0.0364	0	0	0	0	0.9282	0.0935	0.0743	30.1099	0.313133	4.91217	0.504272	1
56615	Mgst1	3544.2	5374.51	4434.68	4745.27	4478.07	4948.07	4671.89	4765.76	1.04228	0.656327	0.0597371	0.18288	1
12607	Cebpz	0.0589	0	0	0	0	0.1093	0	0	1.85569	0.702956	0.891954	0.153072	1
18816	Serpinf2	0.0868	0.9706	0.1096	0.1865	0.1669	0.1222	0.0643	0.0963	0.33225	0.365027	-1.58966	0.437675	1
69617	Pitrm1	0.818	0.7734	4.3293	0.8983	1.3605	4.0596	4.3413	1.1318	1.59748	0.437296	0.675796	0.359224	1
70451	Dhrs13	0.2297	0	0.2742	0	0	0.1444	0	0	0.286565	0.328147	-1.80307	0.483932	1
15983	Ifrd2	0	0.0663	0	0	0	0.0554	0	0	0.835596	0.903854	-0.259123	0.0439017	1
68563	Dpm3	1.4906	2.0092	1.7601	1.4605	2.0302	2.2848	0.7972	2.1583	1.08186	0.72798	0.113507	0.137881	1
192986	Cyb5d2	1.0346	0.1104	0.7809	0	0	0	0.6504	0	0.337712	0.335819	-1.56613	0.473895	1
17718	ND3	6.2704	0	8.0094	5.1602	8.0373	0	4.8735	0	0.664136	0.556417	-0.59045	0.2546	1
103963	Rpn1	45.0089	58.7686	45.8451	38.5369	58.1831	40.6143	38.7606	45.964	0.975353	0.855324	-0.0360031	0.0678694	1
319277	A230046K03Rik	0.1297	0.1085	0.0058	0.0185	0.0398	0.3084	0.0091	0.0294	1.47314	0.708422	0.558897	0.149708	1
12269	C4bp	0.2163	0	0	0	0.0325	0.1307	0	0	0.754508	0.840053	-0.406393	0.0756935	1
30934	Tor1b	0.0599	0.0617	0	1.2491	0.9101	0.3311	1.1686	0.0412	1.78814	0.523335	0.838458	0.28122	1
16852	Lgals1	6.732	14.0263	11.6488	13.6128	36.2042	23.3376	31.7741	26.5975	2.56223	0.00305822	1.3574	2.51453	2
668173	Pex10	0.5681	0.7345	0.4607	0.3917	0.7387	0.4077	0.553	0.5553	1.04626	0.813101	0.0652476	0.0898557	1
235072	Sept7	0.0669	0.2485	0	0.1376	0.074	0.056	0.1395	0.0959	0.806623	0.717728	-0.310034	0.14404	1
66968	Plin5	0.8895	0	0.0443	0.0888	0.0916	0.0771	0.0384	0.0332	0.234989	0.424791	-2.08933	0.371825	1
226519	Lamc1	0.8401	1.7488	0.1781	0.125	0.3772	1.0325	0.375	0.3392	0.734405	0.666171	-0.445352	0.176414	1
319876	Cobll1	0.0242	0.0421	0.1543	0.0268	0.0215	0.1569	0.0284	0.0367	0.984236	0.983312	-0.0229237	0.00730883	1
26874	Abcd2	0.5015	0.3539	1.8577	0.1911	1.5181	0.5872	0.5632	3.1873	2.01632	0.355384	1.01173	0.449303	1
67075	Magt1	1.2694	2.367	3.137	1.1629	2.12	3.0727	3.0683	1.9883	1.29145	0.345242	0.368987	0.461877	1
22017	Tpmt	4.4452	1.1272	1.2688	3.5074	1.1526	1.0652	1.159	4.6837	0.778898	0.654094	-0.360494	0.18436	1
64659	Mrps14	1.1787	3.4984	3.5872	1.0306	1.4389	0.8399	1.0128	1.3295	0.497165	0.195711	-1.0082	0.708384	1
12401	Serpina6	0	0.1412	0.0723	0	0.0393	0	0	0.0572	0.451991	0.470773	-1.14564	0.327188	1
14873	Gsto1	2.7929	4.1821	21.4641	8.1849	7.9387	3.743	6.593	0.691	0.517849	0.389253	-0.949397	0.409768	1
16922	Phyh	15.9852	22.4098	24.5505	22.675	24.7914	19.2128	35.1016	37.3047	1.35961	0.172726	0.443193	0.762641	1
328417	Parp4	0.0528	0.1821	0.1828	0.018	0.021	0.8976	0.0838	0.0635	2.44641	0.513227	1.29067	0.289691	1
14356	Timm10b	2.2235	1.4323	1.8735	1.6469	3.401	3.4576	1.4809	1.8602	1.42132	0.241319	0.507235	0.617408	1
170731	Mfn2	1.6133	0.9097	4.0824	0.2732	0.3469	0.7907	3.8253	0.987	0.864987	0.846569	-0.20925	0.0723374	1
26426	Nubp2	0	0.2365	0	0.1158	0	0.337	0.1643	0.2497	2.13171	0.319482	1.09201	0.495553	1
76192	Abhd12	0.4977	0.6266	0.472	0.3827	0.6566	0.5824	0.7922	0.4903	1.27413	0.148851	0.349511	0.827249	1
17096	Lyn	0.3807	0.2182	0.1086	0.0845	0.0606	0.4964	0.0824	0.4282	1.34798	0.625204	0.430799	0.203979	1
74370	Rptor	0.0112	0.0094	0	0	0	0.0071	0.0054	0	0.606796	0.589561	-0.720716	0.229471	1
57279	Slc25a20	38.1713	30.4454	41.7781	24.5837	49.9167	39.4378	37.4237	36.0762	1.20652	0.213142	0.270853	0.67133	1
64143	Ralb	1.2707	1.7323	1.6637	1.0874	1.5441	1.3286	1.3355	1.0806	0.919136	0.550449	-0.12165	0.259283	1
59069	Tpm3	50.6921	56.1471	43.2032	38.5978	26.549	36.8264	35.583	45.913	0.767977	0.0964514	-0.380864	1.01569	1
94040	Clmn	0.0331	0.0586	0.0242	0.0407	0	0.0356	0	0.5087	3.47573	0.493328	1.79732	0.306864	1
70533	Btf3l4	2.9103	6.8076	3.9583	2.7225	2.098	4.0688	0.8274	6.6288	0.830737	0.676571	-0.267537	0.169687	1
[truncated: 1,394 more rows]

## Sheet: C3 vs DMSO changed proteins
Genes	Symbol	D1	D2	D3	D4	E1	E3	E4	E4	Fold change	P value	log2FC	-lgP value	Direction
27404	Abca8b	0.0385	0.046	0.0532	0.0617	0	0	0.0262	0	0.131394	0.00234093	-2.92803	2.63061	down		C3 versus DMSO
67996	Srsf6	1.1722	1.0706	0.9668	1.255	0	0	0.4032	0.203	0.135779	0.000346091	-2.88067	3.46081	down		Down proteins		Up proteins
67441	Isoc2b	0.6643	0.4819	0.3242	0.5317	0.1732	0	0	0.1567	0.164777	0.00377739	-2.60141	2.42281	down		GeneID	Symbol	GeneID	Symbol
103172	Chchd10	2.3634	1.5584	1.6102	1.6757	0.4953	0.366	0.3066	0.9338	0.291591	0.00209154	-1.77798	2.67953	down		27404	Abca8b	12492	Scarb2
11520	Plin2	27.4389	35.4858	21.7797	25.67	10.5799	6.9665	10.2128	14.4549	0.382463	0.00443302	-1.38661	2.3533	down		67996	Srsf6	80285	Parp9
66302	Rmdn1	6.6422	7.6636	5.3698	7.6367	2.6806	1.9593	3.3346	3.1683	0.407977	0.00155266	-1.29344	2.80892	down		67441	Isoc2b	11843	Arf4
30055	Timm13	123.248	183.231	115.147	147.074	52.0003	53.8034	75.2967	70.3705	0.442186	0.00910749	-1.17728	2.0406	down		103172	Chchd10	231510	Agpat9
18194	Nsdhl	4.5054	5.6246	3.7681	5.4084	1.4069	1.5589	3.2378	2.6988	0.461109	0.00558699	-1.11682	2.25282	down		11520	Plin2	14964	H2-D1
14268	Fn1	5.3759	4.7979	4.4234	3.1102	1.7096	3.0694	1.5576	1.9812	0.469736	0.00895642	-1.09008	2.04787	down		66302	Rmdn1	13849	Ephx1
211389	Suox	11.8072	18.2351	12.0194	14.3458	5.3772	6.7455	4.7237	9.7973	0.472343	0.0084542	-1.08209	2.07293	down		30055	Timm13	14862	Gstm1
																18194	Nsdhl	14864	Gstm3
12492	Scarb2	4.5616	7.0356	5.1526	5.3727	11.1246	10.404	8.826	8.9425	1.77634	0.0014585	0.828908	2.83609	up		14268	Fn1	14870	Gstp1
80285	Parp9	1.4867	1.3605	1.3004	0.7418	2.4229	2.1387	2.3662	1.7987	1.78478	0.00474672	0.835746	2.32361	up		211389	Suox	20846	Stat1
11843	Arf4	4.0139	4.571	4.2266	2.9783	8.7752	5.9513	6.825	8.2884	1.88982	0.00641938	0.91825	2.19251	up				59027	Nampt
231510	Agpat9	0.0591	0.0204	0.0583	0.0504	0.0835	0.0841	0.0893	0.1103	1.95112	0.00863217	0.964299	2.06388	up				68312	Gstm7
14964	H2-D1	3.9709	6.0774	8.3408	5.6122	12.0108	12.493	9.5822	15.392	2.06147	0.00624199	1.04367	2.20468	up				20288	Msr1
13849	Ephx1	24.557	19.568	30.1106	43.9602	58.6933	66.4686	70.787	48.6189	2.06918	0.00460173	1.04906	2.33708	up				16852	Lgals1
14862	Gstm1	504.608	364.454	525.201	433.415	946.546	893.238	1230.28	770.724	2.10146	0.00933334	1.07139	2.02996	up				21356	Tapbp
14864	Gstm3	124.568	70.5349	98.6102	93.2489	198.621	242.266	233.148	169.052	2.17873	0.00209216	1.12349	2.67941	up				14863	Gstm2
14870	Gstp1	35.4931	26.4206	33.0339	77.8912	84.4749	105.98	114.145	92.9095	2.29988	0.00978162	1.20156	2.00959	up				26444	Psma7
20846	Stat1	8.8941	3.3666	5.7978	5.5466	16.1236	14.457	12.6615	11.3684	2.3135	0.0024312	1.21008	2.61418	up				19192	Psme3
59027	Nampt	0.7046	0.3208	0.3834	0.5057	1.345	0.98	1.1603	1.0116	2.34886	0.00161039	1.23196	2.79307	up				14867	Gstm6
68312	Gstm7	37.1946	41.0291	44.4743	21.7195	100.112	83.5016	94.7132	82.7409	2.50017	0.000199812	1.32203	3.69938	up				28028	Mrpl50
20288	Msr1	0.0695	0.0415	0.05	0.0097	0.1294	0.1176	0.113	0.0734	2.53896	0.00925477	1.34424	2.03363	up				76408	Abcc3
16852	Lgals1	6.732	14.0263	11.6488	13.6128	36.2042	23.3376	31.7741	26.5975	2.56223	0.00305822	1.3574	2.51453	up				68631	Cryl1
21356	Tapbp	1.0984	1.8709	1.3294	1.8633	4.9172	4.3885	3.2308	3.7562	2.64406	0.00238357	1.40276	2.62277	up				17069	Ly6e
14863	Gstm2	38.3671	36.4351	45.8024	35.4881	115.561	96.9217	112.407	94.3587	2.6859	0.000309825	1.4254	3.50888	up				17476	Mpeg1
26444	Psma7	0.3907	1.29	0.4793	0.5131	1.7498	1.8285	2.1847	1.5539	2.73723	0.00516516	1.45272	2.28692	up				69550	Bst2
19192	Psme3	0.3871	0.0969	0.3782	0.362	0.7742	1.0635	0.9346	0.7803	2.90198	0.00103866	1.53704	2.98353	up				15957	Ifit1
14867	Gstm6	21.9683	20.1201	14.5027	17.2103	50.6197	51.5716	61.9996	56.1264	2.98527	6.79655e-05	1.57786	4.16771	up
28028	Mrpl50	0.5118	0.3032	0.537	1.482	2.0916	1.6317	1.9456	2.8907	3.02032	0.00885723	1.5947	2.0527	up
76408	Abcc3	0.3156	0.3377	0.4746	0.7159	2.1158	1.55	1.4259	1.7709	3.72199	0.000901393	1.89607	3.04509	up
68631	Cryl1	0.1413	0.0906	0	0	0.2432	0.1596	0.2835	0.2465	4.02242	0.00827976	2.00806	2.08198	up
17069	Ly6e	0.2988	0	0	0.3233	0.7462	0.7994	0.4236	0.7086	4.30445	0.00590282	2.10583	2.22894	up
17476	Mpeg1	0.0554	0.0343	0.0292	0	0.1674	0.1722	0.1083	0.1904	5.36838	0.00153651	2.42449	2.81346	up
69550	Bst2	0.0959	0	0.2703	0.2384	1.2415	1.6387	1.1542	1.2125	8.6783	0.000339558	3.11741	3.46909	up
15957	Ifit1	0	0.0512	0	0.1633	0.6592	0.9945	1.071	1.184	18.2224	0.00207483	4.18764	2.68302	up

## Sheet: C4 vs DMSO
Genes	Symbol	D1	D2	D3	D4	F1	F2	F3	F4	Fold change	P value	log2FC	-lgP value	Significance
218693	Paip1	0.0253	0.0387	0.0372	0.0452	0	0.0502	0.061	0.0841	1.33402	0.54596	0.415776	0.262839	1
74580	Pyroxd2	0.9513	0.066	0	0	0.4969	0.2848	1.5005	0.8009	3.03067	0.194579	1.59964	0.710903	1
76709	Arpc2	2.9024	1.236	1.0935	2.4677	0.6808	1.4511	1.8684	2.3922	0.830238	0.592039	-0.268403	0.22765	1
67089	Psmc6	1.4212	2.2884	1.0269	1.2678	0.9225	1.213	1.5225	1.8602	0.919041	0.734652	-0.121798	0.133918	1
12628	Cfh	0.2077	0.7356	0.453	2.7055	0.5628	0.2074	0.295	0.296	0.331854	0.316723	-1.59138	0.499321	1
103172	Chchd10	2.3634	1.5584	1.6102	1.6757	0.9939	1.1323	1.5272	0.8723	0.627898	0.0321493	-0.671398	1.49283	1
12317	Calr	73.6136	139.498	83.6639	104.628	82.6454	88.1874	102.554	121.651	0.984142	0.928979	-0.0230622	0.0319941	1
54638	Ccdc22	0.0858	0.2567	0	0.1167	0	0.0463	0	0.0762	0.266768	0.215818	-1.90634	0.665911	1
77697	Mmab	2.4559	2.4586	1.5874	0.9914	1.0927	0.6547	1.3215	1.0443	0.548917	0.0948963	-0.86534	1.02275	1
108888	Atad3a	7.1131	7.4094	7.7072	6.1382	6.8711	6.4723	8.7138	6.1537	0.994466	0.955357	-0.00800666	0.0198342	1
107271	Yars	0.2177	1.7687	1.0599	1.3448	0	0.2868	0.1908	0.3994	0.199722	0.0709558	-2.32393	1.14901	1
75597	Ndufaf2	1.1742	1.4098	2.3681	0.612	1.772	0.1358	0.1082	0	0.362323	0.165313	-1.46465	0.781694	1
18100	Mrpl40	2.4079	2.656	4.9117	2.1536	3.092	2.2991	2.7088	3.4425	0.951621	0.84026	-0.0715412	0.0755862	1
14132	Fcgrt	1.2085	1.7648	1.7255	1.4374	1.4146	1.3232	1.1874	1.554	0.89293	0.330034	-0.16338	0.481442	1
66271	Tmem126a	13.9061	2.5179	2.0062	1.3854	2.5143	1.7725	1.8664	9.1384	0.771695	0.758774	-0.373897	0.119888	1
15108	Hsd17b10	227.043	250.617	281.014	177.76	284.82	155.749	173.302	201.43	0.870644	0.434007	-0.199845	0.362503	1
16783	Lamp1	4.6461	0.6752	6.3684	3.534	7.1908	5.7896	8.2764	9.2262	2.00234	0.0420379	1.00169	1.37636	1
67441	Isoc2b	0.6643	0.4819	0.3242	0.5317	1.1937	0	0.4995	0.287	0.989061	0.984589	-0.0158679	0.00674487	1
66454	Nmnat1	0.3857	0.988	1.2397	0.3528	0.844	0.511	0.5567	0.5922	0.844144	0.648526	-0.244439	0.188072	1
64704	Htra2	4.2606	8.2092	6.2627	3.0805	0.0785	4.5251	5.4581	0.5397	0.486013	0.166983	-1.04093	0.777327	1
14109	Fau	54.4984	20.8802	19.3931	17.6147	21.6544	28.3307	29.1336	26.7667	0.942155	0.867249	-0.0859638	0.061856	1
15159	Hccs	0.2743	0.5194	0.5766	0.4498	0.5512	0.1943	0.6872	0.5048	1.0645	0.820883	0.0901786	0.0857186	1
69456	Commd10	0.2013	0.3122	0	0.1722	0	0.2043	0	0.1729	0.550095	0.398701	-0.862248	0.399353	1
54473	Tollip	1.1763	0.4723	0	1.4054	0	0	0	0.5624	0.184152	0.149834	-2.44103	0.824389	1
72946	Lrrc47	0.1267	0.6071	0.0674	0.3802	0	0.2595	0.3611	0.1029	0.612409	0.472821	-0.707433	0.325303	1
22320	Vamp8	1.67	0.5075	0.4356	0.2563	0.0915	0	0	0	0.0318882	0.119589	-4.97083	0.922309	1
66212	Sec61b	5.4021	8.8605	14.6043	5.4538	10.6277	7.1207	9.9101	7.068	1.01182	0.967678	0.016958	0.0142691	1
66310	Dpy30	0.1496	0	0	0.1456	0	0.169	0.4149	0.1766	2.57622	0.283658	1.36526	0.547204	1
12007	Azgp1	0.9855	4.4143	1.3582	1.4123	2.2739	1.7847	1.8632	1.6788	0.930272	0.870592	-0.104276	0.0601852	1
20226	Sars	0.227	0.2334	0.2264	0.2615	0.2944	0.1835	0.2874	0.1955	1.01318	0.924166	0.0188926	0.0342502	1
56195	Ptbp2	0.6423	0.6954	0.8412	0.6295	0.7638	0.6032	0.829	0.6629	1.01798	0.862855	0.0257117	0.0640622	1
27207	Rps11	12.627	14.7016	8.5566	10.7041	8.1226	9.4967	16.0583	10.328	0.944543	0.778255	-0.0823115	0.108878	1
53375	Mtx2	3.9918	4.3901	7.0245	4.4206	7.1513	5.2139	5.4917	4.3188	1.11846	0.54469	0.161513	0.263851	1
66586	Crls1	0.3401	0.3978	0.457	0	0.2227	0.2746	0.2422	0.1915	0.779145	0.568156	-0.360037	0.245532	1
16410	Itgav	0.0144	0.0456	0.3105	0.0581	0	0	0.0293	0.1341	0.381241	0.426522	-1.39122	0.370059	1
224530	Acat3	27.2402	16.1951	13.2848	20.0304	30.5655	15.2616	26.8907	22.9361	1.2463	0.329972	0.317648	0.481524	1
66054	Cndp2	3.547	4.1582	1.689	0.5	0.8264	0.8296	2.7019	1.9243	0.634938	0.392353	-0.655313	0.406323	1
17533	Mrc1	0.3924	1.5262	0.7543	0.9214	0.7334	0.6513	0.8157	0.5741	0.771917	0.454586	-0.373483	0.342384	1
20503	Slc16a7	0.1327	0	0	0	0	0.1131	0.1751	0.1829	3.55011	0.169107	1.82786	0.771837	1
18391	Sigmar1	3.8857	2.979	4.5865	3.0842	1.7604	0.6273	2.0557	3.5388	0.549156	0.0680531	-0.864712	1.16715	1
11820	App	0.1676	0	0	0	0	0	0.1417	0.1482	1.72971	0.624177	0.790533	0.204692	1
14467	Gbas	0.3013	0.7481	0.2889	0.2666	1.0321	0.4802	0.0463	0.3907	1.21459	0.729642	0.280473	0.13689	1
15388	Hnrnpl	1.9094	1.2458	0.8009	1.3623	1.4137	1.4244	2.3224	1.5358	1.25908	0.316669	0.332372	0.499394	1
67675	Cuta	0.7778	1.1122	1.2384	0.7922	1.2291	0.8288	0.8117	1.401	1.08927	0.657446	0.123364	0.18214	1
230753	Thrap3	0	0	0.0526	0	0.7561	0	0	0	14.3745	0.421178	3.84544	0.375534	1
12655	Chi3l3	0.6408	2.5914	0.5285	0.2445	0.5736	0.3808	0.551	0.4954	0.499551	0.419765	-1.0013	0.376994	1
70549	Tln2	0.0752	4.0562	0.079	0.1094	0	0.0703	0.0851	0.0511	0.0478031	0.376207	-4.38675	0.424573	1
20778	Scarb1	1.5324	1.6179	1.3653	1.4566	1.0751	1.0545	1.6377	1.463	0.875774	0.298835	-0.191369	0.524569	1
21881	Tkt	49.8791	43.3715	34.733	37.5007	33.2222	36.8906	43.5757	49.1875	0.984238	0.898153	-0.0229203	0.0466499	1
58810	Akr1a1	18.2798	17.8603	22.591	27.5832	16.2161	28.7291	29.467	38.4432	1.30749	0.257321	0.386804	0.589525	1
66230	Mrps28	0.2845	3.2356	2.1522	2.9499	7.5269	1.3614	1.9193	1.3191	1.40645	0.621663	0.492059	0.206445	1
12469	Cct8	13.3281	16.6272	6.5497	13.711	8.2033	8.8147	9.8514	9.4413	0.72309	0.201472	-0.467752	0.695785	1
14694	Gnb2l1	46.4829	50.0046	56.9644	40.2831	55.5962	61.7205	60.7791	53.9269	1.19763	0.0645916	0.260181	1.18982	1
14870	Gstp1	35.4931	26.4206	33.0339	77.8912	110.146	85.3481	120.319	127.323	2.56388	0.00452175	1.35833	2.34469	2
67680	Sdhb	125.94	165.956	170.81	118.037	85.8696	99.9485	127.878	147.963	0.794945	0.176069	-0.331073	0.754316	1
12568	Cdk5	0.2285	0.2315	0	0.2187	0	0.1444	0.2105	0	0.522911	0.336889	-0.935361	0.472513	1
30956	Aass	74.365	56.7441	78.7405	58.7579	93.8873	55.9996	56.3918	63.0948	1.00285	0.986227	0.00410834	0.00602316	1
13884	Ces1c	13.3887	19.9612	24.6614	23.5307	12.2674	11.8181	20.2196	10.893	0.676928	0.0967295	-0.562925	1.01444	1
11931	Atp1b1	10.734	18.3922	13.8262	14.9305	9.0906	11.4998	15.9464	12.4338	0.846029	0.335312	-0.241221	0.474551	1
68463	Mrpl14	1.5087	1.1411	1.874	0.8629	1.6009	0.9698	2.0078	1.2908	1.08959	0.712455	0.123787	0.147242	1
12028	Bax	0.1477	0.3358	0.4829	0.1935	0.6201	0.0737	0.3056	0.5578	1.34253	0.527941	0.424954	0.277414	1
28018	Ubfd1	0.2729	0	0	0	0	0	0	0.4622	1.69366	0.739094	0.760145	0.1313	1
17988	Ndrg1	1.5864	1.9756	0.3555	0.4847	1.8523	1.5874	1.3887	1.3611	1.406	0.353027	0.491598	0.452192	1
72692	Hnrpll	0.5162	0.7808	0.0965	0.4748	0.2204	0.119	0.1798	0.1083	0.335867	0.113223	-1.57404	0.946064	1
269682	Golga3	0.1776	0.6609	0.0306	0.0335	0.0771	0.0439	0.0546	0.1055	0.311434	0.374506	-1.683	0.426541	1
216739	Acsl6	1.2944	1.5329	2.5075	0.4757	2.577	1.782	2.7965	0.4805	1.31417	0.522465	0.394155	0.281943	1
70503	Ddo	0.1589	0	0.2142	0	0	0.0551	0.0654	0.0344	0.41517	0.400498	-1.26823	0.3974	1
50773	Nt5c	0.0717	0.2645	0.1225	0.0837	0.0952	0.296	0.1387	0.4192	1.74982	0.294394	0.807203	0.531071	1
56690	Mlycd	4.7671	2.7034	10.6074	2.7177	7.3499	3.8882	6.9681	4.9071	1.11145	0.790247	0.152445	0.102237	1
320632	Snrnp200	4.0869	2.54	1.416	1.2399	0.8011	2.3505	1.4341	1.7382	0.681249	0.363873	-0.553745	0.43905	1
70186	Fam162a	19.7266	28.8783	28.5261	14.3852	39.2501	25.2096	14.6387	13.413	1.01087	0.97289	0.015604	0.0119363	1
74012	Rap2b	0	0.0609	0	0	0	0	0.0938	0	1.54023	0.780114	0.623146	0.107842	1
16434	Itpa	0.2756	0.4722	0.1929	0	0.4835	0.5	0.3549	1.266	2.76858	0.139503	1.46914	0.855416	1
223254	Farp1	0.8321	0.7818	0	0.6466	0.6677	0	0.0718	0.0295	0.34019	0.187682	-1.55559	0.726578	1
210925	Ints9	0.3276	0	0	0.2652	0	0.4644	0	0	0.783401	0.832476	-0.352177	0.0796283	1
50875	Tmod3	7.9282	8.5475	6.0273	6.3662	3.3415	6.1344	3.4764	6.112	0.660368	0.0507957	-0.598658	1.29417	1
58520	0610007P14Rik	0	0.7836	0.3744	0	0.9137	3.3347	0	0.4745	4.0785	0.319621	2.02804	0.495364	1
99712	Cept1	8.6728	4.7834	8.7178	4.4335	7.9298	4.746	9.0878	5.638	1.02984	0.902385	0.0424272	0.0446083	1
27364	Srr	0.8321	1.0989	0	0.4147	0.2323	0.2003	0.2757	0.1901	0.382999	0.23014	-1.38459	0.638007	1
67873	Mri1	6.3491	6.334	0	7.0326	0.1517	0	0	0	0.00769438	0.059389	-7.02198	1.22629	1
18120	Mrpl49	1.1015	0.6741	2.3509	0.9319	2.8742	1.5548	3.0029	0.8479	1.63684	0.260856	0.710915	0.583598	1
67125	Tspan31	0.2388	0.3346	0	0.214	0	0.3971	0.4555	0.6231	1.87414	0.306639	0.906231	0.513372	1
12764	Cmas	0.916	0	0	0.1634	0.9571	0	0	0.8219	1.64814	0.624319	0.720837	0.204593	1
19027	Sypl	0.405	0.8642	0.7231	1.4455	0.4343	1.8154	1.9787	0.4569	1.36288	0.542188	0.446656	0.26585	1
216443	Mars	2.9493	0.0993	0	0.0421	0	0.1123	0.1475	2.3144	0.832886	0.89274	-0.263809	0.0492752	1
73132	Slc25a16	0.6454	0.4143	0.9026	0.8059	0.7495	0.6097	1.4165	0.5085	1.1864	0.602601	0.246594	0.21997	1
217666	L2hgdh	3.9554	4.0046	4.1464	2.2186	2.726	2.068	2.8527	4.4177	0.842192	0.434843	-0.247779	0.361667	1
74129	Dmgdh	94.3323	58.6261	110.978	55.786	129.178	68.4595	76.2102	80.5774	1.10854	0.669125	0.148664	0.174493	1
13589	Mapre1	1.2912	0	1.3374	0.8044	1.2821	0	1.2844	1.8273	1.27987	0.646728	0.355999	0.189278	1
69089	Oxa1l	0.5327	0.3998	0.6623	0.2783	0.8489	0.1209	0.0457	0.1953	0.646415	0.457538	-0.629467	0.339573	1
228026	Pdk1	7.1325	10.5381	8.9947	10.0475	6.497	6.5921	7.1912	6.706	0.735065	0.0455921	-0.444056	1.34111	1
56273	Pex14	5.7382	6.9195	13.4189	4.4066	6.3471	5.8199	8.1379	6.7327	0.886967	0.70113	-0.173047	0.154202	1
15130	Hbb-b2	1185.94	0	0	1241.17	0	0	491.699	499.697	0.408468	0.397121	-1.29171	0.401077	1
11975	Atp6v0a1	0.8616	0.239	0.2874	0.1205	0.0679	0.1636	0.3086	0.2627	0.532184	0.372784	-0.910002	0.428543	1
64934	Pes1	0.0269	0.0191	0	0	0	0.014	0	0	0.304348	0.35012	-1.71621	0.455783	1
68537	Mrpl13	2.0866	1.1947	3.1811	1.9901	3.4202	3.4108	2.9074	3.627	1.58124	0.0504738	0.661053	1.29693	1
234729	Vac14	0.0176	0.0524	0	0.0145	0	0.0245	0.0727	0.0327	1.53728	0.568947	0.620378	0.244928	1
15369	Hmox2	1.6909	1.0216	1.9204	1.6171	1.8878	1.4933	4.2982	3.225	1.74469	0.166799	0.802969	0.777808	1
26398	Map2k4	0	0.3563	0	0	0	0.5427	0	0	1.52315	0.785152	0.607062	0.105046	1
74018	Als2	0.0246	0.113	0.0816	0.0329	0	0	0.0098	0	0.0388735	0.0613541	-4.68507	1.21216	1
19346	Rab6a	1.2292	1.8899	1.6003	2.4632	1.795	1.0571	2.3123	1.3622	0.908668	0.678854	-0.138175	0.168224	1
11806	Apoa1	50.8761	87.0027	28.633	47.8963	33.3075	68.0678	69.2217	83.4635	1.18494	0.563031	0.244813	0.249467	1
23983	Pcbp1	1.9806	2.0734	3.9111	1.919	2.998	1.6198	2.5081	1.4976	0.872462	0.620132	-0.196836	0.207516	1
67636	Lyrm5	2.0566	3.0306	2.8447	1.6409	3.0146	2.2953	2.1047	2.6867	1.05521	0.745804	0.0775281	0.127376	1
13110	Cyp2j6	0.5671	0.846	0.8048	0.6298	0.5731	0	0.7935	0	0.479896	0.164164	-1.05921	0.784721	1
19156	Psap	7.0144	17.0914	9.0864	11.6118	13.4768	21.479	15.9647	14.7571	1.46589	0.113797	0.551774	0.943871	1
66194	Pycrl	1.4128	4.3942	3.4839	1.9725	3.7628	2.2217	2.2854	2.2479	0.933803	0.821616	-0.0988094	0.0853314	1
110094	Phka2	0	0.2279	0.1563	0.1894	2.0887	0.0241	0.2032	0.1793	4.35024	0.399888	2.1211	0.398061	1
14376	Ganab	10.5614	11.3122	8.8254	11.5448	6.9458	5.816	8.7403	7.4559	0.685497	0.0085166	-0.544778	2.06973	1
72515	Wdr43	0.0341	0.0619	0	0.037	0	0.0321	0	0.0305	0.470677	0.306859	-1.08719	0.513062	1
230249	AI314180	0.8513	0.7641	0.5127	0.3799	0.332	1.0268	0.9444	1.1517	1.37755	0.316877	0.462107	0.499109	1
66193	Pithd1	0.4003	0.3013	0.3659	0.7877	0.364	0.2654	1.0622	0.4143	1.13513	0.779472	0.182862	0.108199	1
11754	Aoc3	0.05	0.6924	0.0485	0.0168	0.0627	0	0.0391	0.0217	0.152903	0.373232	-2.70931	0.428022	1
26754	Cops5	0.0873	0.1222	0.092	0.0717	0	0.0536	0.0808	0.0935	0.610665	0.186262	-0.711548	0.729875	1
26462	Txnrd2	5.3437	2.8817	4.7239	2.4264	2.2129	2.7551	2.7873	2.5661	0.67128	0.170157	-0.575013	0.769151	1
171210	Acot2	6.0229	4.607	9.1498	4.4374	12.3454	7.6253	11.5558	8.1494	1.63834	0.0539732	0.712237	1.26782	1
27393	Mrpl39	0.4504	1.0153	1.6242	0.2128	2.4966	0.4678	1.8467	1.7034	1.97248	0.183105	0.980009	0.7373	1
94065	Mrpl34	0.8976	0.8293	1.3401	0.5903	1.3563	0.9687	1.1982	1.1372	1.27427	0.219611	0.349675	0.658345	1
12558	Cdh2	1.7232	1.8458	1.2437	2.1905	0.9355	2.6366	2.4533	2.3497	1.1959	0.472471	0.258092	0.325625	1
229277	Stoml3	0.2299	0.5227	0.4135	0	0	0	0.3141	0.526	0.720436	0.653032	-0.473059	0.185065	1
17022	Lum	5.4481	18.2708	11.4008	2.4783	7.6042	3.519	4.3207	3.802	0.511886	0.283665	-0.966105	0.547195	1
50500	Ttpa	65.9666	95.4414	55.9355	58.6499	35.9043	45.2136	69.5148	74.7009	0.816446	0.368732	-0.292571	0.433289	1
13684	Eif4e	0.2959	0.3417	0.214	0.3702	0.2187	0.5557	0.394	0.3714	1.26027	0.355009	0.333735	0.44976	1
69146	Gsdmd	0.7231	0.1288	0.101	0.0841	0.1149	0	0.1082	0.4746	0.672806	0.667105	-0.571737	0.175806	1
432508	Cpsf6	0.1279	0	0.0964	0.3291	0.3337	0.2878	0.1796	0	1.4476	0.563924	0.53366	0.248779	1
13430	Dnm2	0.0957	0.0806	0	0.032	0.0063	0.0687	0.0904	0.1399	1.46567	0.520071	0.551565	0.283937	1
15360	Hmgcs2	1389.95	1235.12	2024.54	1084.13	2708.51	1806.71	1899.65	1870.72	1.44506	0.0753426	0.531128	1.12296	1
14859	Gsta3	833.647	1343.78	1284.87	1013.58	1060.77	1161.46	1426.34	1058.11	1.05157	0.710185	0.072539	0.148628	1
15486	Hsd17b2	3.5357	3.5454	2.9052	2.9552	2.4681	3.4449	3.4983	3.0123	0.959981	0.679361	-0.0589216	0.167899	1
102566	Ano10	0.0476	0.1211	0.1163	0.1528	0.047	0.1223	0.0874	0.0443	0.687529	0.282355	-0.540508	0.549205	1
192169	Ufsp2	0.1323	0.4746	0.6633	0.4668	0.2686	0.9094	0.4349	0.3401	1.12435	0.777158	0.169094	0.109491	1
104099	Itga9	0.1272	0.0364	0	0	0	0.0137	0	0	0.0837408	0.300998	-3.57792	0.521436	1
16427	Itih4	2.7724	3.3772	0.1879	1.9508	0.9896	2.9615	3.1649	1.5265	1.04273	0.922872	0.0603725	0.0348583	1
101122	Rpusd3	0.3138	0.4116	0	0.1287	0.3686	0.3082	0	0.3563	1.20958	0.736332	0.274503	0.132926	1
13077	Cyp1a2	25.849	20.2982	25.0879	15.6261	19.4054	24.0446	33.0007	22.7373	1.14191	0.443787	0.191454	0.352825	1
230075	Ndufb6	118.863	163.862	126.014	98.0058	110.251	71.3745	120.077	100.792	0.794275	0.186044	-0.332289	0.730383	1
67226	Tmem19	0.2666	0.555	0.254	0.2271	0.2895	0.3344	0.3386	0.4056	1.0502	0.850116	0.0706688	0.0705216	1
17913	Myo1c	2.7238	3.4146	2.6292	4.689	2.1629	0.7378	2.0832	1.1195	0.453562	0.0233152	-1.14063	1.63236	1
27984	Efhd2	0.8503	1.1593	0.3635	0.2084	0.4854	1.086	0.6545	1.1355	1.30211	0.50204	0.380853	0.299261	1
12258	Serping1	5.3784	10.4109	6.2486	0.3026	5.6197	9.2421	7.1208	12.3484	1.53672	0.286856	0.61985	0.542336	1
380660	Acss3	5.3206	3.7653	7.9548	5.5404	3.1195	2.1388	6.5833	6.1843	0.798274	0.44987	-0.325044	0.346913	1
14688	Gnb1	3.0847	1.6874	24.1769	0.9179	1.3954	21.002	11.0381	1.0563	1.15485	0.879839	0.207706	0.0555968	1
19683	Rdh16	7.742	8.6864	8.7948	5.4504	4.5423	5.3274	5.5445	5.3088	0.675597	0.0443668	-0.565765	1.35294	1
217866	Cdc42bpb	0.8991	0.3177	0.7794	0.5586	0.0307	0.8351	1.1531	0.0484	0.809183	0.714114	-0.305463	0.146233	1
216456	Gls2	4.2006	8.8742	5.004	6.8304	4.7153	5.2442	3.2786	6.7364	0.801892	0.370446	-0.318519	0.431276	1
57437	Golga7	0.125	0	0	0.6379	0.2042	4.388	0.5445	5.5706	14.035	0.16303	3.81096	0.787731	1
12334	Capn2	0.0247	0.9805	0	0.0287	0.0669	0.062	1.6146	1.1514	2.79998	0.358603	1.48542	0.445387	1
26908	Eif2s3y	4.6988	0.3421	0	0	0.3136	0.5493	0.5333	0.3888	0.354103	0.530018	-1.49776	0.27571	1
22041	Trf	18.4328	26.4234	26.0974	29.8944	19.7602	19.6025	20.8713	23.7185	0.832466	0.181018	-0.264537	0.742279	1
56360	Acot9	0.4025	1.3193	0.3067	1.0243	0.9776	0.5731	1.3593	1.4177	1.41762	0.349564	0.503467	0.456473	1
107375	Slc25a45	2.2762	2.1176	1.5941	1.4028	1.658	1.3258	1.7925	1.9289	0.907248	0.51503	-0.140431	0.288167	1
80838	Hist1h1a	2.5847	3.1279	0	1.0805	0	2.5976	0	0	0.382388	0.318769	-1.38689	0.496524	1
13205	Ddx3x	1.8686	2.139	1.9483	1.6134	0.8474	2.196	2.114	2.344	0.99103	0.965155	-0.013	0.0154027	1
107869	Cth	15.6764	23.5926	13.666	19.0839	12.4665	11.7047	14.1284	17.6109	0.776331	0.174253	-0.365256	0.758821	1
233870	Tufm	16.5131	23.6513	23.2808	12.1262	26.1655	12.1244	16.4237	23.5143	1.03515	0.881319	0.0498429	0.0548668	1
22185	U2af2	0.4885	0.4971	0.5893	0.5014	0	0.1123	0.5233	0.5937	0.592063	0.247173	-0.756178	0.606999	1
18639	Pfkfb1	1.5339	1.9616	1.5324	2.4461	0.2159	1.7135	0.2956	1.1158	0.44699	0.056591	-1.16169	1.24725	1
69129	Pex11g	3.5006	1.7438	5.6558	3.6146	1.7166	2.5547	5.5076	2.9289	0.875506	0.706474	-0.19181	0.150904	1
66067	Gtpbp8	0.0921	0	0	0	0.0749	0.1343	0	0.1246	3.62432	0.170329	1.85771	0.768713	1
109801	Glo1	20.0417	34.3457	26.5225	22.0479	17.845	24.2065	32.4811	33.1856	1.04624	0.813978	0.0652089	0.0893871	1
70737	Cgn	0.9158	1.4059	0.6044	0.3814	1.0224	0.893	0.5723	1.3998	1.17536	0.624582	0.233102	0.20441	1
71844	Nupl1	0.5503	0.4833	0.4145	0.2123	0.0576	0.4402	0.5022	0.4877	0.895989	0.749536	-0.158447	0.125208	1
66416	Ndufa7	96.6581	105.06	72.3196	78.7023	100.171	71.2968	92.8598	113.557	1.07128	0.609943	0.0993408	0.214711	1
110826	Etfb	254.165	261.958	452.745	222.939	598.52	340.951	333.086	354.663	1.36534	0.237908	0.449259	0.623591	1
266692	Cpne1	0.2531	0.2975	0.2116	0.4155	0.204	0.1525	0.4854	0.5389	1.17245	0.659005	0.229532	0.181111	1
14958	H1f0	0.0642	2.6406	0	9.187	0	1.1112	0.2547	0.3052	0.140525	0.322812	-2.8311	0.491051	1
11964	Atp6v1a	14.9564	5.7912	8.2095	0.437	12.2558	7.56	13.1233	15.5241	1.64874	0.228456	0.721363	0.641198	1
224105	Pak2	0.4441	0.2268	0	0.0288	0	0	0.0426	0.1587	0.287695	0.322187	-1.79739	0.491892	1
13117	Cyp4a10	5.7635	4.9157	5.3808	1.532	1.738	3.717	4.0059	2.7191	0.69236	0.278003	-0.530405	0.555951	1
12068	Bet1	0.7294	1.175	1.0408	4.735	5.4442	4.4044	4.9744	4.773	2.5515	0.0474538	1.35134	1.32373	1
16816	Lcat	0.1703	0	0	0.0452	0	0.0438	0	1.7642	8.38979	0.430654	3.06863	0.365871	1
20341	Selenbp1	18.4856	27.8055	19.071	18.4734	20.0476	19.2646	21.0655	20.8091	0.968406	0.793061	-0.0463161	0.100693	1
13179	Dcn	12.9076	27.7748	10.0775	8.1223	10.0836	9.1365	8.5122	8.6835	0.618452	0.297305	-0.693267	0.526798	1
223921	Aaas	0.4717	0.2539	0.3946	0	0.3045	0.2802	0	0.4447	0.918943	0.876009	-0.121953	0.0574912	1
19155	Npepps	0.026	0.019	0.0225	0	0	0.0109	0.0879	0.052	2.23407	0.384003	1.15968	0.415665	1
14080	Fabp1	2147.85	2316.96	2391.89	3137.31	2073.32	2813.36	3531.73	2933.37	1.13586	0.398506	0.183784	0.399565	1
66508	Lamtor1	0.0768	0.1211	0	0.1379	0.047	0.0396	0	0	0.257892	0.134982	-1.95516	0.869724	1
21402	Skp1a	0.546	0.534	0.3204	0.4457	0.1533	0.7848	1.1413	1.4453	1.90927	0.228271	0.93302	0.641548	1
81877	Tnxb	0.4592	0.1705	0.0241	0.0159	0.0274	0.0753	0	0.4076	0.761983	0.785958	-0.392169	0.1046	1
105372	Utp15	0.0209	0.0269	0	0.0221	0	0.0116	0	0	0.165951	0.0876392	-2.59117	1.0573	1
18632	Pex11b	3.2087	12.03	6.509	2.4846	5.0977	2.8049	5.2686	3.9911	0.708241	0.482778	-0.497688	0.316252	1
72852	Mblac2	0.7286	0	0.5046	0	0	0.3458	0	0.8801	0.99408	0.994968	-0.0085655	0.00219086	1
14430	Galt	0.0288	0.1212	0	0	0	0	0	0.0484	0.322667	0.46038	-1.63188	0.336884	1
114664	Hsd17b11	3.3268	5.952	5.0186	4.1029	5.2162	5.8287	5.6894	5.8063	1.22501	0.16497	0.292797	0.782595	1
56490	Zbtb20	0.1241	0	0	0.0133	0	0.0235	0	0.0499	0.534207	0.647295	-0.90453	0.188898	1
12406	Serpinh1	1.4875	3.8148	2.8898	1.0823	4.9632	1.5864	1.9471	2.9484	1.23405	0.602621	0.303404	0.219956	1
140740	Sec63	6.0383	10.374	7.3133	9.3003	11.4068	10.6933	11.8181	8.203	1.2754	0.124417	0.350949	0.905121	1
11907	Ate1	0.0962	0	0	0.0195	0	0	0.0992	0	0.85739	0.906738	-0.221977	0.0425182	1
66482	Exoc2	0.0104	0.0814	0	0	0	0	0.5664	0.0086	6.26362	0.456054	2.647	0.340984	1
66713	Actr2	3.3245	4.1794	2.7562	5.4785	3.5365	3.3002	3.7894	2.935	0.861646	0.434615	-0.214833	0.361895	1
83602	Gtf2a1	0.12	0	0	0	0	0	0	0.0959	0.799167	0.880722	-0.323432	0.0551614	1
54128	Pmm2	0.9022	2.3434	0.8295	1.7316	0.2309	0.3845	1.2003	1.3109	0.538447	0.194146	-0.893124	0.711871	1
19826	Rnps1	1.4372	1.8091	1.2374	0.9144	0	1.1411	1.5354	0.8816	0.659139	0.277443	-0.601345	0.556826	1
109731	Maob	118.042	118.042	107.853	73.8918	91.0514	59.7506	75.4542	86.4639	0.74844	0.0885137	-0.418042	1.05299	1
226041	Pgm5	0.6827	0.8828	0.6797	0.5354	0.5071	0.5461	0.6084	0.6647	0.836618	0.2202	-0.257359	0.657182	1
67900	Mtfp1	22.8455	17.835	24.3642	1.6282	12.7648	17.0681	5.3839	18.1548	0.800499	0.60218	-0.321028	0.220273	1
20196	S100a13	23.299	0.6754	13.1846	23.5144	12.3062	22.0013	17.8744	14.9639	1.10668	0.793997	0.146233	0.100181	1
66113	Apoa5	2.9821	0.2763	15.0525	0.7327	0.291	11.615	1.0133	1.2331	0.743158	0.791216	-0.42826	0.101705	1
19328	Rab12	0.7486	0.1346	0	0.8368	0	0.0544	0.4256	0.0497	0.307965	0.268326	-1.69916	0.571338	1
20249	Scd1	25.0321	11.7814	33.4846	35.2543	9.7863	8.1715	9.3334	5.1611	0.307452	0.0395396	-1.70157	1.40297	1
107885	Mthfs	0.8169	0	1.8384	0	0.643	0.6587	0	0	0.490227	0.514911	-1.02848	0.288268	1
12411	Cbs	1.295	6.7765	7.6601	3.3028	3.9626	7.7323	4.7493	5.4295	1.14917	0.694227	0.200588	0.158499	1
228607	Mavs	1.5853	1.2327	2.304	1.0461	0	2.3214	1.6449	1.793	0.933724	0.865922	-0.0989327	0.0625212	1
76974	Urah	115.029	122.264	86.4221	77.3148	74.8284	53.4161	83.5682	96.8885	0.76977	0.156677	-0.377501	0.804994	1
14828	Hspa5	141.349	237.884	124.686	253.288	116.843	133.342	157.17	168.316	0.760254	0.266854	-0.395446	0.573727	1
73388	Bpifa3	0.1226	0.1376	0	0.1469	0	0	0.0949	0.1513	0.604765	0.458046	-0.725552	0.339091	1
17713	Grpel1	5.0024	4.1874	9.2519	8.8922	22.3809	11.823	6.1226	13.5072	1.96948	0.142721	0.977818	0.845512	1
50933	Uchl3	0.1967	1.8458	0	0	0.3244	0	0.2798	0.2176	0.40235	0.546763	-1.31348	0.262201	1
80708	Pacsin3	5.3631	3.7017	1.1129	4.6444	1.205	2.5314	2.8011	2.5209	0.611141	0.223587	-0.710422	0.650553	1
60525	Acss2	5.8747	6.2285	8.0906	2.327	2.9888	2.5752	5.5691	3.6798	0.657743	0.223637	-0.604404	0.650457	1
101502	Hsd3b7	1.3381	1.3827	1.7461	1.6949	1.2147	1.5209	2.9787	2.2101	1.28605	0.348236	0.36295	0.458126	1
56043	Akr1e1	1.725	2.2638	2.024	2.0224	2.7912	2.5431	2.3314	3.1774	1.34945	0.0217672	0.432371	1.6622	1
16912	Psmb9	1.5222	0	0	0	1.6387	1.6673	0	2.1899	3.6105	0.156197	1.8522	0.806328	1
229317	Eif2a	3.7107	0.105	0.5901	0.0896	0.033	0.8612	1.9626	0.2914	0.700316	0.744451	-0.513922	0.128164	1
56463	Snd1	10.5248	15.7461	14.6672	13.1394	11.9975	8.7259	12.3885	12.3218	0.840159	0.185758	-0.251266	0.731052	1
13804	Endog	9.0457	5.8483	2.6544	5.197	1.841	3.4169	6.157	3.2206	0.643449	0.256529	-0.636103	0.590864	1
14262	Fmo3	16.6368	17.2957	6.8638	4.0337	0	0.2218	5.0422	0	0.117421	0.0544761	-3.09023	1.26379	1
231874	Ccz1	0.0282	0	0	0	0.4914	0.0525	0	0	19.2872	0.358568	4.26957	0.445429	1
12333	Capn1	0.2293	0.3168	0	0.4006	0.1144	0.2563	0.3618	0.1321	0.913278	0.850863	-0.130874	0.0701405	1
13001	Csnk2b	18.4632	22.8464	23.3793	5.4154	6.2323	5.8058	21.0775	19.652	0.752701	0.489934	-0.409851	0.309862	1
72361	Ces2g	2.3092	3.3843	2.7326	3.3568	1.0278	2.3765	3.2124	2.086	0.738587	0.201588	-0.43716	0.695535	1
66972	Slc25a23	0.8534	0.6753	1.359	0.3945	0.9438	0.9488	1.3034	0.6093	1.15937	0.618251	0.213347	0.208835	1
66154	Tmem14c	17.5117	25.1756	12.0068	14.0844	15.895	7.2339	9.671	14.2572	0.684183	0.179707	-0.547545	0.745434	1
66052	Sdhc	81.9442	40.4239	75.175	45.9212	66.517	66.8575	97.1647	81.3966	1.28124	0.230619	0.357539	0.637106	1
69836	Pla2g12b	1.9894	4.5756	0.7396	2.8423	0.7327	0.9863	1.2322	1.3502	0.423913	0.166466	-1.23816	0.778673	1
68585	Rtn4	10.1758	11.9141	8.2808	10.3119	9.315	9.8157	6.388	6.2207	0.780171	0.115543	-0.358137	0.937257	1
66616	Snx9	0.9799	1.1023	0.5996	0.6766	1.284	0.504	1.1058	0.3068	0.953013	0.887388	-0.0694317	0.0518865	1
11927	Atox1	14.8633	14.5825	17.1431	15.634	22.4924	19.0443	21.6706	25.3499	1.42323	0.00903655	0.509164	2.044	1
17708	COX1	3.9459	6.78	8.3846	8.8357	3.9836	2.9227	7.1284	4.8915	0.677237	0.16601	-0.562267	0.779866	1
12038	Bche	1.4222	1.3935	1.4867	0.7813	0.6853	0.8249	1.1047	1.1488	0.740347	0.154325	-0.433727	0.811564	1
30056	Timm9	9.7831	8.8217	12.7524	9.2845	5.984	9.1782	10.1659	9.5715	0.858714	0.308079	-0.21975	0.511338	1
16854	Lgals3	2.2415	1.2973	0.8721	1.082	6.1739	3.0765	7.5076	9.8708	4.84786	0.0307799	2.27735	1.51173	1
69865	A1cf	0.6571	2.4289	0.6563	0.9678	2.7395	0.9237	1.2058	1.5063	1.35354	0.501771	0.436736	0.299495	1
230027	Coq3	2.3001	1.3789	1.9275	1.0904	2.033	2.1362	1.6095	2.1699	1.18691	0.352896	0.247207	0.452353	1
12521	Cd82	1.293	2.1038	1.1125	0.8822	1.1466	1.0609	1.4491	1.0166	0.866772	0.561879	-0.206276	0.250357	1
75731	Idnk	0.3553	0.2512	0.2925	0.1822	0	0.1607	0.1859	0.2409	0.543378	0.104311	-0.879973	0.981668	1
67914	Coq9	9.6976	8.0837	8.5605	5.7263	13.6818	4.3518	5.1644	6.4068	0.923185	0.801901	-0.115308	0.0958792	1
232536	Mrps35	1.3894	0.3904	4.2771	1.3037	1.9754	1.3753	2.9617	2.224	1.15974	0.76201	0.213804	0.118039	1
20163	Rsu1	0.7468	1.2211	0.3122	0.322	0.2865	0.5165	1.7708	1.0066	1.37597	0.559769	0.460444	0.251991	1
17836	Mug1	2.6065	18.3643	14.1423	3.2694	15.6127	20.5257	14.0536	3.5327	1.39972	0.498449	0.485137	0.302379	1
76187	Adhfe1	2.876	2.5516	5.5776	2.8346	9.1743	3.5798	3.7353	4.2397	1.49779	0.311635	0.582834	0.506353	1
12346	Car1	0.9469	0.6086	0.4241	0.4913	0.3426	0.8241	0.4655	0.6095	0.90724	0.725388	-0.140443	0.13943	1
56424	Stub1	0.0368	0.0735	0	0	0	0.0558	0.039	0.0273	1.10698	0.894285	0.14663	0.0485241	1
117147	Acsm1	49.453	49.856	77.8788	67.2105	153.158	48.5794	66.2511	59.0347	1.33808	0.462274	0.42016	0.335101	1
108156	Mthfd1	24.6949	30.2888	27.0202	16.5801	17.8172	17.1382	27.3776	21.3038	0.848381	0.358667	-0.237216	0.445309	1
27219	Sgk2	0.4714	0.7403	0.1795	0.2726	0.2118	0.4832	0.4161	0.2149	0.796971	0.580053	-0.327401	0.236532	1
71743	Coasy	5.1302	11.3596	5.1706	5.8707	7.1387	5.5112	5.5945	5.9025	0.877077	0.618872	-0.189224	0.208399	1
110891	Slc8a2	0.1911	0.2487	0.2606	0.1446	0.2295	0.2114	0	0.2432	0.809586	0.558115	-0.304744	0.253276	1
13482	Dpp4	6.4852	7.778	9.7143	7.6227	5.7023	5.9506	11.4571	6.9917	0.952579	0.813757	-0.0700887	0.0895053	1
108958	Fam73b	0.1877	0.2267	0.0651	0.083	0.123	0.0758	0.0327	0.1527	0.683022	0.388702	-0.549996	0.410383	1
52653	Nudcd2	0.0757	0.1114	0	0	0	0	0.0777	0.113	1.01924	0.982736	0.0274953	0.00756335	1
19354	Rac2	7.0821	8.0517	1.9341	0	10.756	0	10.3573	3.3736	1.43468	0.595695	0.520725	0.224976	1
69956	Ptcd3	1.1335	2.1968	2.4083	1.5914	3.3457	1.282	1.5619	1.9144	1.10559	0.735772	0.144821	0.133257	1
57440	Ehd3	6.5501	10.2161	5.2475	4.8285	5.1206	5.3893	5.6393	6.3538	0.838344	0.445305	-0.254386	0.351343	1
76784	Mtif2	0	0.1713	0.1329	0.0342	0.1357	0	0.0878	0.065	0.852541	0.809398	-0.230158	0.0918381	1
320940	Atp11c	1.5969	3.0183	2.4943	2.5556	2.0043	1.733	2.3123	2.2447	0.85817	0.349222	-0.220664	0.456899	1
15894	Icam1	1.2918	1.4552	1.3056	1.155	2.2985	1.9029	2.5503	2.1408	1.7076	0.00303924	0.77197	2.51724	1
69104	2020-03-05	1.5366	3.9947	3.1711	1.4979	1.3386	1.3633	2.4172	2.0134	0.699244	0.317419	-0.516132	0.498367	1
20860	Sult1e1	5.2491	26.8916	1.9481	0	0	1.3002	1.49	3.1562	0.174439	0.34077	-2.51921	0.467539	1
20930	Surf1	1.4961	1.0492	5.268	1.0415	3.5063	1.4707	1.3495	1.7101	0.907598	0.865752	-0.139874	0.0626067	1
13360	Dhcr7	3.4304	3.7694	4.9936	2.5116	2.6465	2.3905	3.0354	2.0272	0.686814	0.106917	-0.542009	0.970955	1
214579	Aldh5a1	10.0117	8.3345	13.3767	8.5587	15.9508	10.3074	10.9321	10.6411	1.18743	0.328575	0.247837	0.483366	1
11947	Atp5b	1829.9	2365.41	2196.92	1923.85	2204.7	1760.2	1929.52	1835.84	0.929556	0.388332	-0.105386	0.410797	1
67273	Ndufa10	23.6003	23.9969	33.2835	20.6221	33.4979	26.3907	28.0319	27.0145	1.13233	0.341322	0.179299	0.466836	1
70572	Ipo5	0.006	0.0114	0.011	0.0251	0.0114	0.0098	0.0614	0.0381	2.25607	0.269678	1.17381	0.569155	1
26897	Acot1	4.488	4.3485	6.9792	3.2686	6.7257	6.0367	7.1391	6.209	1.36817	0.107502	0.452244	0.968584	1
226182	Taf5	0.1494	0	0.2752	0	0	0.2608	0	0	0.614225	0.675431	-0.703161	0.170419	1
64918	Bhmt2	240.052	0	0	0	0	223.055	0	0	0.929196	0.960326	-0.105944	0.0175812	1
56524	Mpp6	0.0918	0.4373	0.1266	0.0697	0.0171	0.1319	0.0766	0.1308	0.491315	0.370846	-1.02528	0.430807	1
218490	Btf3	2.5608	0.1044	2.1282	2.3934	0.5075	1.1253	1.6789	1.8146	0.713294	0.463815	-0.487432	0.333656	1
22629	Ywhah	0.9694	1.7577	1.1135	1.9365	1.3748	2.1962	2.3817	2.2111	1.41313	0.118572	0.498895	0.926018	1
22145	Tuba4a	23.1513	29.4609	19.7487	26.3693	15.8352	19.824	23.3618	20.9079	0.809569	0.125865	-0.304774	0.900095	1
225164	Mib1	1.4533	1.8965	0.005	1.4202	0	1.9886	1.8695	0.0348	0.815267	0.76046	-0.294655	0.118924	1
68059	Tm9sf2	0.8588	1.1824	0.1337	3.2463	0.5907	1.1028	0.7424	1.4713	0.720726	0.619057	-0.472477	0.208269	1
338359	Supv3l1	0.176	0.2709	0.4844	0.1972	0.3454	0.5405	0.3216	0.273	1.31192	0.375504	0.391678	0.425385	1
66890	Lman2	8.461	7.189	4.1606	5.4796	4.2121	6.3381	6.168	7.4338	0.954994	0.814982	-0.0664358	0.0888522	1
72552	Hsdl1	0.1066	0.1175	0	0.082	0.1176	0	0	0.1255	0.794185	0.733746	-0.332453	0.134454	1
109900	Asl	19.671	32.8762	21.1973	26.0145	12.0869	19.8152	17.9073	26.6809	0.766751	0.218002	-0.38317	0.661539	1
286940	Flnb	0.1348	0.5823	0.1617	0.6094	0.1578	0.0627	0.1532	0.1997	0.385298	0.174777	-1.37595	0.757516	1
68636	Fahd1	4.8299	6.2284	7.0095	4.2351	8.6866	6.6783	5.9725	6.6664	1.25561	0.150301	0.328391	0.823037	1
109079	Sephs1	0.6789	0.3193	0.0842	1.3831	0.12	0.3115	0.5168	2.6068	1.44194	0.69236	0.52801	0.159668	1
75717	Cul5	0	0.0165	0	0	0	0.0073	0	0.0185	1.56364	0.712216	0.644905	0.147388	1
102247	Agpat6	0.0262	0.0791	0.0243	0.0324	0	0	0.0222	0.1333	0.959877	0.964654	-0.0590792	0.0156284	1
18242	Oat	84.1053	124.836	210.452	90.3343	191.935	99.1438	104.325	103.428	0.978624	0.94345	-0.0311739	0.0252812	1
73836	Slc35b2	0.0583	0.2364	0.0847	0.1371	0.108	0.06	0.1304	0.0995	0.770378	0.5207	-0.376362	0.283413	1
16402	Itga5	0.4834	0.7568	0.6626	0.266	0.79	0.5618	1.0292	0.2164	1.19762	0.621748	0.260171	0.206386	1
23825	Banf1	5.4259	5.2811	3.2977	4.2109	2.6686	4.6599	3.3331	3.7687	0.792195	0.197365	-0.336073	0.704731	1
18979	Pon1	29.2895	77.654	49.3439	39.6677	40.224	27.9749	65.4073	37.5867	0.873633	0.654463	-0.1949	0.184115	1
69008	Cab39l	0.6544	0.9432	0.1875	0.4606	0.1907	0.3124	0.4289	0.6863	0.720622	0.447828	-0.472686	0.348888	1
17089	Lyar	0	0.0462	0	0	0	0	0.0342	0	0.74026	0.842109	-0.433897	0.0746316	1
19286	Pts	0.5883	0.6114	0.7617	0.2653	0.7805	0	0.5316	0.6933	0.900615	0.797011	-0.151017	0.0985358	1
67211	Armc10	0.6555	0.375	0.7017	0.4284	0.1665	0.1243	0.5687	0.1783	0.48033	0.0797895	-1.0579	1.09805	1
67863	Slc25a11	16.9327	19.5061	16.9945	10.4594	14.7588	10.6197	14.0083	14.9144	0.849881	0.326318	-0.234667	0.486359	1
12010	B2m	6.1206	7.6754	6.3291	5.2597	8.681	7.8444	9.189	9.181	1.37466	0.00984126	0.459072	2.00695	1
55990	Fmo2	0.8369	1.2696	0.596	0.3549	0.3271	0.3352	0.4717	0.2916	0.466279	0.125843	-1.10074	0.900172	1
110213	Tmbim6	13.6654	14.3625	10.1382	10.5799	10.9001	11.1683	13.8742	14.8385	1.04175	0.737787	0.0590078	0.132069	1
70152	Mettl7a1	3.9948	7.2849	4.8634	3.3085	3.2228	4.7642	5.7921	6.255	1.02995	0.899035	0.0425689	0.0462235	1
14778	Gpx3	0.5881	2.1291	0.8619	0.5786	0.9412	0.7322	0.7523	1.0173	0.828102	0.664854	-0.272119	0.177273	1
74451	Pgs1	0.0326	0.057	0.0264	0.0284	0.0162	0.0682	0.071	0.0789	1.62258	0.225912	0.698286	0.64606	1
14977	Slc39a7	0.3462	0.7975	0.8499	0.7374	1.0961	0.5769	1.3702	0.4827	1.29107	0.449179	0.368562	0.347581	1
234847	Spg7	0.7878	1.1454	0.7785	0.3868	1.0948	0.7726	1.019	0.8602	1.20917	0.394803	0.274012	0.40362	1
67895	Ppa1	17.6352	22.7282	18.0198	13.3885	33.5741	18.0581	21.8699	29.5517	1.43586	0.113915	0.521911	0.94342	1
19045	Ppp1ca	3.1866	6.2667	2.3585	3.0765	1.4399	2.1399	2.4426	4.0605	0.677236	0.295056	-0.562268	0.530096	1
16329	Inpp1	0.0646	0.0959	0.0554	0.0638	0.1085	0.0869	0.0997	0.1096	1.44691	0.0303877	0.532973	1.5173	1
74185	Gbe1	2.2435	4.4229	4.3773	3.3339	5.2072	4.1871	5.3784	2.9389	1.23189	0.316602	0.300872	0.499486	1
72007	Fndc3b	0.0053	0	0.0061	0.0032	0.0055	0	0.0087	0	0.972603	0.970168	-0.0400774	0.0131532	1
26949	Vat1	11.9661	10.6094	8.4241	5.8776	6.6054	9.0673	9.0415	7.0964	0.862609	0.436604	-0.213222	0.359912	1
11720	Mat1a	83.3563	109.586	64.0853	69.1914	38.9045	72.8512	58.6724	70.2431	0.73776	0.149189	-0.438776	0.826262	1
74776	Ppa2	5.8441	7.2227	11.9923	9.3005	18.7859	8.0921	14.0557	10.4462	1.49536	0.176638	0.580491	0.752916	1
114896	Afg3l1	1.9719	4.3257	7.7487	1.409	7.4044	4.8425	2.2175	5.9156	1.31864	0.52324	0.399052	0.281299	1
77371	Sec24a	4.6491	3.3547	7.1308	5.4264	2.9962	4.8626	2.9674	10.2248	1.02383	0.951161	0.0339783	0.0217459	1
67681	Mrpl18	8.0582	0	10.1624	0.1295	1.7516	5.4829	0	0.4892	0.420908	0.411868	-1.24842	0.385242	1
74117	Actr3	3.8595	5.0066	3.1066	4.1616	3.5888	4.0378	10.9106	4.6146	1.43494	0.387121	0.520993	0.412153	1
19345	Rab5c	1.6799	2.5127	1.7468	1.3169	3.2658	1.6005	2.1863	2.1188	1.26392	0.312891	0.337908	0.504607	1
66821	Bcs1l	0.9036	1.3424	0.8924	1.1197	1.3649	0.7812	0.8657	0.7388	0.880815	0.508921	-0.183088	0.29335	1
13495	Drg2	9.4695	1.8953	1.0604	7.2096	0	13.8708	18.2419	0.8309	1.67782	0.543934	0.746585	0.264454	1
69038	Tmem258	14.4859	21.2106	21.147	11.4323	14.3475	22.07	19.5254	20.5564	1.12045	0.518121	0.164072	0.285569	1
66258	Mrps17	1.2186	1.5952	3.3428	0.8178	2.6657	2.9282	2.5617	2.5417	1.5338	0.19259	0.617106	0.715367	1
14569	Gdi2	11.4153	17.746	8.1147	8.7388	6.9359	10.2852	17.3407	13.7316	1.04952	0.861943	0.0697281	0.0645215	1
67452	Pnpla8	1.3983	1.1324	3.2117	0.5864	2.6125	0.712	2.3369	1.3825	1.11299	0.812156	0.154442	0.0903603	1
70120	Yars2	0.1622	1.2045	1.4965	0.5011	1.385	1.3953	0.7352	1.78	1.57403	0.25221	0.654461	0.598238	1
68126	Fahd2a	5.0977	22.8838	35.414	17.2127	32.0676	31.268	16.073	15.452	1.17681	0.665124	0.234882	0.177097	1
16341	Eif3e	0.2752	0.3049	0.2149	4.2475	0.3722	0.2054	4.1782	0.4308	1.02858	0.980084	0.0406499	0.0087366	1
106861	Abhd3	0.6081	0.041	0.1998	0.1149	0	0.1814	0.4602	0.2207	0.894688	0.878147	-0.160544	0.0564326	1
229663	Csde1	0.0685	0.1005	0.0495	0.1481	0.0093	0.0718	0.1041	0.5498	2.00491	0.51325	1.00354	0.289671	1
59038	Pxmp4	6.1625	10.5529	13.401	10.5488	27.9126	7.4237	8.0536	6.2052	1.2196	0.703203	0.286403	0.152919	1
321003	Xpnpep3	2.9992	4.2965	4.1393	1.1725	4.4039	1.5492	2.3611	3.0961	0.905041	0.761594	-0.143946	0.118276	1
56464	Ctsf	1.1709	0.242	0	0.2663	0.1558	0.5603	2.4448	0.5967	2.23773	0.410978	1.16204	0.386182	1
13858	Eps15	0.0169	0.0161	0.0099	0.0111	0	0	0.0064	0.0116	0.333333	0.041536	-1.58496	1.38158	1
30930	Vps26a	0.1416	0.1554	0	0	0	0.2805	0.0417	0.1885	1.71953	0.522412	0.782013	0.281987	1
13090	Cyp2b19	5.5068	5.0685	4.6998	0.8379	1.0558	1.509	1.6015	0	0.258568	0.0634266	-1.95139	1.19773	1
107141	Cyp2c50	26.2709	36.6184	27.3728	21.2421	19.6856	24.6404	20.5153	20.9893	0.769752	0.136935	-0.377534	0.863485	1
68428	Steap3	2.7097	2.7903	0.3765	3.9472	5.5787	0.3556	0.4626	0.5555	0.707717	0.649603	-0.498755	0.187352	1
12387	Ctnnb1	2.6317	2.419	2.4518	2.3968	2.7408	3.7749	4.5565	4.5175	1.57483	0.0431088	0.655195	1.36543	1
67059	Ola1	0.5329	0.0679	0.5817	0.7785	0	0.8232	0.7178	1.5006	1.55105	0.470309	0.633241	0.327617	1
12799	Cnp	0.2166	0	0	0	0	0	0.2064	0.2407	2.06417	0.521653	1.04556	0.282618	1
14453	Gas2	0.4572	0.3401	0.5581	0.3501	0	0	0.4421	0.3908	0.488361	0.170624	-1.03398	0.76796	1
14583	Gfpt1	0.1056	0.4119	0.0615	0.0265	0.0435	0.0994	0.0777	0.0634	0.469034	0.43151	-1.09224	0.365009	1
20317	Serpinf1	0.0865	5.6966	0.0163	0.0773	0	0.0732	0.126	0	0.0338966	0.38807	-4.88272	0.41109	1
269061	Cpsf7	0.0263	0	0.0272	0	0	0	0	0.0188	0.351402	0.381793	-1.50881	0.418172	1
68178	Cgnl1	0.1662	0.0974	0.0503	0.0605	0	0.0233	0.1036	0.1589	0.763355	0.642206	-0.389575	0.192326	1
76952	Nt5c2	3.6692	0.1043	0	0.0681	0.0425	2.9957	3.2683	0.1758	1.6874	0.618407	0.754798	0.208726	1
15505	Hsph1	0.0234	0.4285	0	0.0352	0.0317	11.4752	0.0429	0	23.7114	0.40534	4.56751	0.39218	1
234673	Ces2e	25.1472	21.6276	18.7285	30.0327	12.4486	13.4286	27.7939	19.6856	0.767844	0.249686	-0.381116	0.602605	1
12380	Cast	0.0156	0	0.0158	0	0.0115	0.1906	0.3732	0.3837	30.5414	0.0778884	4.93269	1.10853	1
15161	Hcfc1	0.0113	0	0	0	0	0.0095	0.015	0	2.16814	0.507507	1.11646	0.294558	1
16796	Lasp1	3.4517	0	0.1611	0.3053	3.0248	0.1785	1.169	0.5679	1.26087	0.814556	0.334415	0.0890789	1
26965	Cul1	0.0236	0.0339	0	0	0.0131	0	0.0219	0.0204	0.963478	0.95989	-0.053676	0.0177784	1
213053	Slc39a14	0.3303	0.2717	0.5003	1.49	0.6825	0.2813	1.0052	0.377	0.904988	0.858994	-0.14403	0.0660101	1
17274	Rab8a	2.0543	3.2098	2.5349	1.8302	2.0544	1.3006	2.5206	1.627	0.779151	0.23712	-0.360025	0.625032	1
73046	Glrx5	6.0872	4.95	7.1957	5.2583	11.0372	5.9102	6.9958	8.0878	1.36353	0.149714	0.447348	0.824736	1
75619	Fastkd2	0.0212	0	0	0	0.0242	0	0	0	1.14151	0.928794	0.190943	0.0320805	1
74840	Manf	8.2208	6.6321	6.5958	5.3594	4.5852	4.3951	8.1682	9.4537	0.992319	0.972416	-0.0111234	0.0121478	1
17920	Myo6	0.4545	0.1633	0.0678	0.4922	0.1773	0.3717	0.0913	0.0756	0.607828	0.398492	-0.718265	0.399581	1
17069	Ly6e	0.2988	0	0	0.3233	0.391	0.2851	0.4349	0.3872	2.40829	0.0879297	1.26801	1.05586	1
50880	Scly	1.7623	1.994	0.3852	0.8179	1.5699	1.677	2.1375	2.1896	1.5272	0.188925	0.61089	0.723711	1
192187	Stab1	0.0045	0.0204	0.0123	0.008	0	0	0	0.0031	0.0685841	0.0511536	-3.86598	1.29112	1
11848	Rhoa	8.4813	9.0488	12.949	8.3443	7.5984	9.4455	17.3608	12.7582	1.21481	0.429946	0.280726	0.366586	1
15957	Ifit1	0	0.0512	0	0.1633	0.2905	0.5141	0.3614	0.7513	8.93846	0.0188731	3.16003	1.72416	1
15199	Hebp1	3.2882	2.6188	2.2546	1.2586	1.5068	2.0431	1.7979	2.1785	0.798953	0.354854	-0.323817	0.44995	1
21379	Tbrg4	0.223	0.2199	0.6139	2.5373	0.3329	0.2897	0.3367	0.0486	0.280432	0.32838	-1.83428	0.483623	1
12211	Birc6	0.0052	0.0095	0.001	0.0038	0	0.0053	0.0022	0	0.384615	0.221347	-1.37851	0.654926	1
19663	Rbpms	0.5133	0.393	0.2656	0.4594	0.2942	0.3901	0.2817	0.573	0.943419	0.797631	-0.0840289	0.0981979	1
67180	Yipf5	0.3493	0.6899	0.1925	0.5238	0.5341	0.876	0.3726	0.3995	1.24306	0.52482	0.313901	0.27999	1
192136	5033411D12Rik	0.9857	1.821	2.7856	1.2669	4.2311	2.0555	2.3456	1.4772	1.47385	0.305795	0.559585	0.51457	1
224904	2410015M20Rik	12.607	15.3131	26.8721	16.145	15.1483	10.95	15.5052	21.9578	0.896022	0.652506	-0.158394	0.185416	1
14020	Evi5	0.1101	0.1573	0	0	0	0	0.0899	0	0.3362	0.378371	-1.57261	0.422083	1
12304	Pdia4	22.4857	28.0934	18.0002	27.2478	20.3385	19.6096	20.9501	22.4418	0.869691	0.276904	-0.201425	0.557671	1
18648	Pgam1	8.0739	5.6261	6.4524	9.6385	10.377	7.6863	10.6053	11.6253	1.35256	0.0757762	0.43569	1.12047	1
22003	Tpm1	16.4149	25.5879	11.4571	11.0306	11.2085	13.3558	14.2011	15.5714	0.842555	0.515109	-0.247157	0.288101	1
56445	Dnaja2	2.9222	3.8687	1.1194	1.6398	1.7921	3.3452	1.43	0.5803	0.748432	0.506172	-0.418057	0.295702	1
14718	Got1	7.9381	12.9473	7.6373	6.4859	2.2153	4.9638	6.8078	8.5109	0.642636	0.163113	-0.637925	0.787512	1
104303	Arl1	8.9788	20.1949	6.1552	13.3084	1.8072	7.2641	7.4418	8.7091	0.518577	0.155185	-0.947369	0.809149	1
66887	Lonp2	8.2394	12.8375	11.6091	11.0968	15.2039	11.3123	17.7639	11.6317	1.27703	0.156072	0.352789	0.806676	1
68603	Pmvk	0.6261	0.3655	0.4094	0.0552	0.1019	0.1554	0.2311	0.1629	0.44726	0.185383	-1.16081	0.731931	1
14319	Fth1	19.4781	0.6774	1.9443	0.1164	7.5659	1.1142	6.5538	4.6157	0.893474	0.909841	-0.162502	0.0410347	1
67477	Abhd15	0.2065	0.5331	0.2679	0.1893	0.1185	0.3351	0.2079	0.2818	0.788185	0.524949	-0.343394	0.279883	1
71207	Nudt4	0.4005	0.2036	0	0.1151	0	0.1403	0	0	0.195078	0.188979	-2.35788	0.723585	1
11640	Akap1	0.207	0	0.5404	0	0.525	0.0181	0	0	0.726652	0.788409	-0.460663	0.103248	1
56046	Uqcc	0.0993	0	0.1744	0.1209	0.454	0.2005	0.3521	0.2515	3.18829	0.0224058	1.67278	1.64964	1
13043	Cttn	0.772	0.5217	0.8215	0.7709	0.3147	0.4747	0.9519	0.8594	0.901112	0.689795	-0.150221	0.16128	1
22333	Vdac1	124.64	150.543	166.389	98.8389	129.612	98.6315	122.362	126.054	0.882035	0.383071	-0.181093	0.416721	1
56529	Sec11a	15.2153	13.0962	10.5764	19.2134	15.3254	10.2307	15.3179	26.737	1.16367	0.575198	0.218688	0.240182	1
192166	Sardh	38.8708	44.0796	64.788	36.4558	49.3078	38.7971	39.5603	44.9637	0.937211	0.697527	-0.0935536	0.156439	1
109075	Exosc4	1.0573	0	0	0	0	0	0	1.078	1.01958	0.989507	0.0279724	0.00458123	1
216197	Ckap4	0.6871	1.1737	0.4792	0.2265	0.8954	0.594	0.6279	0.8462	1.15469	0.668855	0.2075	0.174668	1
68015	Trap1	8.7166	7.7204	12.1332	7.0814	15.8037	10.055	10.2466	13.1196	1.38072	0.10463	0.465421	0.980343	1
19166	Psma2	0.636	0.4974	0.4421	0.421	0.5901	0.9164	0.7539	1.0686	1.66742	0.0399183	0.737616	1.39883	1
66753	Erlec1	0.2145	0.2466	0.1543	0.2454	0.3198	0.2583	0.1922	0.2736	1.21271	0.229979	0.278234	0.638313	1
12468	Cct7	12.9574	11.3992	5.5084	8.867	3.7591	9.7124	7.9453	11.4166	0.847707	0.547254	-0.238362	0.261811	1
66905	Plin3	1.6995	1.8792	3.2613	0.5941	4.3817	1.2187	1.9394	1.8544	1.26366	0.601167	0.337612	0.221005	1
68346	Sirt5	1.1962	1.0053	0.963	0.5621	1.647	0.9614	0.7123	1.054	1.17391	0.526001	0.231324	0.279013	1
212442	Lactb2	6.7786	12.0921	9.1252	11.3982	10.5312	7.6653	9.6488	6.8339	0.880315	0.458435	-0.183909	0.338722	1
17523	Mpo	0.2587	0.1011	0.4923	0	0.0788	0.0944	0.0596	0.5303	0.895552	0.891316	-0.159151	0.0499682	1
208624	Alg3	0.2224	0.6267	0.2347	0.2304	0.2542	0.1322	0.2546	0.1921	0.633922	0.318521	-0.657623	0.496862	1
14073	Faah	16.7979	24.0694	18.7523	10.8982	13.0115	12.6145	19.9225	17.1201	0.888692	0.569661	-0.170245	0.244384	1
20174	Ruvbl2	2.3573	1.5644	0.1303	0.83	2.0394	5.2619	0.5346	2.4211	2.10098	0.282973	1.07106	0.548255	1
17706	ATP8	27.9218	104.827	109.846	49.7917	118.163	41.7024	41.2972	118.424	1.09303	0.828566	0.128329	0.081673	1
235386	Hykk	0.1734	0.1668	0.1872	0.2407	0.1829	0.2912	0.3571	0.5808	1.8383	0.149971	0.878374	0.823994	1
14225	Fkbp1a	1.3355	1.579	1.1913	1.5819	3.1223	2.5402	3.6781	3.4103	2.24184	0.00274295	1.16468	2.56178	2
13014	Cstb	0.6008	1.2992	2.5468	0.313	1.5434	1.9999	1.3091	2.1704	1.47544	0.351454	0.561145	0.454132	1
76282	Gpt	6.5314	8.4504	7.2008	5.6033	7.9066	6.8572	8.0958	7.446	1.09068	0.390833	0.125231	0.408009	1
67834	Idh3a	8.0651	6.7469	8.6622	4.8694	10.3249	7.7533	8.7974	14.1661	1.44801	0.111317	0.534067	0.95344	1
15356	Hmgcl	72.0773	61.339	120.753	79.185	200.496	95.4358	97.16	84.3735	1.43231	0.293622	0.51834	0.532211	1
52858	Cdipt	4.2657	4.4436	4.3482	2.2549	4.5707	3.1368	7.1609	3.8368	1.22157	0.445777	0.288739	0.350882	1
27979	Eif3b	0.2666	0.2869	0.3289	0.1899	0.3252	0.2378	0.5189	0.7144	1.67518	0.186746	0.74432	0.728749	1
11692	Gfer	5.0993	5.0698	4.7357	3.4466	0.6623	0.6752	3.7725	0.9921	0.332514	0.0184039	-1.58851	1.73509	1
76947	Ndufaf6	0.0184	0	0.1117	0	0.2111	0	0	0	1.6226	0.747732	0.698306	0.126254	1
52120	Hgsnat	0.2961	0.2435	0.1803	0	0.0688	0	0	0.1097	0.247951	0.124632	-2.01187	0.904369	1
214952	Rhot2	1.9105	1.5728	1.6108	2.0389	1.8519	1.182	1.245	1.6193	0.826889	0.169845	-0.274234	0.769948	1
66495	Ndufb3	24.8403	29.0201	34.2938	17.7148	31.2658	19.479	26.6921	26.6155	0.982841	0.919049	-0.02497	0.0366613	1
16195	Il6st	0.0174	0	0.0793	0.0605	0.0266	0.0168	0.0113	0.02	0.475191	0.346434	-1.07342	0.46038	1
17002	Ltf	0.3139	0.3147	0.5695	0.007	0.2891	0.063	0.0604	0.3689	0.648411	0.479998	-0.62502	0.318761	1
14057	Sfxn1	51.986	65.6961	56.7348	40.8793	44.3584	32.9451	32.3772	36.9515	0.681072	0.0362382	-0.554121	1.44083	1
22153	Tubb4a	46.2661	56.666	40.9484	45.9628	27.3359	37.9085	61.0707	48.1796	0.919151	0.652446	-0.121626	0.185456	1
11699	Ambp	0.1938	0.6306	0.2333	0.453	0.9506	0.2548	0.1874	0.8369	1.47594	0.456593	0.561632	0.34047	1
66128	Mrps36	7.3985	1.1819	10.979	1.5292	7.96	1.1346	3.3834	3.3528	0.75068	0.656151	-0.413729	0.182996	1
66397	Sar1b	29.4916	30.9137	30.6595	22.4138	27.6786	25.9998	27.2911	18.679	0.878126	0.280144	-0.1875	0.552618	1
11364	Acadm	50.1503	42.2175	104.124	38.7265	114.773	88.752	125.441	87.6497	1.77119	0.0530524	0.824719	1.27529	1
12759	Clu	0.7906	3.2582	0.7494	3.4659	5.7738	2.1497	2.2364	1.1749	1.37157	0.565597	0.455829	0.247493	1
103142	Rdh9	5.1034	6.9862	5.1224	3.4628	3.2893	4.8263	5.6538	4.5287	0.885044	0.523819	-0.17618	0.280819	1
15926	Idh1	69.4941	78.8546	99.0266	73.818	60.773	83.3425	93.5773	98.0613	1.04533	0.742961	0.0639632	0.129034	1
56388	Cyp3a25	4.7383	6.8432	6.9272	4.3239	1.3838	4.1491	6.5652	1.7424	0.606173	0.168358	-0.722199	0.773767	1
55989	Nop58	0.3687	0.3335	0.0729	1.4374	0.141	1.4055	0.4444	0.6014	1.17166	0.822574	0.228555	0.0848253	1
209692	Dhtkd1	1.1444	1.3198	1.8047	1.122	5.9821	1.6674	1.0929	2.5442	2.09364	0.271584	1.06601	0.566096	1
12751	Tpp1	5.0858	4.3076	2.8066	3.4465	1.7972	4.5713	12.4283	5.8215	1.57341	0.397061	0.653891	0.401143	1
16399	Itga2b	4.4622	0.8052	0	0.6594	0.0298	0.0346	1.9941	0.0154	0.349919	0.435494	-1.51491	0.361018	1
381290	Atp2b4	0.1389	0.4044	0.2247	0.1283	0.0932	0.1485	0.1527	0.1498	0.607163	0.263604	-0.719845	0.579049	1
11308	Abi1	0.0877	0.0873	0.0691	0.1049	0	0.0724	0.0259	0	0.281662	0.0272336	-1.82796	1.56489	1
71746	Rgl3	0.0257	0	0.0107	0	0.0138	0	0	0.0193	0.909341	0.919509	-0.137107	0.0364439	1
227377	Farp2	0.766	0	0	0	0	0	1.8555	0	2.42232	0.616176	1.27639	0.210295	1
19024	Ppfibp2	0.1106	0	0	0.2456	0	0.1465	0.0231	0	0.476137	0.524193	-1.07055	0.280509	1
381760	Ssbp1	3.5794	4.202	5.0231	3.7297	8.775	4.3458	4.2839	3.4345	1.26037	0.445004	0.333847	0.351636	1
26443	Psma6	1.9749	0.6896	1.8493	1.6332	0.8584	1.1548	1.5309	1.3787	0.800846	0.395828	-0.320403	0.402493	1
66163	Mrpl4	0.5059	0.3057	0.7906	0.1528	0.7526	0.2475	0.6657	0.8308	1.42256	0.365618	0.508494	0.436972	1
67025	Rpl11	15.5205	13.3593	11.1255	13.7896	12.6214	17.5631	21.7397	16.2333	1.26699	0.155475	0.341403	0.808339	1
259300	Ehd2	0.6423	1.774	0.7472	0.5582	0	0.6774	0.581	0.7272	0.53352	0.246812	-0.906387	0.607634	1
14375	Xrcc6	0.3255	0.2506	0.1022	0.2186	0	0.034	0.0185	0.2091	0.291671	0.0557504	-1.77758	1.25375	1
18081	Ninj1	0.8575	0.834	1.5348	0.9094	0.5858	1.4374	1.6408	1.7274	1.30362	0.35726	0.382528	0.447015	1
67442	Retsat	6.9816	5.8869	6.2874	4.5188	3.2947	4.6679	4.9541	3.7924	0.705779	0.0386718	-0.502712	1.41261	1
77254	Yif1b	0	0.1637	0	0.0921	0.0893	0.0743	0.0791	0	0.948788	0.944711	-0.0758422	0.0247009	1
29811	Ndrg2	33.1506	52.5391	50.8242	44.3215	53.5853	33.4928	46.3879	43.9108	0.980874	0.891016	-0.0278598	0.0501147	1
21969	Top1	0.2215	0.1228	0.0595	0.1918	0	0.0915	0	0.0497	0.237072	0.0444736	-2.0766	1.3519	1
66335	Atp6v1c1	0.0929	0.4659	0.1392	0.1098	0.5216	0.2825	0.1943	0.4296	1.76776	0.227445	0.821926	0.643124	1
70675	Vcpip1	0.0183	0.0281	0	0.2204	0	0.0148	0.0194	0.0202	0.203898	0.37945	-2.29408	0.420845	1
56457	Clptm1	1.1022	0.5866	0.6589	0.5885	1.3677	0.5306	0.8553	0.7491	1.19294	0.539759	0.254517	0.2678	1
99586	Dpyd	3.1065	3.3215	2.3825	1.6704	0.9986	1.1309	1.7011	2.2087	0.57622	0.0584287	-0.795309	1.23337	1
100763	Ube3c	0.0214	0.2481	0	0.2281	0.1149	0.1352	0.022	0.2197	0.988344	0.985781	-0.0169148	0.00621945	1
20912	Stxbp3a	0.619	0.0919	0.1616	0.3392	0.1536	0.5771	0.5934	0.6889	1.6613	0.276413	0.732315	0.558441	1
66071	Ethe1	7.7934	7.2839	11.6327	11.809	12.8873	7.5879	8.4011	9.4313	0.994512	0.975956	-0.00793961	0.0105696	1
11666	Abcd1	1.5526	1.7248	2.9208	1.2959	2.0015	1.3226	2.897	2.3366	1.14192	0.605442	0.191468	0.217928	1
54403	Slc4a4	0.1783	0.2235	0.1018	0.1244	0.1601	0.1299	0.3104	0.322	1.46879	0.256102	0.554628	0.591587	1
19646	Rbbp4	1.0928	0.352	0	0.1165	0	0	0	0.2402	0.153846	0.273325	-2.70044	0.563321	1
104776	Aldh6a1	135.501	166.048	208.435	126.769	271.902	155.621	158.252	185.695	1.21157	0.350238	0.276876	0.455636	1
106821	Oard1	0.2562	0.4629	0.1827	0	0	0	0.0467	0	0.0517853	0.110827	-4.27131	0.955355	1
27384	Akr1c13	3.2237	3.4243	1.6638	3.3665	2.4631	2.9527	2.1658	3.7866	0.973446	0.892639	-0.0388264	0.0493243	1
192662	Arhgdia	1.9053	2.591	1.4955	1.6609	2.5727	2.6042	3.1497	2.6561	1.43514	0.0319844	0.521192	1.49506	1
192159	Prpf8	0.9651	0.3821	0.2459	0.5046	0.1259	0.4654	0.4778	0.2785	0.642418	0.342296	-0.638416	0.465599	1
269113	Nup54	0.7809	1.4794	0.8989	0.379	0.693	1.251	0.3176	0.9092	0.896162	0.77001	-0.158169	0.113503	1
14786	Grb7	0.061	0.0228	0.027	3.0668	0	0.0451	0.0659	0	0.034932	0.38608	-4.83931	0.413322	1
56215	Acin1	0.2841	1.091	0.8562	0.6136	0.6226	0.6708	1.4423	0.6839	1.20201	0.602593	0.26545	0.219976	1
15944	Irgm1	3.2615	3.492	5.0278	4.0398	5.2591	4.4005	4.104	4.3208	1.14306	0.279256	0.192896	0.553997	1
81910	Rrbp1	1.2346	2.009	2.1399	1.1206	2.121	0.9188	1.9763	1.6442	1.02402	0.920318	0.0342377	0.0360621	1
18633	Pex16	0.7872	0.7004	1.1149	0.37	2.112	1.361	1.4897	0.7602	1.92528	0.0858052	0.94507	1.06649	1
224742	Abcf1	0.2308	0.224	0.1099	0.3696	0.0889	0.0599	0.0785	0.2403	0.500482	0.137375	-0.998611	0.862093	1
226791	Lyplal1	5.4134	5.6074	1.935	5.4803	1.8225	4.9211	0.9282	4.9678	0.68559	0.33352	-0.544583	0.476878	1
14130	Fcgr2b	13.4707	26.229	16.6884	7.8783	10.068	4.717	7.4791	6.8806	0.453498	0.103101	-1.14083	0.986735	1
110135	Fgb	10.7755	8.3813	3.1224	7.7442	5.6945	7.7319	5.782	5.1604	0.81166	0.45469	-0.301052	0.342285	1
77573	Vps33a	0.1401	0.0286	0.0125	0.0309	0	0.1793	0.244	0	1.99576	0.484599	0.996936	0.314617	1
22608	Ybx1	0.5445	0.9993	1.1876	0.7333	0.9466	0	0.2212	0.6787	0.532947	0.174626	-0.907937	0.757891	1
230696	AU022252	0.283	0.1903	0	0.1662	0.2691	0.1055	0.136	0	0.798436	0.704243	-0.324751	0.152277	1
12321	Calu	3.8352	4.8583	1.8791	2.1823	1.5805	1.6647	1.9883	1.7893	0.550596	0.133582	-0.860933	0.874253	1
67078	Pgp	0	0.0749	0.0473	0.0561	0	0.0298	0	0.0537	0.468312	0.294672	-1.09446	0.530661	1
52502	Carhsp1	0.8004	1.0348	1.5518	0.8372	1.6457	0.7249	1.2179	1.4497	1.1927	0.46956	0.25423	0.328309	1
84652	Fam126a	0.1308	0	0.0528	0	0.0662	0	0.0268	0.1099	1.10512	0.906088	0.144203	0.0428296	1
67332	Snrpd3	2.8218	3.2684	0.8681	3.4619	3.6552	2.6563	3.6107	2.1201	1.15567	0.588773	0.208728	0.230052	1
243537	Uroc1	12.1088	17.3165	9.1181	10.2188	6.6005	8.6825	9.5877	12.7468	0.771448	0.261391	-0.374359	0.582709	1
54709	Eif3i	0.0666	1.1965	1.2269	0	1.4216	0.0712	0.8633	0.1058	0.988715	0.988577	-0.0163736	0.00498951	1
19039	Lgals3bp	0.3011	0.0945	0.3387	0.4393	0.5463	0.6496	1.1588	0.9207	2.7909	0.0231344	1.48073	1.63574	1
19896	Rpl10a	94.0431	153.799	85.3903	98.4286	108.309	95.3821	74.7162	70.7159	0.80879	0.303022	-0.306162	0.518526	1
74316	Isca2	1.4718	6.1053	11.8344	7.0055	3.1904	3.6235	7.3087	5.112	0.728114	0.480705	-0.457763	0.318121	1
30924	Angptl3	0.0315	0	0	0	0	0	0.0342	0.027	1.94286	0.556789	0.95818	0.254309	1
104158	Ces1d	127.424	115.177	177.58	133.28	77.0964	154.285	164.257	123.214	0.937468	0.730728	-0.0931593	0.136244	1
69276	Sec62	5.0452	0.4985	0.4152	0.3462	0.349	0.4685	3.3125	5.6959	1.55841	0.62812	0.64007	0.201957	1
12461	Cct2	11.4814	10.01	5.8045	12.0943	6.2511	13.0432	9.8832	6.4139	0.90356	0.674286	-0.146308	0.171156	1
12865	Cox7a1	0.6376	1.4897	0	0	1.0207	0.6346	0.381	0	0.957223	0.95823	-0.0630734	0.0185301	1
16889	Lipa	2.3023	5.5149	1.9748	2.0186	2.5658	3.411	3.2712	3.3181	1.06397	0.842421	0.0894547	0.0744708	1
67268	Myl12a	22.9684	23.3572	12.0714	22.4212	11.6639	15.7701	18.9346	19.4071	0.813872	0.298045	-0.297126	0.525718	1
104130	Ndufb11	9.8883	12.6384	13.1275	12.5328	28.0884	9.1912	6.2337	8.5019	1.07944	0.863208	0.110289	0.0638847	1
57741	Noc2l	0.0397	0	0	0.0284	0	0	0.0308	0	0.452276	0.492259	-1.14472	0.307806	1
68292	Stt3b	2.814	2.8701	2.7791	2.3939	1.8761	2.2368	2.6372	2.8029	0.879885	0.229121	-0.184613	0.639934	1
326618	Tpm4	10.2805	3.5316	4.9541	7.0434	8.29	8.1844	10.3769	6.9719	1.31049	0.280989	0.390105	0.551311	1
66365	Ccdc90b	0.599	0.3078	1.7914	0.1104	0.7166	1.5713	1.9299	0.5558	1.69964	0.366	0.765227	0.436519	1
14862	Gstm1	504.608	364.454	525.201	433.415	995.508	793.561	1127.65	707.602	1.98302	0.0126565	0.987697	1.89769	1
68879	Prpf6	0.0412	0.0816	0.0456	0.0695	0.0218	0.0512	0.1161	0.0656	1.07062	0.856795	0.0984437	0.0671231	1
67433	Ccdc127	0.1415	0.3254	0.3907	0.1986	0.045	0.2521	0.3984	0.256	0.900871	0.787158	-0.150607	0.103938	1
83921	Tmem2	0.0114	0.0131	0.0221	0	0.0121	0	0	0.0069	0.407725	0.256532	-1.29433	0.590858	1
69156	Comtd1	0	0.2411	0.2556	0.772	0.5938	0.5584	3.3233	0.8756	4.21778	0.223688	2.07648	0.650357	1
113868	Acaa1a	404.246	315.007	742.715	584.742	763.635	539.373	851.301	501.56	1.29763	0.278798	0.375878	0.554711	1
114774	Pawr	0.0332	0	0	0	0	0	0	0.0678	2.04217	0.668641	1.0301	0.174807	1
69597	Afg3l2	4.6021	5.5728	5.4003	5.0826	6.422	4.1964	3.6606	4.0588	0.887694	0.431963	-0.171866	0.364553	1
14528	Gch1	0.6311	0.7635	0	0.6104	0.2308	0.5362	0.5742	0.6435	0.989875	0.980163	-0.0146813	0.00870168	1
107932	Chd4	0.0361	0.0227	0.0033	0.0258	0.01	0.0391	0.0337	0.0699	1.7372	0.305637	0.796765	0.514794	1
64655	Mrps22	3.1473	0.895	3.2528	0.5488	4.1123	2.7445	2.5485	4.0029	1.70938	0.156609	0.773473	0.805183	1
74159	Acbd5	4.3282	7.4455	12.2449	4.4242	11.1627	7.649	10.8043	7.2178	1.29501	0.371748	0.372967	0.429751	1
66590	Farsa	2.8265	3.0101	2.6628	1.8577	1.9792	1.6464	1.6342	2.3354	0.733333	0.0702124	-0.44746	1.15359	1
56378	Arpc3	2.8556	1.4121	1.5897	1.92	1.1635	4.3055	1.144	0.8717	0.962365	0.937478	-0.0553434	0.0280388	1
60365	Rbm8a	1.6854	2.8824	1.4674	1.4617	0	2.2123	0.8801	1.9407	0.671357	0.358187	-0.574847	0.44589	1
19186	Psme1	6.7838	8.3522	6.9226	5.3261	11.7049	9.1903	13.9656	14.4372	1.8002	0.0122918	0.848159	1.91039	1
22070	Tpt1	4.1508	6.2046	5.6025	4.0934	3.922	4.8378	6.3465	6.5669	1.08089	0.639954	0.112216	0.193851	1
12340	Capza1	2.1199	0.9958	0	1.9785	0.8864	1.7124	1.107	0	0.727455	0.590261	-0.459071	0.228956	1
16835	Ldlr	0.7172	1.3472	1.4701	1.1986	0.6802	1.541	1.2311	1.3944	1.024	0.913396	0.0342174	0.039341	1
18195	Nsf	0.5717	0.9443	0.4651	0.4683	0.2521	0.3954	0.7517	0.6583	0.840002	0.56708	-0.251536	0.246356	1
231507	Plac8	60.7185	40.0306	100.849	32.4097	92.8034	37.9735	14.5945	42.7575	0.803943	0.628304	-0.314835	0.20183	1
22275	Urod	0.0532	0.5536	0.0543	1.2837	0	0.0512	0.6848	0.2596	0.511929	0.506838	-0.965984	0.29513	1
56440	Snx1	1.8618	1.6637	0	0	0.5182	0.7188	0.8786	1.3142	0.972855	0.966839	-0.0397034	0.0146457	1
74616	Scrn3	0.4032	0.0758	0	0.0655	0	0.1263	0.135	0.0556	0.582002	0.587522	-0.780904	0.230976	1
20168	Rtn3	2.6498	3.0427	2.2588	2.7217	1.4103	2.8783	2.9369	1.4944	0.817006	0.341312	-0.291582	0.466849	1
19387	Rangap1	0	0.8101	0.0673	0.4276	0.0674	0.0397	0.0626	0.0906	0.199464	0.256178	-2.3258	0.591458	1
55951	Mpc1	6.6264	8.3541	10.5711	4.5677	6.4723	7.5076	8.6654	8.9451	1.04884	0.804801	0.068798	0.0943113	1
110695	Aldh7a1	38.8099	39.8086	62.3399	36.7871	63.2156	42.2708	49.1355	61.4705	1.21574	0.267606	0.281835	0.572505	1
73124	Golim4	0.1327	0.0556	0	0	0	0	0.0358	0.1131	0.790759	0.819195	-0.338689	0.0866126	1
110611	Hdlbp	7.0174	9.6853	5.5535	5.1019	5.9084	3.9159	4.7401	4.1182	0.682891	0.124783	-0.550273	0.903846	1
56194	Prpf40a	0.048	0.1288	0.1311	0	0	0.0232	0.0165	0	0.128938	0.126591	-2.95525	0.897597	1
21855	Timm17b	3.0952	4.4739	5.3736	1.6488	1.5059	3.2719	1.5203	2.3025	0.589425	0.169541	-0.762619	0.770726	1
15233	Hgd	85.511	55.1129	111.734	134.002	67.1051	77.9665	114.787	97.9284	0.926045	0.735938	-0.110845	0.133159	1
51798	Ech1	74.5655	77.8877	87.4395	58.056	70.4046	87.0071	100.447	88.3807	1.16208	0.214228	0.216707	0.669123	1
26397	Map2k3	0.117	0	0	0.0617	0.0327	0	0.0865	0.251	2.07163	0.482091	1.05077	0.316871	1
102632	Acad11	25.8671	30.2284	51.637	21.6268	34.7294	32.8688	36.087	28.7923	1.0241	0.915945	0.0343636	0.0381304	1
17155	Man1a	0.3258	0.0252	0.1813	0.1682	0.1527	0.0616	0.0663	0.2241	0.720485	0.529909	-0.472959	0.275799	1
68611	Mrpl28	1.6984	0.8454	1.5096	0.4741	1.1489	0.5927	1.156	1.217	0.908802	0.762082	-0.137962	0.117998	1
17454	Mov10	0.1552	0.1354	0.1026	0.1279	0.0528	0.0966	0.1401	0.1609	0.864325	0.5378	-0.210353	0.269379	1
14711	Gnmt	78.4921	101.775	99.7999	73.529	37.0862	54.0843	56.7472	59.9482	0.587862	0.00785305	-0.76645	2.10496	1
66701	Spryd4	1.24	0.7317	1.3735	0.6113	0.8221	1.0925	1.0521	1.1284	1.03503	0.870864	0.0496739	0.0600494	1
11800	Api5	0.2198	0.1778	0.0806	1.3559	0	0.0318	1.1311	0.094	0.685295	0.734555	-0.545202	0.133975	1
14979	H2-Ke6	15.2828	23.8663	23.6781	19.4179	23.6306	22.0473	28.5133	27.927	1.24163	0.105832	0.312238	0.975384	1
226757	Wdr26	0.036	0	0	0.0361	0	0.041	0.2325	0.1906	6.43689	0.180379	2.68636	0.743815	1
59054	Mrps30	0.828	0.6089	0.5424	0.7265	1.5421	0.6088	1.31	1.0649	1.67263	0.103138	0.742118	0.986581	1
26951	Zw10	0	0.1324	0.0673	0.1051	0	0.2016	0	0.0614	0.862861	0.858225	-0.2128	0.0663989	1
56280	Mrpl37	0.2764	0.3572	0.409	0.4642	1.9758	1.0442	0.7734	0.1905	2.64395	0.194418	1.40269	0.711263	1
68338	Golt1a	0.4828	0.4186	0	0	0.2102	0	0.3283	0	0.597404	0.581331	-0.743221	0.235577	1
99683	Sec24b	0.9128	0.4788	0	1.8541	0	1.1151	0.0904	0.0697	0.392889	0.345695	-1.34781	0.461307	1
94184	Pdxdc1	0.1799	0	0	0.1521	0.0877	0.0481	0.0396	0.0548	0.693373	0.639038	-0.528295	0.194473	1
233005	Cyp2a22	24.8362	21.3779	19.0056	17.981	16.1839	17.4801	21.8048	23.9227	0.954217	0.701844	-0.0676111	0.15376	1
207352	Sec23ip	0.0696	6.665	0	0.0516	0	0	0.0265	0.0823	0.0160325	0.387746	-5.96285	0.411453	1
66694	Uqcrfs1	136.301	162.579	162.318	123.966	129.121	119.234	171.658	180.778	1.0267	0.837282	0.038021	0.0771282	1
59025	Usp14	0.2478	0.2479	0.2487	0.1524	0	0.1146	0.1661	0.283	0.628568	0.25983	-0.669859	0.585311	1
19299	Abcd3	43.7826	54.6665	99.4051	33.3516	81.2551	69.0135	85.8195	80.4433	1.36905	0.239966	0.453171	0.61985	1
17912	Myo1b	2.9225	5.4794	2.5322	3.2268	1.4549	1.7265	1.6461	2.129	0.491247	0.0695041	-1.02548	1.15799	1
66043	Atp5d	86.4356	76.3997	84.7519	64.0104	90.1733	67.4725	88.7544	92.7335	1.08837	0.409719	0.12217	0.387514	1
110095	Pygl	13.2752	19.3848	13.6931	13.4831	7.8184	12.6163	17.2964	16.3733	0.904208	0.605679	-0.145273	0.217758	1
13105	Cyp2d9	4.6377	17.9806	3.764	11.4486	7.9118	7.6744	17.7725	21.1723	1.44144	0.416282	0.527512	0.380613	1
101055692	LOC101055692	0.7596	0	0.3766	0.2953	0.2393	0	0.2077	0.2558	0.490954	0.339778	-1.02634	0.468805	1
229731	Slc25a24	0.0403	0.1978	0.1261	0.4152	0.3822	0.4599	0.4549	0.9739	2.91365	0.0667795	1.54283	1.17536	1
16202	Ilk	4.5933	11.6939	1.3167	6.1716	5.2406	15.9424	7.9404	8.2787	1.57314	0.322579	0.653644	0.491365	1
23980	Pebp1	23.519	31.3146	29.5748	24.2575	29.0889	19.8138	31.1371	37.2344	1.07922	0.623522	0.109986	0.205149	1
109778	Blvra	3.9643	7.2617	3.9208	4.4567	4.2539	4.7743	5.3231	6.0828	1.04237	0.825513	0.0598674	0.0832763	1
94282	Sfxn5	24.7057	34.1491	24.7785	27.5377	22.942	23.7691	23.6798	24.8719	0.856903	0.170325	-0.222796	0.768722	1
102502	Pls1	0.6149	0.8383	0.7666	0	0.9288	1.2764	0.305	1.373	1.74935	0.227886	0.806816	0.642283	1
75221	Dpp3	0.1232	0.5502	0.1727	0.1425	1.1953	0.1404	0.2021	0.1198	1.67671	0.583263	0.745637	0.234135	1
17837	Mug2	1.3596	17.7823	12.2422	1.7066	14.9352	19.2694	11.6216	2.4587	1.45917	0.508438	0.545146	0.293762	1
78928	Pigt	0.0473	0.2591	0	0	0	0.337	0	0.0398	1.22977	0.869443	0.298383	0.0607589	1
76263	Gstk1	139.784	148.557	151.923	131.806	112.565	73.5338	117.263	79.5533	0.669351	0.0176216	-0.579166	1.75395	1
94064	Mrpl27	0.4943	0	0.8657	0	0.9388	0.4903	0.5714	0.5159	1.85029	0.280334	0.887755	0.552324	1
11991	Hnrnpd	7.7453	5.4078	7.0279	5.2136	4.6298	5.2232	5.7888	5.9019	0.848358	0.227532	-0.237256	0.642957	1
72029	Cnpy3	1.0945	0.7873	0.0677	1.1236	0	1.9508	0.0402	1.3078	1.07344	0.92156	0.102247	0.0354765	1
14972	H2-K1	6.9379	6.8287	4.6696	6.0963	9.3749	8.5525	8.9193	9.146	1.46714	0.0082429	0.55301	2.08392	1
14151	Fech	8.7023	8.8392	8.7858	4.2224	8.4681	5.3186	5.2981	5.2174	0.795497	0.308955	-0.330071	0.510105	1
26413	Mapk1	4.2901	3.4885	3.9622	3.7608	5.4995	3.7857	7.8034	0.1868	1.11443	0.800909	0.156302	0.0964168	1
74126	Syvn1	0.1118	0.2563	0	0.1165	0.2372	0.1037	0.3653	0.0971	1.65766	0.372595	0.729144	0.428762	1
12834	Col6a2	4.1032	11.5896	6.7397	1.7747	1.6742	1.6876	1.3725	1.5322	0.258869	0.122995	-1.9497	0.910112	1
272428	Acsm5	2.7512	3.3973	6.3645	4.2441	8.9216	4.8084	5.0927	4.8971	1.41551	0.222647	0.501319	0.652383	1
30055	Timm13	123.248	183.231	115.147	147.074	51.393	82.0615	79.4897	78.9055	0.513188	0.0129733	-0.962441	1.88695	1
66413	Psmd6	1.0296	2.6382	3.3379	0.5403	3.1394	2.6408	3.5158	4.3774	1.81201	0.101765	0.857588	0.992401	1
67465	Sf3a1	0	0.275	0	0	0.0201	0	3.6126	0	13.2098	0.420939	3.72354	0.375781	1
94185	Tnfrsf21	0.0594	0	0.0471	0.0557	0	0.0493	0.0661	0.0832	1.22441	0.702161	0.292092	0.153563	1
56040	Rplp1	84.9584	89.7372	90.8832	90.3065	68.7187	149.715	160.347	148.037	1.4803	0.136665	0.565891	0.864344	1
14950	H13	10.6859	17.1231	9.4548	12.5556	7.3413	7.3115	10.3459	8.4022	0.67044	0.0871634	-0.576821	1.05967	1
19300	Abcd4	0.0211	0.1362	0	0.0265	0	0	0	0.0301	0.163765	0.301573	-2.6103	0.520608	1
67955	Sugt1	0	0.0422	0	0	0	0	0	0.6105	14.4668	0.420976	3.85468	0.375743	1
20340	Glg1	0.1443	0.2336	0.039	0.0931	0.1051	0.0402	0.051	0.1918	0.76098	0.593365	-0.394069	0.226678	1
71805	Nup93	0.5358	0.2702	9.54	0.1722	0.5072	0.5155	0.6342	0.8345	0.236866	0.448098	-2.07786	0.348627	1
445007	Nup85	0.2138	0.1391	0.4838	0.0303	0.0537	0.0476	0.6423	0.3455	1.25617	0.758416	0.329033	0.120092	1
360013	Myo18a	1.9354	1.2778	0.1319	1.7295	0.0129	1.8978	2.0904	1.7843	1.14007	0.787095	0.189123	0.103973	1
18777	Lypla1	22.4027	19.076	29.5133	18.4294	22.5003	22.3871	24.6339	17.33	0.971259	0.837616	-0.0420727	0.0769549	1
13039	Ctsl	0.3566	0.2011	0.2814	0.3083	0	0	0.2	0.1637	0.316978	0.0255335	-1.65755	1.59289	1
67128	Ube2g1	0.1328	0.2498	0.0851	0.1302	0	0.0455	0.1474	0.2017	0.659977	0.417061	-0.599513	0.3798	1
20630	Snrpc	3.8674	4.2854	0.1363	4.2983	5.0164	4.0592	4.2187	4.0458	1.37758	0.326865	0.462132	0.485631	1
51810	Hnrnpu	0.3748	0.6228	1.3763	0.5645	1.4377	0.7206	1.5859	0.9847	1.60935	0.183738	0.686474	0.735801	1
231396	Ugt2b36	49.031	43.5248	62.2141	56.7539	47.4603	68.219	102.637	88.2208	1.44919	0.140681	0.535243	0.851764	1
12835	Col6a3	6.1456	10.0786	3.7306	2.5414	3.0777	4.2606	3.1842	3.385	0.618216	0.288279	-0.693818	0.540187	1
110809	Srsf1	28.0384	44.3462	19.7609	18.9148	3.8859	25.6531	21.0412	22.8064	0.660782	0.267207	-0.597755	0.573152	1
68480	1110007C09Rik	0.0989	0.1026	0	0.0973	0.1432	0.0687	0	0.0911	1.01406	0.979292	0.0201376	0.00908779	1
16480	Jup	2.2575	5.2212	2.272	2.0099	3.1432	2.3657	2.3787	1.9949	0.840306	0.592112	-0.251014	0.227596	1
89867	Sec16b	0.0067	0	0.1623	2.5409	0	0	0.0636	0.1383	0.0745046	0.388076	-3.74653	0.411083	1
66046	Ndufb5	22.0221	29.0521	35.5973	24.5858	48.1818	24.3877	30.5641	22.9612	1.13336	0.596256	0.180609	0.224567	1
16211	Kpnb1	0.5265	1.1736	0.5663	0.0723	1.0215	0.5691	0.5674	0.7819	1.25707	0.578687	0.33006	0.237556	1
56389	Stx5a	0.7508	4.591	0.1262	3.3924	0.8076	0.4973	4.5946	0.6777	0.742314	0.707315	-0.429898	0.150387	1
67160	Eef1g	1.2201	1.6161	1.0773	1.4544	2.17	1.5564	2.2151	2.6065	1.59243	0.0261589	0.671229	1.58238	1
66395	Ahnak	0.0095	0.0221	0.3573	0.4605	0.0214	0.009	0.3567	0.0092	0.466565	0.463527	-1.09985	0.333925	1
67988	Tmx3	0.4025	1.1466	0.484	0.3405	0.7195	0.6309	0.9419	0.5485	1.19683	0.598142	0.25922	0.223196	1
53381	Prdx4	20.5673	18.2278	19.8405	19.1241	19.2169	15.0342	24.0729	25.0877	1.07269	0.590866	0.101227	0.228511	1
104886	Rab15	1.4241	2.8737	1.7041	1.6394	1.8925	1.5326	1.439	1.6545	0.853075	0.462391	-0.229256	0.334991	1
14489	Mtpn	0.4927	0.884	0.9549	0.6375	0.9786	0.8381	0.9035	1.0336	1.26429	0.16641	0.338326	0.778819	1
26569	Slc27a4	0.3714	0.1679	0.1964	0.0998	0.1352	0	0.1601	0.2382	0.63854	0.360774	-0.647152	0.442765	1
19353	Rac1	11.4711	12.6078	6.3438	9.2509	14.4073	10.1045	14.9819	6.1243	1.14983	0.575156	0.201424	0.240214	1
114584	Clic1	0.4492	0.6723	0.2981	0.0699	0.5386	0.1805	0.218	0.7126	1.10755	0.831663	0.147376	0.0800527	1
268481	Krt222	0.5077	0	0.5734	0.4202	1.1116	0	0.4401	0	1.03357	0.967544	0.0476374	0.0143292	1
13086	Cyp2a4	9.0462	14.7116	10.185	5.9863	9.631	11.1301	10.8508	11.9893	1.09197	0.653699	0.126927	0.184622	1
228961	Npepl1	0.801	0.7852	1.0535	0	1.0948	0.8437	1.3672	1.2249	1.71633	0.130542	0.779328	0.884251	1
11772	Ap2a2	2.7975	3.2948	1.3494	2.6875	1.1362	3.9839	11.6691	11.9309	2.83538	0.186956	1.50354	0.72826	1
68375	Ndufa8	54.5231	57.5121	95.3244	45.7975	76.2835	37.2631	56.8653	49.7284	0.86958	0.569734	-0.20161	0.244328	1
70757	Ptplb	0.4056	0.5082	0.4786	0	0.4876	0	0	0	0.350187	0.230908	-1.5138	0.636562	1
30960	Vapa	2.7191	3.3074	21.1382	3.7117	14.4321	2.8865	7.1088	8.0364	1.05141	0.940954	0.0723273	0.0264316	1
19079	Prkab1	0.1957	0.0663	0.3737	0.3347	0.1628	0	0.0807	0.2615	0.520404	0.244527	-0.942296	0.611673	1
50529	Mrps7	4.6021	6.4282	3.9096	1.1816	3.8222	1.5521	1.7246	1.2151	0.515709	0.180384	-0.955371	0.743803	1
50799	Slc25a13	69.8198	67.4356	74.5159	54.1463	65.2784	59.5839	87.9759	73.6676	1.07742	0.523984	0.107585	0.280682	1
114332	Lyve1	0.0648	0	0	0	0	0.0947	0.0827	0.0707	3.8287	0.140617	1.93686	0.851963	1
19325	Rab10	7.5564	10.0417	7.6981	4.9939	6.4281	8.1773	10.0172	10.1814	1.14902	0.438479	0.200407	0.358052	1
54598	Calcrl	0.5081	0	0.9122	0	0	0.0424	0.7474	0	0.55608	0.60368	-0.846636	0.219193	1
52685	Cd300lg	0.0743	0	0	0	0	0	1.2003	0	16.1548	0.41771	4.01389	0.379126	1
13138	Dag1	0.0607	0.2374	0.1176	1.7554	1.1654	1.2234	1.8764	1.4261	2.62139	0.115501	1.39033	0.937414	1
23923	Aadat	2.3794	2.8726	4.2254	3.1772	6.2052	1.5011	5.385	5.3128	1.45434	0.272933	0.540365	0.563944	1
18604	Pdk2	1.334	2.0937	1.4016	1.0034	2.7248	1.6912	1.1436	1.4364	1.19944	0.511698	0.262366	0.290986	1
72042	Cotl1	0.2577	0	0.2774	0.2738	0.4201	0.4715	0.3631	0.6703	2.37978	0.0260403	1.25083	1.58435	1
76408	Abcc3	0.3156	0.3377	0.4746	0.7159	2.4876	1.0321	1.6842	1.5436	3.65956	0.0220954	1.87167	1.6557	1
19285	Ptrf	0.3399	1.6893	0.1002	0.1568	0.0789	0.1218	0	0	0.0877876	0.259845	-3.50984	0.585286	1
243168	Hsd17b13	35.6938	58.3008	32.7635	33.4485	19.8249	32.4765	44.4362	34.9377	0.821909	0.40492	-0.282949	0.392631	1
66576	Uqcrh	106.154	199.586	128.905	147.148	218.741	154.675	94.9054	128.191	1.0253	0.914908	0.036045	0.0386226	1
226982	Eif5b	0.2372	1.1253	0.0419	0.2323	0.4514	0.8547	0.6517	0.3731	1.42415	0.548444	0.510097	0.260868	1
13030	Ctsb	7.822	6.5481	9.072	6.5574	8.357	24.6336	25.0206	17.0692	2.50272	0.0622518	1.3235	1.20585	1
20334	Sec23a	5.5345	6.2692	1.5221	3.2326	1.8649	3.8291	2.6142	3.6846	0.724273	0.387884	-0.465395	0.411298	1
23897	Hax1	0.646	0.4948	0.8863	0.5148	0.7442	0.5803	0.9421	0.9302	1.25764	0.2365	0.330721	0.626169	1
12894	Cpt1a	17.3619	15.7041	26.2746	14.388	25.3445	23.0825	32.0619	26.3352	1.44888	0.0500363	0.534941	1.30071	1
78913	Ltn1	0.0084	0	0	0	0	0	0.004	0.0054	1.11905	0.924582	0.162271	0.0340548	1
23992	Prkra	0.0996	0	0.4217	0	0.1453	0	2.026	0	4.16516	0.470171	2.05837	0.327744	1
69632	Arhgef12	0.0081	0	0	0.009	0.3247	0.2947	0	0	36.2222	0.191478	5.1788	0.717882	1
103967	Dnm3	1.2698	0.6049	0.1588	1.5937	0.2274	0.4662	0.5063	1.0152	0.610691	0.380715	-0.711484	0.4194	1
72157	Pgm2	6.5088	11.3598	4.9304	4.5952	4.0226	4.2503	5.8428	5.2937	0.708522	0.294817	-0.497115	0.530447	1
68539	Tmem109	7.071	9.7868	7.2691	6.9089	7.5124	7.2452	7.7282	4.4599	0.868213	0.356933	-0.203878	0.447414	1
56443	Arpc1a	0.0669	0	0.0391	0.1167	0	0.0808	0	0.0181	0.444095	0.360767	-1.17106	0.442773	1
17886	Myh9	46.4265	32.1142	20.4738	40.4981	14.5272	28.194	35.1917	39.7665	0.843504	0.514045	-0.245534	0.288999	1
21346	Tagln2	1.5827	2.2602	4.0057	3.6678	2.9985	2.0773	3.7444	4.2548	1.13534	0.619994	0.183121	0.207613	1
66343	Tmem177	0.0734	0.8244	0.1386	0	0.1223	0.1093	0.7799	0.7389	1.68892	0.527592	0.756104	0.277702	1
98386	Lbr	1.5266	1.6503	1.7016	0.1924	1.8716	1.1365	1.6069	0.7999	1.06784	0.849891	0.0946929	0.0706367	1
67239	Rpf2	0.1296	0.0706	0	0	0	0.2368	0	1.8393	10.3701	0.368369	3.37436	0.433717	1
76971	2810007J24Rik	0.6283	0.5962	0.6845	1.365	0.1719	0.4971	0.6301	0.4968	0.548534	0.140365	-0.866347	0.852743	1
231510	Agpat9	0.0591	0.0204	0.0583	0.0504	0.0675	0.0665	0.053	0	0.993624	0.987615	-0.00922836	0.00541252	1
69527	Mrps9	11.4783	1.2248	15.995	12.636	11.8953	12.8901	19.2034	14.0554	1.40427	0.301127	0.489819	0.521251	1
64136	Sdf2l1	0.1411	0.8636	0	0.2585	0.4405	0.331	0	0.7705	1.22071	0.788179	0.28772	0.103375	1
57342	Parva	0.2293	0.2839	0.045	0.043	0.0498	0	0.0533	0.1439	0.410845	0.265168	-1.28333	0.576478	1
235041	Kank2	0.0288	0	0.0279	0.0255	0.0143	0.0182	0	0.0201	0.639903	0.409402	-0.644076	0.38785	1
17999	Nedd4	1.5806	1.2737	0.7729	0.5038	0.3407	1.0487	0.8744	0.4205	0.649794	0.274303	-0.621945	0.56177	1
70361	Lman1	8.614	11.0441	5.8619	11.7922	4.2581	5.9983	7.8981	8.3876	0.711352	0.157216	-0.491365	0.803504	1
18559	Pctp	1.6095	2.6931	3.0779	2.3514	1.8436	2.6975	2.8336	3.4353	1.11078	0.57348	0.151573	0.241481	1
64385	Cyp4f14	0.7306	2.0048	0.244	1.306	0.4399	0.8546	1.1782	1.111	0.836258	0.69334	-0.25798	0.159054	1
110196	Fdps	3.9169	3.4214	5.5757	3.5767	2.7355	2.235	4.3247	3.0465	0.748404	0.171049	-0.418112	0.766879	1
20397	Sgpl1	0.6914	0.9888	0.6845	0.6148	0.7217	0.9513	1.0957	0.9391	1.24444	0.15971	0.315493	0.796669	1
225791	Zadh2	7.3993	5.7889	14.5003	6.773	9.6827	8.2871	9.5299	8.1098	1.03331	0.895932	0.0472767	0.0477247	1
26941	Slc9a3r1	1.0039	6.8072	5.7065	5.7111	2.3514	5.2965	6.7212	2.0211	0.852382	0.695557	-0.230428	0.157668	1
56462	Mtch1	3.534	0.0783	5.0035	3.3067	10.8002	8.7844	0.2184	4.1259	2.00704	0.309861	1.00507	0.508833	1
66481	Rps21	31.2382	30.1684	19.6035	18.2824	19.9928	20.621	9.7246	13.324	0.64116	0.0875525	-0.641243	1.05773	1
13805	Eng	0.064	0.8583	0.8026	0.0398	0.1655	0.9464	1.184	0.0506	1.32969	0.701192	0.411088	0.154163	1
67451	Pkp2	0.1574	0.5851	0.8827	0.5411	0.7499	0.4831	0.8042	0.6391	1.23542	0.479665	0.305007	0.319062	1
83490	Pik3ap1	0.241	0.0378	0.0934	0.239	0.2342	0.222	0.1612	0.1924	1.32493	0.41632	0.405921	0.380572	1
11676	Aldoc	1.8992	1.8228	2.8207	0.1231	0.5228	2.0856	0.0383	2.3622	0.751433	0.62414	-0.412284	0.204718	1
13171	Dbt	10.0679	10.935	22.8024	12.9688	19.0016	14.7418	13.211	12.1312	1.04071	0.868557	0.0575736	0.0612017	1
20320	Nptn	0.4612	0.7247	0.6807	0.603	0.8435	0.54	0.6441	0.7899	1.14087	0.372847	0.190138	0.428469	1
76740	Efr3a	0.6322	0.3626	1.3217	0.5296	0.9663	0.1701	0.4362	0.7615	0.820105	0.657974	-0.28612	0.181791	1
230233	Ikbkap	0.0457	0.0448	0	0.0306	0.0221	0.0147	0	0.0297	0.549133	0.322466	-0.864773	0.491516	1
66922	Rras2	0.3288	0.5201	0.1645	0.1041	0.3863	0.4042	0.178	0.3838	1.21011	0.609571	0.27514	0.214976	1
75986	Agmat	24.0765	24.1853	23.3871	15.8064	23.5141	20.1174	22.1825	22.1195	1.00547	0.958415	0.00786708	0.0184462	1
14261	Fmo1	27.4473	27.1126	19.003	22.6451	16.0374	18.0691	18.8797	19.5007	0.753439	0.0530869	-0.408437	1.27501	1
67943	Mesdc2	0.1028	1.2578	0.0367	0.1452	0.0685	0.2062	0.3061	0.2624	0.546645	0.594185	-0.871324	0.226078	1
66861	Dnajc10	0.8365	0	0	0.0102	0	0.014	0	0.0124	0.0311799	0.397457	-5.00324	0.40071	1
19046	Ppp1cb	0.2006	0.5994	0.3423	0.411	0.1563	0	0.4269	0.3579	0.605871	0.277072	-0.722917	0.557408	1
15925	Ide	0.7385	1.3871	1.3865	1.3626	0.7266	0.8166	4.2009	3.157	1.82598	0.331235	0.86867	0.479864	1
223665	C030006K11Rik	1.6318	0.6875	0.6805	0.809	1.612	2.5576	2.2349	1.0796	1.96495	0.0667958	0.974492	1.17525	1
22201	Uba1	0.9528	1.4405	0.8144	1.114	0.5577	0.875	2.635	2.0886	1.42451	0.427104	0.510465	0.369467	1
14104	Fasn	32.7424	21.825	25.765	23.1575	23.2156	21.1663	26.2364	24.5625	0.919711	0.476877	-0.120747	0.321594	1
67758	Aadac	83.7554	114.887	74.6473	104.969	64.9487	75.7421	96.1708	94.8101	0.87684	0.370441	-0.189614	0.431281	1
13681	Eif4a1	7.9767	12.4259	4.8688	8.5187	4.1241	8.5174	11.1246	8.1155	0.943519	0.829426	-0.0838766	0.0812223	1
65111	Dap3	1.0549	1.5839	3.6097	1.0279	2.9586	1.2446	2.8038	2.8985	1.36132	0.411029	0.445005	0.386127	1
12388	Ctnnd1	2.6177	3.425	2.5344	3.2507	5.0655	9.0805	11.2607	10.3381	3.0221	0.0205171	1.59555	1.68788	1
108079	Prkaa2	0.4424	0.152	0.7795	0.0881	0	0.0841	0.0824	0.0396	0.140971	0.140517	-2.82653	0.852272	1
100198	H6pd	7.2311	11.8698	8.8945	11.8683	9.6427	8.1372	7.4784	7.2333	0.815067	0.216358	-0.295009	0.664826	1
13000	Csnk2a2	1.1767	1.7461	1.2809	0.7467	1.1094	1.1602	1.3412	1.2781	0.987577	0.946228	-0.0180352	0.024004	1
24045	Scamp3	0.1246	0.0773	0	0.0944	0	0.0847	0	0.1638	0.838677	0.81074	-0.253813	0.0911183	1
22378	Wbp2	0.1881	0.3529	0.265	5.3484	0	0.5271	0.6165	0.867	0.326693	0.476478	-1.61399	0.321957	1
12785	Cnbp	0.1244	0.0944	0.3232	0.0444	0.6473	0.1549	0.1911	0.4047	2.38404	0.181378	1.25341	0.741416	1
26905	Eif2s3x	4.7033	0.7354	0.1981	0.9298	0	0	0.6236	0.6144	0.18853	0.288539	-2.40714	0.539796	1
20216	Acsm3	6.4155	5.9652	6.1005	3.9994	9.8864	4.7344	2.7862	6.1677	1.04867	0.87281	0.0685589	0.0590803	1
264895	Acsf2	24.519	26.4587	26.6316	25.084	52.0468	35.6591	30.7364	33.7855	1.48235	0.0798983	0.56789	1.09746	1
12116	Bhmt	1714.88	1495.04	1102.23	1222.99	1052.97	1494.08	1121.41	1615.3	0.954588	0.757952	-0.0670502	0.120358	1
71978	Ppp2r2a	0.0738	0.5093	0	0	0	0.1842	0.1014	0.1081	0.675184	0.732578	-0.566647	0.135146	1
28200	Dhrs4	109.8	110.269	127.2	83.0384	123.417	110.52	149.163	117.99	1.16449	0.203705	0.219704	0.690998	1
107045	Lars	0.0305	0.2005	0.0152	0.0577	0.0322	0.1099	0.0281	0.1334	0.999013	0.998865	-0.00142488	0.000493085	1
66447	Mgst3	2.2347	1.8879	3.9506	1.2041	4.7924	3.2794	3.0309	1.9558	1.40758	0.296378	0.493212	0.528154	1
14431	Gamt	20.479	23.1566	32.2558	2.6035	2.7222	25.0722	27.1501	23.9703	1.00535	0.990474	0.00769697	0.00415691	1
269261	Rpl12	43.7653	32.7771	38.8374	50.6107	35.909	42.5742	47.0111	35.1304	0.967674	0.786578	-0.0474069	0.104258	1
19344	Rab5b	0.8012	0.5841	1.5818	0.3019	1.6492	0.4003	1.0587	0.5422	1.11667	0.817106	0.159205	0.0877216	1
635702	Naaladl2	0.052	0.1653	0.1029	0	0	0.0429	0.0458	0.1152	0.63679	0.524012	-0.651112	0.280659	1
73699	Ppp2r1b	0.2665	0.3014	0	0.1694	0	0.2353	0.3464	0.3229	1.22691	0.701739	0.295028	0.153824	1
13074	Cyp17a1	30.4718	26.2707	27.1314	11.9061	1.0044	9.6217	11.9916	13.8624	0.380874	0.028963	-1.39261	1.53816	1
20224	Sar1a	5.0299	6.4714	8.034	5.0346	6.1563	3.9401	6.1585	3.7087	0.812523	0.286436	-0.29952	0.542972	1
21915	Dtymk	0.2318	0	0	0	0.3543	0	0	0	1.52847	0.783572	0.612091	0.105921	1
56702	Hist1h1b	1.8436	2.5326	0.8076	0.7848	0	2.4452	0.9912	0.8586	0.719599	0.551462	-0.474734	0.258484	1
21399	Tcea1	0.1951	0.186	0	0.6605	0.1348	0.1848	0	0.4578	0.746352	0.713413	-0.422072	0.146659	1
12492	Scarb2	4.5616	7.0356	5.1526	5.3727	5.0283	8.7057	6.649	10.6025	1.40063	0.167761	0.486079	0.775308	1
211673	Arfgef1	0.0501	0.1442	0.0288	0.0698	0	0.0438	0.0206	0.0616	0.430181	0.207683	-1.21698	0.682599	1
23887	Ggt5	0.4933	0.1477	0.265	0.2929	0.9974	0.699	1.0212	0.534	2.71215	0.0141929	1.43944	1.84793	1
238055	Apob	3.7037	6.8681	2.8134	2.5798	4.1702	3.1993	4.8715	2.872	0.946633	0.854044	-0.0791225	0.0685199	1
15160	Serpind1	0.2298	0.5114	0.2109	0.2988	0.095	0.256	0.2572	0.1731	0.62459	0.200858	-0.679018	0.697111	1
74735	Trim14	0.0581	0.096	0.0432	0.0467	0.0796	0.054	0.0708	0.0705	1.12664	0.589443	0.172026	0.229558	1
16669	Krt19	1.9437	8.9973	0	3.309	2.2993	2.4921	3.0692	0	0.551621	0.482257	-0.858251	0.316722	1
108737	Oxsr1	1.6329	0.7513	0	1.388	0.2813	1.5337	1.7967	0.472	1.08258	0.88704	0.114471	0.0520569	1
66092	Ghitm	10.0491	0.8045	25.4793	17.9832	9.2844	4.9091	21.7059	5.0089	0.753152	0.631738	-0.408986	0.199463	1
26926	Aifm1	42.1012	38.6526	44.6483	40.7527	45.332	31.1852	42.6642	42.6593	0.974036	0.766958	-0.0379535	0.115228	1
11946	Atp5a1	1498.67	2079.48	1999.62	1248.35	1490.68	1378.33	1705.23	1745.96	0.925884	0.59201	-0.111096	0.227671	1
67003	Uqcrc2	97.7114	113.719	126.141	89.8252	133.51	87.0733	99.4713	117.189	1.02304	0.856462	0.0328635	0.0672917	1
22371	Vwf	0.0681	0	0	0	0	0.0015	0	0	0.0220264	0.400248	-5.50462	0.397671	1
19359	Rad23b	17.4597	2.6972	14.9718	8.4647	13.8084	12.9781	12.5737	3.9663	0.993878	0.987442	-0.00886003	0.00548854	1
106529	Tecr	48.1782	62.5082	64.4532	41.062	55.906	39.6999	54.0675	41.5625	0.884526	0.411378	-0.177024	0.385759	1
268860	Abat	111.837	61.1269	135.585	90.3025	117.976	75.0869	90.3856	109.233	0.98453	0.936913	-0.0224931	0.028301	1
67979	Atad1	1.7231	2.829	3.6768	1.5303	3.514	2.1869	2.733	1.7805	1.04664	0.862297	0.0657697	0.0643431	1
54130	Actr1a	0.3748	0.7013	0.077	0.5807	0.0563	0.5301	0.5506	0.4492	0.914869	0.843585	-0.128363	0.0738712	1
224139	Golgb1	0.0019	0.1354	0	0.0062	0	0.0035	0	0.1273	0.911498	0.946986	-0.133688	0.0236563	1
12850	Coq7	5.4045	24.2998	20.7856	4.1051	14.3749	14.069	12.9155	31.6735	1.33772	0.527098	0.419778	0.278109	1
66536	Nipsnap3b	8.127	8.262	13.3471	4.8937	11.3474	10.8619	8.9635	8.8921	1.15695	0.507444	0.210325	0.294612	1
15488	Hsd17b4	156.903	149.426	265.568	157.843	209.889	191.906	272.552	190.544	1.1852	0.360741	0.245136	0.442804	1
13494	Drg1	0.3896	0.5545	0.2994	0.4036	0.34	0.2749	1.5288	0.3477	1.5126	0.53852	0.597029	0.268798	1
57423	Atp5j2	278.568	699.458	409.15	152.252	279.14	466.19	268.957	277.949	0.839426	0.651202	-0.252525	0.186284	1
229725	Clcc1	0.0969	0.6436	0.4646	0.3063	0.231	0.2154	0.29	0.1133	0.562194	0.253827	-0.83086	0.595462	1
11461	Actb	209.742	171.932	73.4636	214.775	44.2789	91.4145	88.2247	102.85	0.487776	0.0729964	-1.03571	1.1367	1
59015	Nup160	0.3085	0.0147	2.447	0.0171	0.0133	0.0034	0.0243	0.0043	0.0162523	0.327575	-5.94321	0.48469	1
18220	Nucb1	3.5502	4.4756	3.684	6.5069	2.1033	3.2636	4.7486	4.282	0.790346	0.330476	-0.339443	0.48086	1
67035	Dnajb4	0.4874	0.1745	0.1875	1.3693	0.6389	0.1726	0.8621	1.0597	1.23194	0.719573	0.300929	0.142925	1
76846	Rps9	29.1899	46.7844	34.7217	31.7578	33.84	29.8948	40.8281	34.7218	0.977753	0.867416	-0.0324573	0.0617725	1
72560	Naalad2	0.0594	0.0108	0	0.0914	0.0286	0.0335	0.0522	0.0302	0.894183	0.857234	-0.161358	0.0669004	1
72787	Ndc1	0.0164	0	0	0	0.02	0	0	0	1.21951	0.894025	0.286304	0.0486502	1
23972	Papss2	5.2334	1.6103	1.682	1.2027	1.2425	1.1648	1.0631	1.1851	0.478547	0.269996	-1.06327	0.568642	1
56350	Arl3	0.8497	2.3007	0.1499	0.202	0.3202	0.1537	0.2064	0.5845	0.361134	0.347987	-1.46939	0.458437	1
56726	Sh3bgrl	1.5521	0.6586	1.2759	0.3408	1.1379	1.3	0.8058	2.0025	1.3707	0.381126	0.454908	0.418931	1
73666	Thoc3	0.1512	0.0306	0.1534	0.1622	0	0.0329	0	0.1694	0.406715	0.201851	-1.29791	0.69497	1
30931	Tor1a	0.1535	0.42	0.0976	2.5594	0.1019	0.3209	2.3227	0.5339	1.01514	0.987976	0.0216744	0.00525341	1
67812	Ubxn4	0.1008	0	0.1949	0.3288	0.2084	0.0986	0.1973	0	0.807526	0.737984	-0.308419	0.131953	1
77980	Sbf1	0.0213	0.0211	0	0	0	0.0072	0	0	0.169811	0.248986	-2.558	0.603825	1
403187	Opa3	2.3658	3.0784	2.7659	0	2.5006	1.9695	2.7993	2.4517	1.18404	0.632637	0.24372	0.198846	1
67270	Mrpl42	0.5788	0.4496	0.7274	0.2622	0.9361	0.4989	0.5979	0.6356	1.32235	0.278361	0.403103	0.555391	1
66204	Acyp1	0	0.4569	0.4639	0.252	0.1212	0.713	0.2833	0.8001	1.63506	0.387196	0.709345	0.41207	1
50765	Tfr2	0.2096	0.4495	0.3866	0.2967	0.0782	0.3612	0.6181	0.2365	0.963945	0.927587	-0.052977	0.0326451	1
67145	Tomm34	0.1676	0.1369	0.1777	0.1079	0	0.1125	0.1122	0.1258	0.593967	0.13756	-0.751545	0.861508	1
103694	Tmed4	15.9493	17.2878	11.7025	13.6426	10.3587	7.9264	9.2719	10.4187	0.648246	0.0174036	-0.625386	1.75936	1
12370	Casp8	0.205	0	0	0	0	0.2154	0.2221	0.3179	3.68488	0.157926	1.88162	0.801547	1
74080	Nmnat3	0.1153	0.0864	0	0.2197	0.5676	0	0	0.0942	1.57048	0.698228	0.651205	0.156003	1
105245	Txndc5	6.3593	9.3296	6.1373	9.0919	3.9938	4.4942	7.2889	7.1586	0.741815	0.152822	-0.430869	0.815813	1
23997	Psmd13	0.8141	3.6259	2.0549	2.6127	1.1136	0.5593	0.9908	1.3577	0.441543	0.115492	-1.17937	0.93745	1
225363	Etf1	0.6108	1.1263	0.2323	0.8308	0.311	0.9077	0.4068	0.9363	0.914863	0.819371	-0.128372	0.0865194	1
55988	Snx12	1.1036	1.9209	0	0.4296	0.9591	0	0	1.2063	0.626907	0.56387	-0.673676	0.248821	1
212862	Chpt1	9.5545	11.2328	14.271	8.2725	12.5446	10.1408	14.0211	10.9205	1.09915	0.520062	0.136387	0.283945	1
20409	Ostf1	1.2485	1.7531	1.3306	0.256	1.528	1.2328	2.3248	2.2781	1.60492	0.149206	0.682503	0.826212	1
58207	Slc43a3	0.069	0.0955	0.0651	0	0.0648	0	0.0811	0.0712	0.945557	0.912922	-0.0807629	0.0395664	1
68961	Phkg2	0	0.6461	0	0.3727	0	0	0	0.1597	0.156753	0.267953	-2.67343	0.571942	1
103468	Nup107	0.3117	0	0.4558	0	0.075	0	0.0151	0	0.117394	0.236382	-3.09057	0.626386	1
14756	Gpld1	0.1387	0.1278	0	0.6345	0	0	0.1319	0.138	0.299556	0.347375	-1.7391	0.459202	1
320011	Uggt1	2.0768	2.3439	1.8057	2.4094	1.6654	2.1391	1.2115	1.725	0.780588	0.0945942	-0.357367	1.02414	1
170718	Idh3b	3.1749	2.7556	4.122	2.4214	4.5714	2.0861	3.9679	3.0705	1.09796	0.659732	0.134831	0.180632	1
54563	Nup210	0.1755	0.1506	0.3121	0.163	0.3021	0.3421	0.155	0.8404	2.04643	0.256392	1.03311	0.591096	1
21985	Tpd52	1.7008	2.5119	0.3834	0.6677	0.7707	1.0851	3.036	1.8033	1.27191	0.628151	0.347001	0.201936	1
27413	Abcb11	4.1158	9.5457	4.4392	4.0753	11.4233	3.1479	3.2126	4.0248	0.983433	0.970958	-0.024102	0.0127996	1
22004	Tpm2	7.2281	17.9119	4.1746	4.4352	5.1243	5.4756	3.9468	4.0948	0.552344	0.327809	-0.856361	0.484379	1
14865	Gstm4	15.6706	12.6936	29.983	14.7959	20.0119	39.3479	78.5745	54.7121	2.63383	0.0902158	1.39716	1.04472	1
12757	Clta	0.2255	0.7008	0.5944	0.3508	0.6069	0.6034	0.413	1.0191	1.41192	0.296022	0.497654	0.528677	1
68350	Mul1	0.1402	0.0858	0.1003	0.0524	0.2184	0	0.0749	0.0562	0.922894	0.890979	-0.115763	0.0501327	1
68255	Tmem86b	0.1473	1.2779	0	0.7345	0.3904	0	0	0	0.180766	0.231308	-2.46781	0.63581	1
66162	Bola2	10.0398	0	0	0.1583	0	0	0.3042	0	0.0298291	0.394992	-5.06714	0.403412	1
217664	Mgat2	0.8684	0.0281	0	0.0446	0	0	0.1048	0.1769	0.299331	0.49623	-1.74019	0.304317	1
269587	Epb4.1	1.5275	1.952	1.2227	0.9319	1.0294	2.0488	2.2078	1.8594	1.26824	0.31173	0.34283	0.506222	1
13601	Ecm1	8.9095	9.8241	0	11.5232	11.3064	9.251	10.6969	11.045	1.39801	0.329232	0.483374	0.482498	1
66877	Crnkl1	0.6259	1.185	0.503	0	0.6038	0.6543	0.7745	0.6656	1.16608	0.721152	0.221671	0.141973	1
102448	Xylb	1.0853	0.9262	0.5992	1.1444	0.6301	1.2317	0.8628	1.6358	1.16119	0.57559	0.215609	0.239887	1
320024	Nceh1	1.0311	0.8717	1.7934	1.067	3.2437	2.0349	2.6429	2.6129	2.21162	0.00447597	1.14511	2.34911	2
223337	Ugt3a2	12.6882	16.9547	16.702	12.0021	7.6355	8.2384	10.7526	12.3199	0.667496	0.030113	-0.583169	1.52125	1
227613	Tubb4b	44.4116	56.7335	39.282	46.4539	29.9249	43.4665	59.3201	48.7565	0.971035	0.856974	-0.0424047	0.0670323	1
11898	Ass1	1606.45	2374.41	1889.16	1436.75	896.077	1197.11	1260.49	2082.47	0.743987	0.203956	-0.426651	0.690463	1
22122	Tsta3	0.0669	0.2067	0.1411	0	0.0965	0.7614	0.1501	0.1508	2.79431	0.328666	1.48249	0.483246	1
216792	Iba57	0.2392	0.1835	0.1697	0.2281	0.7119	0.3257	0.3962	0.2471	2.04863	0.123914	1.03466	0.906881	1
192170	Eif4a3	0.7597	0.8787	0	0.7332	0	0	0	1.1284	0.475797	0.407105	-1.07158	0.390293	1
229279	Hnrnpa3	7.4468	7.9381	6.1118	4.9735	4.5595	7.0886	7.7589	11.1713	1.1552	0.532915	0.208139	0.273342	1
67916	Ppap2b	1.9197	1.9707	2.1654	0.4251	3.4675	1.1762	1.7636	1.3915	1.20335	0.635204	0.267058	0.197087	1
218952	Fermt2	0.7631	0.3461	0.0921	0.8176	0.1103	0.6173	0.3079	0.7642	0.891426	0.818046	-0.165813	0.0872223	1
21856	Timm44	3.1116	1.9438	3.894	1.9942	4.0018	1.9511	3.9511	4.4959	1.31583	0.285055	0.395971	0.545071	1
23959	Nt5e	1.1235	0.2326	0.875	0.1584	0.3662	0.4687	0.63	0.1753	0.68642	0.506024	-0.542837	0.295829	1
64697	Keg1	0.5421	1.5075	0.8022	2.5738	1.4546	1.4511	1.5162	2.7158	1.31556	0.469964	0.395677	0.327935	1
12040	Bckdhb	15.3972	16.8133	23.5679	13.0817	24.0239	17.5497	15.3506	17.4064	1.07944	0.65824	0.110288	0.181616	1
215210	Tmem120a	1.014	1.3883	0.7922	0.6017	1.3362	0.9942	1.2298	1.6422	1.37042	0.157043	0.454621	0.803981	1
12331	Cap1	0.4626	0.4688	0.2816	0.2615	1.7802	0.5306	0.9018	1.1803	2.97925	0.0666088	1.57495	1.17647	1
240832	Tor1aip2	0.7328	0.065	0.715	0.5847	0.6471	0.3065	0.7195	0.6499	1.10751	0.769708	0.147318	0.113674	1
66248	Alg5	1.7214	1.4394	1.171	1.4711	0.5735	1.0515	1.0113	2.1866	0.831119	0.539511	-0.266873	0.268	1
11973	Atp6v1e1	1.7188	1.2134	3.5434	1.3518	0.6999	2.0688	4.8259	3.4122	1.40619	0.478329	0.49179	0.320273	1
83945	Dnaja3	5.0301	4.7193	5.4655	5.1466	5.615	5.4274	8.4842	6.4456	1.27555	0.136988	0.351124	0.863316	1
18400	Slc22a18	1.6643	1.5958	1.2932	1.4996	1.6365	1.4239	1.3907	1.1338	0.922682	0.40774	-0.116095	0.389616	1
13629	Eef2	47.48	50.7039	17.027	44.197	16.656	29.176	37.5283	35.9527	0.748476	0.319414	-0.417972	0.495646	1
108014	Srsf9	0.0351	0	0	0	0	0	0.0512	0	1.45869	0.805116	0.544673	0.0941414	1
170789	Acot8	2.4369	9.0069	3.0377	4.1098	5.6095	2.6096	3.296	2.2382	0.739771	0.506222	-0.43485	0.295659	1
170752	Bco2	0.3429	0.2308	0.2521	0.2802	0.2066	0.2211	0.1963	0.143	0.69349	0.0328964	-0.528053	1.48285	1
78653	Bola3	0.5993	0.3265	0.6825	0.6787	2.4714	1.3286	1.008	0.9019	2.49668	0.0947256	1.32001	1.02353	1
12460	Ccs	22.0288	6.8414	35.8861	38.1807	61.9158	32.6413	50.8772	22.0884	1.62743	0.212081	0.702595	0.673499	1
21849	Trim28	0.4356	0.7301	0.0971	0.4125	0.2846	0.4449	0.5804	0.8985	1.31821	0.495259	0.398582	0.305168	1
226414	Dars	3.997	5.4804	1.1897	7.0007	2.2833	2.2759	1.8502	3.0544	0.535652	0.196061	-0.900631	0.707608	1
107260	Otub1	0.4926	0.9638	0.3707	0.5286	0.4776	0.4583	0.8122	1.7216	1.4729	0.4362	0.558655	0.360315	1
11303	Abca1	0.0425	0.4719	0.0626	0.3901	0.0239	0.0388	0.2495	0.0932	0.419191	0.310492	-1.25432	0.507949	1
74764	Klc4	0.038	0.0876	0	0.0399	0.0208	0.0618	0	0.1464	1.38369	0.686974	0.468516	0.16306	1
15191	Hdgf	1.423	3.1318	2.1632	1.1076	0.4696	2.8819	1.9808	1.3835	0.858183	0.696811	-0.220642	0.156885	1
68693	Hnrnpul2	0.0852	0.2197	0.0403	0	3.7389	0	3.5079	0.1083	21.3068	0.187901	4.41324	0.726072	1
67475	Ero1lb	4.7436	0.9191	0.2242	0.3631	0.1218	3.8455	0.2358	2.3446	1.04763	0.959278	0.067132	0.0180555	1
70560	Wars2	0.2439	0.2589	0.261	0	0.1655	0.0893	0.0989	0.335	0.901676	0.833432	-0.149319	0.0791297	1
12739	Cldn3	1.5032	1.4897	1.4345	1.6575	1.1947	2.2023	1.3508	1.2977	0.993525	0.969326	-0.00937189	0.01353	1
17105	Lyz2	1.3583	0.7469	0.4303	0	0.5443	0.4537	0.6373	1.8923	1.39128	0.596681	0.476417	0.224258	1
18570	Pdcd6	11.7867	14.1954	11.9558	10.6	10.9361	12.6337	11.0824	11.5954	0.952814	0.530511	-0.0697332	0.275306	1
11984	Atp6v0c	4.9929	12.1565	8.649	8.0234	12.1479	12.628	6.1172	12.8863	1.29441	0.298288	0.372299	0.525364	1
19989	Rpl7	19.0914	41.4743	22.7412	16.679	20.047	31.4433	27.4689	23.1613	1.02135	0.934983	0.0304759	0.0291965	1
17938	Naca	4.2533	3.9925	5.6961	5.6521	3.7198	4.2344	4.0825	3.6421	0.800184	0.115195	-0.321597	0.938566	1
68365	Rab14	3.9113	5.6038	3.8348	4.805	3.174	3.1196	5.3717	3.7623	0.849776	0.350882	-0.234845	0.454839	1
68263	Pdhb	18.5087	16.1744	33.6594	16.2643	58.8741	22.9373	32.685	29.764	1.70507	0.160893	0.76983	0.793463	1
74156	Acot12	3.5076	3.6013	6.4627	3.5537	1.7384	3.613	4.1317	3.5082	0.758603	0.296338	-0.398583	0.528212	1
211006	Sepsecs	1.0774	0.5402	0.4752	0.6534	0.246	0.639	0.3741	0.3231	0.576142	0.12799	-0.795505	0.892824	1
57295	Icmt	0.1694	0	0.1649	0.1674	0	0.1581	0.2099	0.2088	1.14969	0.78219	0.201246	0.106688	1
67048	Vma21	1.3111	1.6488	2.2898	0	1.7597	0.6508	1.4021	1.2551	0.965331	0.936004	-0.0509039	0.0287225	1
19386	Ranbp2	0.0798	0.1096	0.0787	0.2349	0.2011	0.119	0.0827	0.0959	0.991451	0.982037	-0.0123862	0.00787225	1
66656	Eef1d	1.5205	4.5529	1.9538	2.0431	2.5762	4.0303	3.9284	5.5008	1.59238	0.153806	0.671181	0.813028	1
170728	Rtn4ip1	3.4851	3.2907	3.5514	1.9355	3.9492	2.41	2.0979	3.2975	0.958565	0.830635	-0.0610512	0.0805898	1
56369	Apip	0.1784	0	0	0	0	0	0	0.206	1.15471	0.922693	0.207529	0.0349427	1
18194	Nsdhl	4.5054	5.6246	3.7681	5.4084	2.1071	6.2763	12.6159	6.3955	1.41894	0.422737	0.504815	0.37393	1
216454	BC089597	2.9302	5.3415	3.0223	2.0768	0	1.2972	1.8912	1.6381	0.360973	0.0480041	-1.47004	1.31872	1
225583	A730017C20Rik	1.7569	0	2.0416	1.6126	2.4474	2.2675	2.2329	1.339	1.53144	0.23191	0.614893	0.634681	1
27367	Rpl3	6.9584	10.8149	7.352	9.7444	5.4702	7.0897	7.0073	6.8902	0.75875	0.105305	-0.398303	0.977553	1
52538	Acaa2	762.481	534.848	1172.54	553.594	1706.24	768.449	914.878	1142.97	1.49912	0.19249	0.584119	0.715592	1
631323	Gm12250	0.0559	0	0	0.034	0.0814	0.0814	0.0346	0.3501	6.0901	0.210042	2.60647	0.677693	1
66988	Lap3	11.8707	8.0679	12.3258	14.3491	12.2535	14.3716	13.6326	15.7922	1.20244	0.18095	0.265964	0.742442	1
238123	Cog5	0.0174	0	0	0	0	0.0257	0	0	1.47701	0.799286	0.562681	0.0972976	1
269951	Idh2	75.4216	80.654	165.59	55.9342	111.996	79.4637	129.735	146.043	1.23739	0.46379	0.307303	0.333679	1
110821	Pcca	53.0869	42.791	72.9557	55.5939	48.7734	47.6569	64.3024	45.2956	0.918017	0.570412	-0.123407	0.243811	1
69893	Selrc1	0.8452	1.1915	0.6542	0.4597	0	0.918	1.9867	1.4928	1.39577	0.532199	0.481057	0.273926	1
216134	Pdxk	0.5963	0.4128	0.2217	0.3157	0.9659	0.6417	0.8489	0.5635	1.9528	0.0242975	0.965542	1.61444	1
56362	Sult1b1	1.2598	2.5159	1.0041	1.7849	0.6215	2.3019	1.5431	2.3745	1.04209	0.900301	0.0594781	0.0456121	1
72792	2810459M11Rik	0.6182	0.9073	1.2406	0.7424	0.9512	0.5553	0.7694	0.7654	0.866838	0.491635	-0.206166	0.308358	1
67707	Mrpl24	0.2386	0.3832	0.3887	0	0.6595	0	0.2481	0	0.898169	0.892298	-0.154941	0.04949	1
67951	Tubb6	21.1824	29.7618	18.6365	0	15.0573	20.3861	29.8259	22.579	1.26254	0.545613	0.336327	0.263115	1
56748	Nfu1	5.6536	0.8901	18.7652	5.8848	9.2574	1.3834	11.6425	8.2931	0.980211	0.973558	-0.0288361	0.0116382	1
66437	Fis1	1.5331	3.3818	4.9294	3.6936	7.97	3.7068	2.1577	1.8713	1.16014	0.746132	0.214293	0.127184	1
15378	Hnf4a	0.2517	0.7521	0	0.2537	0	0.2129	0	0.2117	0.337654	0.287428	-1.56638	0.54147	1
26440	Psma1	7.0225	17.917	12.4367	10.9824	2.3295	1.0267	1.2679	0.8059	0.112286	0.0164266	-3.15475	1.78445	1
30795	Fkbp3	4.6393	13.4432	10.2972	4.6145	9.5767	10.3762	5.2869	4.0726	0.888411	0.744661	-0.170701	0.128041	1
545288	Cyp2c67	6.9041	9.0036	4.2881	4.7922	4.1421	3.8685	6.5786	4.0157	0.744553	0.261375	-0.425553	0.582737	1
12462	Cct3	16.9229	18.5396	8.9358	12.2783	12.3224	19.053	13.7181	11.8896	1.00541	0.978687	0.0077809	0.00935611	1
15235	Mst1	0.0531	0.0916	0.0554	0	0	0	0	0.0542	0.270865	0.172331	-1.88436	0.763638	1
94242	Tinagl1	2.5472	2.2684	2.6309	1.6267	2.5502	2.4438	2.4234	1.8761	1.02428	0.847953	0.0346106	0.0716281	1
77032	Tstd3	4.6745	0.2038	4.4794	0	2.3128	0.6218	0.1838	2.2015	0.568505	0.511262	-0.814755	0.291356	1
22334	Vdac2	29.4636	37.0446	40.4532	24.787	38.2218	31.4887	44.1962	47.1687	1.2226	0.190481	0.289951	0.720149	1
13830	Stom	0.3681	4.3145	0.9518	0.3666	1.2949	0.3673	1.4204	2.1702	0.875321	0.86335	-0.192116	0.0638129	1
13124	Cyp8b1	3.2397	2.3337	6.4461	4.9662	2.2273	4.4541	5.7824	3.1782	0.920892	0.788689	-0.118896	0.103094	1
225887	Ndufs8	37.2908	65.4224	76.1588	35.233	67.1962	62.2628	36.2436	66.9486	1.08662	0.726909	0.11985	0.13852	1
11877	Arvcf	0.4633	0.0565	0.1132	0.1139	0.013	0.1528	0.142	0.0331	0.45642	0.368872	-1.13157	0.433124	1
242687	Wasf2	0.3177	0	0	0	0	0.4331	0.3137	0.0334	2.45578	0.418885	1.29618	0.377905	1
19941	Rpl26	18.9493	31.2558	29.872	23.4226	25.7641	25.7265	23.6693	34.2097	1.05671	0.706233	0.0795852	0.151052	1
13200	Ddost	32.0999	41.546	46.5949	24.6051	23.9655	39.2564	36.6376	34.3945	0.926875	0.673064	-0.109554	0.171943	1
20832	Ssr4	112.999	197.943	156.009	119.836	166.474	109.012	172.369	135.141	0.993539	0.97042	-0.00935142	0.0130401	1
13479	Dpep1	1.1204	4.2616	1.2532	0.4736	0.9781	0.7385	0.8217	0.4555	0.42114	0.311481	-1.24763	0.506568	1
71911	Bdh1	260.614	270.105	460.834	211.287	412.416	356.668	431.931	316.007	1.2612	0.262137	0.334797	0.581471	1
68278	Ddx39	1.6898	2.0397	0	1.5919	0.9399	1.6111	1.4834	1.6128	1.06122	0.874351	0.0857299	0.0583142	1
70335	Reep6	63.8512	92.2467	68.5218	57.99	96.833	52.8983	48.4405	68.6298	0.944064	0.777132	-0.0830437	0.109505	1
70699	Nup205	0.2097	0.3686	0.3292	0.1178	0.0998	0.0997	0.1826	0.2237	0.590851	0.172702	-0.759133	0.762703	1
170460	Stard5	3.001	2.7747	1.5386	1.0151	0.5483	1.5301	2.7936	1.7039	0.789481	0.533894	-0.341024	0.272545	1
20901	Strap	0.1711	0.4264	0.2401	0.5777	0.2092	0.2697	0.5236	0.4953	1.05829	0.870795	0.0817371	0.0600843	1
104112	Acly	24.0097	16.1598	22.0114	11.3314	10.1129	8.2827	15.3587	9.3149	0.585877	0.0721016	-0.771329	1.14206	1
12816	Col12a1	0.0746	0.1165	0.0105	0.0171	0	0.0221	0	0	0.101052	0.144041	-3.30683	0.841515	1
231655	Oasl1	2.2253	1.9027	1.5877	1.0595	0.323	2.1473	2.1058	2.1572	0.993816	0.984678	-0.00894979	0.00670578	1
66074	Tmem167	0.7633	1.2685	0.6636	0.999	0.5517	0.7781	1.057	0.6788	0.829796	0.398458	-0.269171	0.399617	1
60441	Mrpl38	0.9756	0.232	0.6401	0.1266	1.161	0.3638	0.8023	0.7754	1.57144	0.311041	0.65209	0.507182	1
50497	Hspa14	0.0886	0.1879	0.044	0.0828	0	0.1055	0.1283	0.03	0.654104	0.450157	-0.612409	0.346636	1
21968	Tom1	0	0.1183	0	0.0451	0	0.1012	0.0262	0.0709	1.21359	0.816485	0.279277	0.0880516	1
72094	Ugt2a3	67.3973	97.0289	86.5193	80.4391	74.2774	63.1403	66.6044	108.166	0.942072	0.706451	-0.086091	0.150918	1
17777	Mttp	45.3774	57.632	41.2466	47.5519	36.6789	35.1394	43.0095	38.3354	0.798524	0.0621944	-0.324592	1.20625	1
13660	Ehd1	5.753	9.8901	6.9041	4.8999	6.4358	6.5163	7.6601	6.8501	1.00055	0.997494	0.000798733	0.00108969	1
20846	Stat1	8.8941	3.3666	5.7978	5.5466	5.7038	6.5739	6.1575	10.2786	1.21642	0.44077	0.282646	0.355788	1
67151	Psmd9	6.5609	7.6434	7.9306	5.7788	5.07	5.5701	7.3701	7.4161	0.91089	0.459308	-0.134652	0.337896	1
74143	Opa1	11.5897	12.8336	14.756	14.8546	11.3058	12.6671	19.0542	19.1961	1.15156	0.411438	0.203588	0.385696	1
27045	Nit1	2.2068	1.8968	4.6469	4.3243	7.0586	4.5904	6.1396	5.8183	1.80553	0.0264963	0.85242	1.57682	1
100038882	Isg15	30.241	0.0633	0	0.6786	2.4621	3.0748	2.4119	1.1111	0.292416	0.518115	-1.77391	0.285573	1
110959	Nudt19	20.2316	15.8609	21.6547	18.0738	6.6605	9.9539	15.5618	11.5427	0.576607	0.0143206	-0.79434	1.84404	1
234671	Ces2c	4.2106	5.4707	4.088	6.1926	2.422	3.6408	4.8622	3.4345	0.719345	0.0972757	-0.475244	1.012	1
104816	Aspg	0.0866	0	0	0.1574	0	0.0463	0.0159	0	0.254918	0.323644	-1.97189	0.489932	1
11814	Apoc3	19.636	33.8759	21.9372	23.3271	13.3126	15.4892	21.1809	22.4284	0.733082	0.143146	-0.447953	0.844222	1
22596	Xrcc5	0.0538	0.0939	0.0552	0.0611	0	0.0411	0	0	0.155682	0.00726647	-2.68333	2.13868	2
18102	Nme1	9.5368	14.2343	13.7816	10.4792	14.2131	11.7109	15.1172	17.1929	1.2124	0.169544	0.277871	0.770717	1
66588	Cmpk1	11.6401	30.028	26.4789	22.9725	7.964	30.0381	33.8091	32.9912	1.15016	0.659064	0.20184	0.181073	1
83702	Akr1c6	57.0566	48.4909	72.1764	75.92	45.7839	86.9865	93.6884	71.3979	1.17431	0.415189	0.231814	0.381754	1
11761	Aox1	0.0579	0.0757	0.2766	0.1259	0	0.1505	0.1468	0.2065	0.93975	0.907293	-0.089651	0.0422524	1
66148	Dnajc15	0.1307	0	0.319	0	0.1885	0.1439	0	0	0.739159	0.757046	-0.436043	0.120878	1
224020	Pi4ka	0.0289	0.1693	0.1479	0.3739	0.058	0.0729	0.6633	0.5898	1.92222	0.401822	0.942775	0.395967	1
78920	Dlst	24.3673	24.9866	32.7071	19.9251	44.407	25.0385	32.3679	28.4892	1.27765	0.214152	0.353493	0.669279	1
14079	Fabp2	0.8127	1.0863	0.8369	0.8962	0.9093	0.9257	0.7247	1.4024	1.09086	0.627392	0.125461	0.202461	1
21767	Tex264	0.7013	0.7594	0.4094	0.717	0.6138	0.6741	0.7904	0.8036	1.11395	0.462451	0.155684	0.334934	1
20714	Serpina3k	1.7428	1.6125	1.2262	4.3204	2.6834	2.949	4.2584	4.1329	1.57536	0.179208	0.655682	0.746643	1
21991	Tpi1	24.4899	17.3271	21.1142	17.2977	15.9711	18.7786	22.7379	24.4515	1.02132	0.873921	0.03043	0.058528	1
67426	Adck3	7.563	8.8178	8.9097	5.8003	8.6492	5.7298	7.1584	3.9313	0.819172	0.304858	-0.287762	0.515903	1
107146	Glyat	29.8558	43.6587	48.2608	51.9851	94.994	56.4998	35.5245	57.8476	1.40922	0.253371	0.494893	0.596243	1
26900	Ddx3y	1.6172	1.7002	1.5499	1.2632	0	1.9508	1.851	2.0572	0.955713	0.89989	-0.0653503	0.0458104	1
17254	Slc3a2	3.8034	1.3706	0.3506	4.1165	0.9	0.5664	1.239	1.0426	0.388752	0.207872	-1.36308	0.682204	1
67811	Poldip2	1.864	1.862	2.7763	2.4894	3.4244	2.5603	3.2199	3.3622	1.3976	0.0264829	0.482952	1.57704	1
18641	Pfkl	1.8892	2.0671	0.5778	1.6096	0.3106	0.972	1.366	1.7763	0.720234	0.382789	-0.473463	0.417041	1
216821	Tmem11	0.9935	0.946	1.075	0.9643	1.1087	0.4717	3.0538	1.092	1.43918	0.492963	0.525245	0.307186	1
16779	Lamb2	0.5541	1.7991	0.948	0.5057	0.6041	0.1072	0.1089	0.6105	0.375818	0.142933	-1.4119	0.844867	1
67809	Rmdn3	6.3973	6.4037	14.9833	2.8921	22.9964	2.9528	14.6568	9.119	1.62095	0.382895	0.696842	0.41692	1
74195	Elp3	0.1042	0.1614	0	0.1014	0.0221	0.0836	0.0279	0.0236	0.428338	0.223947	-1.22318	0.649854	1
76905	Lrg1	0.1431	0.2727	0	0.2515	0.4329	0.3948	0.2244	0.2348	1.92852	0.110284	0.947493	0.957488	1
67887	Tmem66	0.147	0.3276	0.0272	0	0	0.0797	0	0.2197	0.596652	0.599851	-0.745038	0.221956	1
56212	Rhog	0.8619	0.6741	0.9942	0.4564	1.907	1.7522	1.4948	1.346	2.17639	0.00223643	1.12194	2.65044	2
54381	Cpq	16.4239	12.705	16.4275	6.9064	9.2417	7.3725	15.0815	15.9293	0.907786	0.70904	-0.139576	0.149329	1
56200	Ddx21	0.1286	0.1902	0.1062	0.1606	0.0824	0.166	0.1125	0.3229	1.16769	0.688496	0.223659	0.162099	1
83493	Sacm1l	4.8218	3.557	11.8955	4.6462	1.1681	4.5926	4.5313	3.067	0.536065	0.234904	-0.899521	0.629109	1
66222	Serpinb1a	0.8661	5.9758	1.0839	0.8081	0.5003	0.5275	0.71	0.5258	0.259174	0.291153	-1.94801	0.535878	1
27176	Rpl7a	29.6824	50.4625	0	0	0	0	34.1233	27.9548	0.774573	0.778457	-0.368526	0.108765	1
12571	Cdk6	0.019	0	0	0.0149	0	0.0223	0.0354	0.0266	2.48673	0.219385	1.31425	0.658794	1
54401	Ywhab	2.1545	4.7387	2.0135	2.6126	2.7197	6.8168	3.7961	3.543	1.46498	0.272775	0.550886	0.564196	1
14911	Thumpd3	0	0	0	0.0181	0	0.0247	0	0	1.36464	0.837119	0.448521	0.0772127	1
110310	Krt7	0.1988	0.7797	0	0	0	0	0.2302	0	0.235258	0.393643	-2.08768	0.404898	1
70478	Mipep	0.52	0.5704	1.1058	0.3591	0.3919	0.3117	0.2264	0.4097	0.524283	0.156137	-0.931583	0.806494	1
71807	Tars2	0.1127	0.3228	0.2449	0.0578	0.5744	0.111	0.1643	0.4677	1.78461	0.315259	0.83561	0.501332	1
79044	Mrps34	2.3854	1.2576	3.3504	7.1381	2.2103	1.5533	6.8182	2.3539	0.915381	0.870457	-0.127556	0.0602527	1
394436	Ugt1a1	42.0344	59.5402	56.1006	25.7994	38.8499	46.8513	62.2331	47.6383	1.06594	0.752899	0.0921239	0.123263	1
11933	Atp1b3	4.6686	5.8333	5.3783	5.3545	5.3443	4.576	4.2432	4.5435	0.880964	0.108924	-0.182846	0.962875	1
69305	Dcps	0.0822	0.0766	0.0474	0.0724	0	0.0752	0.0735	0.0595	0.747308	0.412288	-0.420225	0.384799	1
69912	Nup43	0.4511	0	0.0338	0	0	0	0.4353	0	0.897711	0.938804	-0.155677	0.0274251	1
107686	Snrpd2	2.7481	0	0	0	0	0	0	0.7637	0.277901	0.53046	-1.84736	0.275347	1
17524	Mpp1	0.0687	0.1843	0	0.2905	0.0737	0.0387	0.0481	0.0624	0.41012	0.300112	-1.28588	0.522717	1
77951	Cyp20a1	0.3737	0.673	0.2609	0.5076	0	0.2373	0.2027	0.5463	0.543356	0.201554	-0.88003	0.695608	1
234564	Ces1f	27.7222	37.0606	43.7755	44.689	23.0507	33.9918	35.5929	28.0482	0.787509	0.149374	-0.344632	0.825725	1
67781	Ilf2	0.0703	0	0	0.0443	0.0428	0	0.0521	0.0564	1.32024	0.687695	0.400805	0.162604	1
227960	Gca	0.4304	0.4407	0.5571	0.3682	0.4164	0.4402	0.4515	0.4756	0.99293	0.942791	-0.0102356	0.0255844	1
69482	Nup35	0.236	0.0726	0.0979	0.0407	0.1535	0	0.2059	0.1296	1.09347	0.870373	0.128914	0.0602947	1
14923	Guk1	0.069	0	0.0792	0.1161	0	0.1248	0.1432	0.1658	1.64132	0.381623	0.714854	0.418365	1
11745	Anxa3	0.434	0.8706	0.6532	0.3753	0.7523	0.5264	0.9704	0.6303	1.23415	0.392149	0.30352	0.406549	1
24015	Abce1	1.9128	1.4987	2.6143	2.4658	0.8344	2.3791	2.844	2.071	0.95724	0.86339	-0.0630473	0.0637928	1
67213	Cmtm6	1.6379	1.2728	1.9266	1.7921	1.4467	1.5407	2.6033	1.7464	1.10675	0.582265	0.146332	0.234879	1
12386	Ctnna2	0.5364	0.5616	0	0	0	0	0.4671	0	0.42541	0.456278	-1.23307	0.340771	1
12015	Bad	0.0586	0	0	0.0485	0	0	0.091	0	0.849673	0.889359	-0.23502	0.0509231	1
11950	Atp5f1	40.3643	61.6059	45.9243	35.1178	38.5678	38.565	59.5582	49.3512	1.01656	0.924172	0.0236893	0.034247	1
19303	Pxn	0.0286	0.0421	0.0118	0	0	0.0243	0	0.0398	0.77697	0.744296	-0.36407	0.128254	1
64656	Mrps23	17.6024	18.226	16.297	14.8387	22.5152	20.5748	18.7053	15.4804	1.15399	0.191942	0.206627	0.716829	1
66948	Acad8	7.9172	9.4979	9.9125	7.1514	11.7659	6.4331	6.8917	11.062	1.04854	0.796967	0.0683855	0.0985596	1
16592	Fabp5	7.0782	2.8174	4.0989	1.6975	1.2482	2.0391	3.2478	1.2803	0.49805	0.191575	-1.00564	0.717661	1
16907	Lmnb2	13.6939	47.3596	55.7627	11.2068	66.2164	13.51	22.6058	11.0252	0.885446	0.83847	-0.175524	0.0765126	1
20525	Slc2a1	0.0188	0.0563	0	0.0286	0	0	0	0.9698	9.35198	0.43782	3.22527	0.358704	1
78781	Zc3hav1	0.0531	0.0235	0	0.0108	0	0.0363	0.055	0	1.04462	0.958344	0.0629816	0.0184787	1
66945	Sdha	136.006	131.072	150.33	98.0295	117.458	83.9792	116.024	115.693	0.840362	0.188662	-0.250917	0.724315	1
103140	Gstt3	37.947	56.4873	23.4046	25.0307	7.1233	10.4515	20.8292	14.6271	0.371185	0.053796	-1.42979	1.26925	1
19167	Psma3	1.431	1.4637	1.7485	1.4758	3.4886	1.7084	3.2486	1.6239	1.64561	0.138618	0.718624	0.858181	1
17961	Nat2	2.9693	2.3659	1.1729	2.1765	0.7604	2.2841	1.991	2.1855	0.831472	0.503429	-0.266261	0.298062	1
108147	Atic	5.8179	0.2462	1.4602	3.6763	1.0704	0.8713	3.584	2.3243	0.700855	0.574074	-0.512811	0.241032	1
68197	Ndufc2	20.1804	16.7086	26.1975	17.4496	21.757	17.0907	14.7074	22.5031	0.944399	0.70856	-0.0825318	0.149623	1
17184	Matr3	0.0514	0.1675	0.0921	0.0944	0	0.1156	0.0462	0.0341	0.483226	0.177011	-1.04923	0.752001	1
52377	Rcn3	0.0342	3.5249	0	0	0	0.042	0	0	0.0118007	0.390607	-6.40498	0.40826	1
69019	Spcs1	5.0498	11.4591	5.7126	5.489	5.9802	5.1207	6.1902	6.0762	0.843265	0.528347	-0.245942	0.277081	1
217593	Slc25a21	2.3255	2.6283	2.6446	1.4381	3.0166	1.86	2.5364	2.6417	1.11268	0.519962	0.154034	0.284029	1
66087	Emc3	3.3232	4.1779	3.3406	2.9692	3.1877	4.0943	5.4736	4.0906	1.21978	0.221069	0.286616	0.655473	1
71835	Lancl2	0.0753	0.0525	0.059	0.0549	0	0.0627	0.0744	0.0795	0.896152	0.761301	-0.158184	0.118444	1
16425	Itih2	0.3033	0.2462	0.2855	0.1744	0.0669	0.3799	0.4493	0.3695	1.25381	0.518011	0.326324	0.285661	1
65106	Arl6ip5	3.6275	4.8964	3.6362	2.8784	3.03	2.9602	3.6	4.0744	0.908641	0.517429	-0.138217	0.286149	1
15170	Ptpn6	0.0228	0.2451	0.8207	1.0261	0.7299	2.3298	0	1.0956	1.96496	0.395275	0.9745	0.4031	1
15381	Hnrnpc	2.5365	5.3013	6.7967	2.6707	5.7183	1.2983	4.3788	4.7676	0.933997	0.846625	-0.0985106	0.0723089	1
22628	Ywhag	1.5803	2.1444	2.1741	2.5987	1.7045	2.9522	3.5179	3.6466	1.39114	0.160727	0.476266	0.793911	1
69976	Galk2	0.0728	0	0	0	0	0	0.0775	0	1.06456	0.966183	0.0902579	0.0149405	1
51792	Ppp2r1a	0.7692	1.1519	0.7294	0.9532	0.5049	0.8798	1.1928	1.5497	1.14527	0.617825	0.195684	0.209134	1
14651	Hagh	4.5673	7.3642	7.0146	7.7163	6.4698	5.5715	6.7112	5.4859	0.909085	0.478934	-0.137512	0.319724	1
94279	Sfxn2	10.5532	17.7873	9.8685	6.387	8.0526	6.3354	6.6087	6.4391	0.615208	0.170349	-0.700855	0.76866	1
192188	Stab2	0.0172	0.2643	0.6279	0.0486	0.0146	0.007	0.0811	0.0482	0.157516	0.247084	-2.66643	0.607155	1
75552	Paqr9	0.1334	0	0.0891	0.0693	0.7406	1.3897	1.3424	1.0538	15.5123	0.00493428	3.95534	2.30678	2
71562	Afmid	0.5317	0.3313	0.5576	0	0	0.2935	0.8558	1.0495	1.5478	0.514396	0.630216	0.288703	1
14719	Got2	614.378	752.832	665.579	519.475	793.843	546.729	631.703	613.123	1.01298	0.911714	0.0186087	0.0401413	1
71701	Pnpt1	1.2735	1.1549	0.692	2.3189	1.1989	1.1256	1.7818	1.8133	1.0883	0.771447	0.122079	0.112694	1
12499	Entpd5	6.8202	8.2305	7.7869	8.2479	9.0537	11.0573	9.4348	11.1773	1.31004	0.0133243	0.389606	1.87536	1
232910	Ap2s1	0.6627	0	0	0.2672	0	0	0.5887	0	0.633079	0.705238	-0.659543	0.151664	1
27404	Abca8b	0.0385	0.046	0.0532	0.0617	0	0.0236	0.0851	0.0466	0.778837	0.593597	-0.360608	0.226508	1
14058	F10	0.2262	0.3495	0.8141	0.0928	0.3379	0.2147	0.0934	0.0793	0.489208	0.324898	-1.03148	0.488253	1
246703	Apoa1bp	5.1536	2.7402	8.4541	3.0872	8.7388	6.4361	5.345	6.0618	1.36772	0.290928	0.451769	0.536214	1
66461	Ptpmt1	0.9081	0.6408	0.7168	0.8312	1.3889	0.5614	1.1706	1.0915	1.3602	0.212868	0.443818	0.671889	1
13089	Cyp2b13	14.11	13.5368	8.439	0	0	2.0127	0	0	0.0557754	0.0782016	-4.16423	1.10678	1
26358	Aldh1a7	62.1333	64.6764	49.5394	60.7356	68.9228	73.043	78.8912	82.158	1.27809	0.0104576	0.353987	1.98057	1
271564	Vps13a	0.0107	0.0474	0.021	0	0.0273	0	0	0.0221	0.624526	0.575159	-0.679167	0.240212	1
110323	Cox6b1	357.61	572.316	471.917	313.134	343.601	391.164	603.432	465.856	1.05194	0.793542	0.0730535	0.10043	1
16668	Krt18	36.4424	98.089	30.3673	100.945	52.2715	71.5709	74.3631	83.2139	1.05859	0.857383	0.0821435	0.0668249	1
72727	B3gat3	0.1055	0.3932	0.0905	0	0	0.1487	0	0.1574	0.519518	0.497548	-0.944754	0.303165	1
14567	Gdi1	5.0426	6.9342	4.0988	4.1733	0.5016	1.1909	4.8956	4.9113	0.567902	0.170092	-0.816285	0.769315	1
68832	1110057K04Rik	0.6095	0.3984	0.742	1.0651	0.5336	0.9822	0.9254	0.7711	1.14114	0.586607	0.190472	0.231653	1
68184	Denr	0.252	0.2755	0.161	0.2649	0.0688	0	0	0.4537	0.548039	0.400428	-0.867651	0.397475	1
16691	Krt8	66.5888	148.072	32.4918	118.114	45.7439	85.0212	104.196	92.9454	0.89772	0.760576	-0.155663	0.118857	1
108682	Gpt2	16.9726	14.9461	20.7469	13.8075	33.2119	18.9029	16.9757	22.1829	1.37309	0.18972	0.457424	0.721886	1
223646	Naprt1	0.9607	2.1091	0.9782	0.8411	0.9808	1.2119	1.7035	1.9947	1.2049	0.531483	0.268919	0.27451	1
56535	Pex3	4.9128	8.6734	12.281	6.6107	7.5895	5.0607	8.4354	8.7907	0.919896	0.733312	-0.120457	0.134711	1
12330	Canx	41.5755	47.3206	44.6884	45.3279	37.0712	37.5322	52.3489	50.5202	0.991952	0.937371	-0.0116579	0.0280884	1
212933	Pm20d1	24.7824	11.2832	6.8283	6.3598	3.9022	5.5258	6.5489	4.8338	0.422521	0.196739	-1.24291	0.706111	1
71898	Apol9b	12.85	12.2991	0	0	0	17.893	19.2791	37.0935	2.95301	0.21275	1.56219	0.672131	1
13836	Epha2	0.5209	1.0901	0.6212	0.3439	0	0	0.6231	0.6579	0.497263	0.23413	-1.00792	0.630542	1
230125	Slc25a51	0.2211	0.6719	0.1122	0.2052	0.1153	0.6805	0.2036	0.6655	1.3755	0.582018	0.459952	0.235063	1
232449	Dera	0.9779	1.9005	0.9805	0.8142	0.6702	0.6686	1.0398	0.9946	0.721833	0.290782	-0.470262	0.536433	1
17758	Map4	0.992	0	0	0	0.7926	0.6866	0.0405	0.0539	1.58629	0.665486	0.665657	0.176861	1
622402	Akr1c12	2.6367	1.4933	1.8274	1.6474	2.0235	1.7546	2.3676	3.5749	1.27822	0.315875	0.354135	0.500485	1
55949	Eef1b2	5.3716	7.1513	2.5359	5.5823	3.7045	3.4146	5.3265	4.0344	0.798407	0.376076	-0.324804	0.424725	1
17876	Myef2	0.046	0.0516	0.0352	0.0706	0	0.0843	0.0646	0.0704	1.07817	0.853422	0.108586	0.068836	1
66205	Cd302	0.672	1.5535	0.3349	0.9743	0.184	0.8248	0.7034	0.8932	0.737092	0.479794	-0.440083	0.318946	1
66845	Mrpl33	0.4013	0	0.6098	0.5714	2.3435	2.3325	2.1877	1.9646	5.5787	0.000100055	2.47993	3.99976	2
20454	St3gal5	0.7145	0.3503	0.1716	0.1592	0.0614	0.3208	0.2443	0.4178	0.74828	0.584086	-0.418349	0.233523	1
29807	Tpk1	0	0.2205	0.4491	0.0785	0	0	0	1.4037	1.87635	0.679588	0.907932	0.167754	1
12408	Cbr1	12.7851	16.0357	17.8764	8.4124	13.7786	14.6603	21.8319	19.7963	1.27141	0.237934	0.346434	0.623543	1
66847	Hint3	0.6219	1.4992	0.3188	0.7693	0.1944	0.2809	0.5634	0.0896	0.351583	0.12733	-1.50806	0.895068	1
17476	Mpeg1	0.0554	0.0343	0.0292	0	0.0852	0.0521	0.1348	0.0504	2.71236	0.0782871	1.43955	1.10631	1
67996	Srsf6	1.1722	1.0706	0.9668	1.255	0.3254	0.6259	1.3875	0.4091	0.615486	0.173546	-0.700201	0.760585	1
239217	Kctd12	1.2862	0.744	0.428	0.8158	1.2161	1.0514	1.5469	2.2006	1.8372	0.0742933	0.87751	1.12905	1
215615	Rnpep	0.1341	0	0	0	0	0.0445	0	0.1924	1.76659	0.667166	0.820969	0.175766	1
13207	Ddx5	5.4069	7.7833	5.4134	6.4637	5.0731	5.3002	6.6286	5.0707	0.880534	0.316577	-0.18355	0.499521	1
75406	Ndufs7	56.6811	42.1404	33.0373	26.3066	33.2536	34.6869	30.9188	66.157	1.04331	0.877393	0.0611745	0.056806	1
18673	Phb	94.2319	104.533	100.076	55.5343	110.665	84.7065	115.016	93.524	1.13979	0.393748	0.188763	0.404782	1
19170	Psmb1	0.6224	1.4419	4.0054	1.4634	1.014	6.7812	0.6067	0.9142	1.23669	0.800229	0.306482	0.0967859	1
98956	Nat10	0.7197	0.8569	0.0134	0.0203	0	0.0222	0	0.0325	0.0339688	0.181553	-4.87964	0.740996	1
66904	Pccb	25.3785	24.2678	39.7012	17.2383	59.6985	20.4444	21.686	30.3398	1.24002	0.564621	0.310365	0.248243	1
67097	Rps10	108.987	90.3865	91.6955	141.361	116.753	102.252	103.338	68.563	0.903974	0.533284	-0.145647	0.273041	1
75608	Chmp4b	1.7723	0	4.9461	2.6354	1.8919	0	1.2282	1.1186	0.453153	0.311943	-1.14193	0.505925	1
56447	Copz1	3.0442	3.4099	1.9992	1.9838	0.3665	0.943	1.6519	0.2061	0.303485	0.010179	-1.7203	1.9923	1
13109	Cyp2j5	4.9625	8.8821	7.1659	4.5238	6.5879	4.7531	6.8352	5.7596	0.937398	0.737772	-0.0932665	0.132078	1
68097	Dynll2	0.7644	1.0522	0.7069	0.9744	1.0053	0.1299	0.8286	0.792	0.787844	0.424177	-0.344018	0.372453	1
18160	Npr1	0.0053	0.0298	0	0.021	0.0104	0.0045	0.0379	0	0.941176	0.94248	-0.0874628	0.0257277	1
21351	Taldo1	11.2257	18.1844	1.8472	13.181	16.9347	6.2669	5.7701	6.8321	0.805697	0.637382	-0.311691	0.1956	1
13528	Dtnb	0.2086	0	0.1764	0	0.1279	0	0	0	0.332208	0.366479	-1.58984	0.435951	1
14712	Gnpat	0.2328	0.7089	0.7561	0.2911	0.1976	0.1293	0.8518	0.5429	0.865604	0.767787	-0.208221	0.114759	1
67458	Ergic1	3.8191	3.7731	2.1045	2.3543	1.0209	1.7197	3.8891	1.5605	0.679628	0.265842	-0.557182	0.575377	1
18416	Otc	126.334	113.048	164.672	103.371	142.907	74.3954	97.8784	140.37	0.89777	0.56894	-0.155582	0.244933	1
13006	Smc3	0.4438	0.0444	0	0.2382	0.115	1.242	1.028	0	3.28331	0.285112	1.71515	0.544984	1
69634	Clybl	14.0764	10.1504	24.1794	13.6336	24.0667	15.9907	16.4911	16.4615	1.17683	0.47867	0.2349	0.319964	1
227731	Slc25a25	0.195	0.5305	0.8881	0.7319	0.3172	0.6198	0.2592	0.519	0.731273	0.403393	-0.451519	0.394272	1
19302	Pex2	1.244	0.7306	0.2761	0.4883	0.6293	0.4359	0.4884	1.3222	1.04995	0.910694	0.0703141	0.0406276	1
66302	Rmdn1	6.6422	7.6636	5.3698	7.6367	1.3111	3.222	4.6278	2.6881	0.433834	0.0050422	-1.20479	2.29738	2
80907	Lactb	8.8533	13.9392	22.7408	18.2408	10.2251	18.2716	21.7501	19.5336	1.09418	0.713078	0.129851	0.146863	1
59020	Pdzk1	0.4749	0.5902	0.8667	0.5107	0.293	0.3741	0.5316	0.5301	0.707799	0.152694	-0.498588	0.816178	1
56316	Ggcx	6.3109	7.3013	3.5255	3.6175	5.3221	3.5635	8.9254	4.3261	1.06658	0.828446	0.0929934	0.081736	1
13822	Epb4.1l2	0.1225	0.0508	0	0	0	0.0399	0.0085	0	0.279284	0.369069	-1.84019	0.432893	1
63913	Fam129a	0.04	0	0	0	0	0.0129	0	0	0.3225	0.557654	-1.63263	0.253635	1
67300	Cltc	2.3392	2.7435	1.0813	1.6878	1.8487	2.2513	1.9666	2.1693	1.04892	0.813686	0.0689029	0.089543	1
19298	Pex19	0	0.0475	0	0.6229	0.0568	0.0645	0.2983	1.4935	2.85367	0.45282	1.51282	0.344075	1
13180	Pcbd1	12.9643	15.8564	15.2598	12.6551	6.1383	14.1167	18.2372	19.9101	1.02938	0.902985	0.0417709	0.0443193	1
11958	Atp5k	959.802	1302.33	1533.15	1299.51	1788.55	945.788	1264.45	786.141	0.939182	0.770805	-0.0905236	0.113055	1
270076	Gcdh	72.4162	61.9324	82.4873	59.2351	93.6322	82.2608	62.4589	78.4093	1.14739	0.270621	0.198356	0.567638	1
12385	Ctnna1	5.2229	4.413	7.2729	5.8348	2.8679	3.7613	4.2838	6.9005	0.783231	0.292509	-0.35249	0.533861	1
14768	Lancl1	0.2443	0	0	0.093	0.2375	0.1999	0.1702	0	1.80136	0.419633	0.84909	0.377131	1
67890	Ufm1	47.5672	42.2041	88.6747	38.3777	2.5819	72.7795	2.8257	102.375	0.832761	0.759812	-0.264025	0.119294	1
17880	Myh11	7.7208	21.7665	4.5701	3.9815	3.5968	4.642	4.3794	4.0501	0.438191	0.29002	-1.19037	0.537572	1
104174	Gldc	4.3071	2.468	3.3876	2.9377	6.5104	3.2116	2.0384	3.77	1.18549	0.585363	0.245484	0.232575	1
19655	Rbmx	0.3833	0	0.4845	0.5447	0.6248	0	0.4292	0.5535	1.13805	0.802014	0.186568	0.095818	1
12306	Anxa2	13.2038	24.299	13.7549	14.3642	28.1442	20.7757	26.5538	24.3047	1.5205	0.0401173	0.60455	1.39667	1
19177	Psmb7	0.6827	0.193	0.2453	0.7665	0.6226	0.0856	1.9676	2.2031	2.58485	0.244152	1.37008	0.61234	1
15007	H2-Q10	1.918	2.2794	1.6441	1.8905	2.7207	2.7015	2.4548	1.8024	1.25186	0.110897	0.324076	0.955079	1
68316	Apoo	12.5202	10.5981	8.8985	7.5765	6.4692	7.7884	8.5489	7.6517	0.769277	0.119887	-0.378426	0.921227	1
67511	Tmed9	2.2793	3.1436	3.0392	6.838	2.9293	3.9575	5.548	5.2979	1.15899	0.631839	0.212871	0.199393	1
22370	Vtn	1.0023	0.9424	0.9767	1.1413	1.3921	2.5984	1.3853	1.0646	1.58525	0.176679	0.664711	0.752814	1
209318	Gps1	0.0534	0.0456	0	0	0	0.0429	0.0182	0.0411	1.03232	0.965437	0.0458948	0.0152762	1
68349	Ndufs3	135.678	131.213	148.874	109.282	119.53	95.4453	121.734	112.649	0.855845	0.116577	-0.224578	0.933386	1
78388	Mvp	20.4084	32.5535	26.9793	14.4943	25.6458	26.7212	22.2592	26.7443	1.07344	0.69498	0.102237	0.158028	1
66055	0610009D07Rik	0.7388	0	0	0.7881	1.135	0.9009	0	0.8131	1.86587	0.357211	0.89985	0.447075	1
58184	Rqcd1	0.2491	0	0	0.0327	0	0.0408	0	0	0.144784	0.391867	-2.78803	0.406861	1
66091	Ndufa3	51.3815	52.1319	56.1707	32.0464	61.5154	36.6111	58.0138	57.6279	1.11494	0.50836	0.156967	0.293828	1
69237	Gtpbp4	0.0185	0.0363	0	0	0	0.0105	0	0	0.191606	0.298047	-2.38379	0.525715	1
12349	Car2	0.3486	1.2289	1.6143	0.6798	1.3246	1.6534	0.9152	0.3331	1.09162	0.832079	0.126465	0.0798355	1
13058	Cybb	0.2414	0.1402	0.3622	0.2526	0.5799	0.0504	0.3483	0.7834	1.76837	0.316376	0.822417	0.499797	1
20480	Clpb	5.5159	0.5264	2.1315	1.6286	2.3623	0.5374	3.0056	3.0252	0.911052	0.866227	-0.134394	0.0623685	1
26459	Slc27a5	46.7819	61.5347	49.6974	43.0791	26.3359	32.6102	37.5012	36.3042	0.660149	0.0148813	-0.599135	1.82736	1
56070	Tcerg1	0.356	0.1223	0.1973	0.028	0.0883	0.0231	0.2821	0.04	0.616117	0.488371	-0.698723	0.31125	1
102339	Cog4	0.0303	0.2127	0.0501	0.1313	0	0.1243	0.1699	0	0.693214	0.608501	-0.528627	0.215739	1
70207	Taco1	17.3866	10.5823	9.0864	7.7545	8.6105	6.8112	11.0183	8.5976	0.781918	0.350258	-0.35491	0.455612	1
20887	Sult1a1	197.877	213.637	198.522	162.282	169.688	166.095	105.65	84.1276	0.680498	0.0569178	-0.555336	1.24475	1
11429	Aco2	72.5526	58.0908	88.4084	58.79	132.741	60.3831	86.0282	91.5357	1.33417	0.229822	0.415941	0.638608	1
53333	Tomm40	2.1726	2.9132	1.6027	1.6861	3.0824	1.9811	2.5084	3.0336	1.26639	0.21024	0.34072	0.677285	1
12283	Cab39	0.9491	1.141	0.7719	1.4332	0.0516	0.6231	0.1532	1.13	0.455834	0.0980673	-1.13342	1.00848	1
19326	Rab11b	2.0244	3.0343	4.3996	1.5384	2.7369	2.086	3.0329	3.7805	1.05816	0.834337	0.0815617	0.0786583	1
121022	Mrps6	1.0174	1.1163	2.3105	0.7364	1.6689	1.4565	1.9129	1.7251	1.30552	0.343095	0.384629	0.464586	1
20198	S100a4	0.0418	0	0	0	0	0	0.3608	0	8.63158	0.442915	3.10962	0.35368	1
12810	Coch	0.0237	0.0124	0	0	0	0.05	0.1896	0.0564	8.19945	0.207281	3.03553	0.68344	1
75686	Nudt16	1.1635	1.7803	1.1756	1.1939	0.9984	1.4482	0.9121	0.7627	0.775676	0.207554	-0.366474	0.68287	1
14872	Gstt2	1.014	1.7696	1.0239	0.4962	1.0366	1.4668	1.1067	0.9218	1.05302	0.851872	0.0745385	0.0696255	1
170759	Atp13a1	1.8801	2.1623	2.2187	1.9977	1.4827	1.5934	1.6422	1.5378	0.757507	0.0036552	-0.400669	2.43709	1
18613	Pecam1	0	0	0.0238	0	0.1071	0.0373	0.0255	0.0236	8.13025	0.118656	3.0233	0.92571	1
54161	Copg1	0.5353	0.4877	0.5775	0.3348	0.0378	0.5535	0.6305	0.1929	0.730998	0.441198	-0.452061	0.355367	1
217707	Coq6	2.4954	3.0804	4.064	1.1302	3.8025	6.0143	6.9239	7.111	2.21464	0.0164177	1.14707	1.78469	1
59029	Psmd14	0.2266	0.174	0.2239	0.169	0.1398	0.16	0.3054	0.1463	0.94707	0.816698	-0.0784571	0.0879384	1
66488	Fam136a	11.8028	15.2208	10.5724	11.0966	4.0591	10.6609	4.5536	7.2305	0.544315	0.0273399	-0.877487	1.5632	1
13032	Ctsc	0.7447	1.1487	0.5917	0.4026	0.0953	0.0663	0.4255	0.9352	0.527167	0.234672	-0.923668	0.629539	1
105014	Rdh14	0.6704	0.9934	8.0713	1.5943	0.7364	0.9191	0.5586	0.6116	0.249413	0.312976	-2.00339	0.504489	1
14595	B4galt1	0.0783	0.0697	0	0	0	0	0	0.0278	0.187838	0.259966	-2.41244	0.585083	1
19704	Upf1	0.0331	0.1511	0.0059	0.1353	0.0233	0.1358	0.0936	0.0228	0.84665	0.794718	-0.240162	0.0997867	1
26940	Ecsit	1.2356	1.2817	1.4581	0.3456	1.5758	2.7867	0.7414	2.9195	1.85684	0.17784	0.892848	0.749971	1
20479	Vps4b	1.0967	0.7666	0.9102	1.1449	0	3.5186	0	0.184	0.944927	0.95437	-0.081726	0.020283	1
20533	Slc4a1	2.3198	2.783	4.5913	5.5215	3.1027	6.3759	4.2345	2.9889	1.09769	0.744479	0.13447	0.128147	1
209558	Enpp3	0.0309	0.065	0.1324	0.1616	0.0653	0.1806	0.119	0.1191	1.24134	0.561528	0.311903	0.250629	1
24070	Mpdu1	4.8394	6.1752	5.9474	4.7362	6.5177	3.9094	5.605	5.4267	0.988967	0.930633	-0.016006	0.0312216	1
66624	Spcs2	2.4045	4.6257	2.4376	2.1012	2.1553	2.069	0.5713	2.0274	0.589766	0.146843	-0.761786	0.833148	1
19181	Psmc2	2.5306	1.0779	1.7082	1.6078	0.2382	1.1126	1.2549	2.0535	0.672857	0.282713	-0.571628	0.548654	1
224805	Aars2	0.0241	0.532	0.047	0.018	0.0312	0.0241	0.0417	0.029	0.202866	0.397548	-2.3014	0.400611	1
67369	Qpctl	0	0	0.2183	0	0	0	0.2756	0	1.26248	0.876159	0.336264	0.0574172	1
78038	Mccc2	27.4751	32.3304	30.4993	21.5947	26.2164	24.4746	16.8836	15.7677	0.744796	0.0904419	-0.425083	1.04363	1
70804	Pgrmc2	21.0467	31.064	33.0599	18.9498	29.7225	63.5439	41.607	62.4728	1.89537	0.0595086	0.922476	1.22542	1
13665	Eif2s1	8.5978	14.1398	6.1636	3.001	1.3843	9.7673	1.5778	2.0686	0.463855	0.218764	-1.10825	0.660024	1
66958	Tmx2	1.2088	1.5791	2.479	1.7722	0.4554	1.5638	2.2999	2.8238	1.01475	0.966133	0.0211189	0.0149632	1
69656	Pir	11.911	0.4057	0.3117	14.7198	0.2543	21.1916	27.4728	43.027	3.36204	0.167909	1.74934	0.774926	1
52815	Ldhd	20.6849	21.1466	29.3042	22.631	42.2823	26.0903	31.705	35.7417	1.44848	0.0463055	0.534541	1.33437	1
66152	Uqcr10	67.3913	54.7635	60.7496	82.3802	118.976	39.2899	80.7048	62.6044	1.1368	0.639565	0.184978	0.194115	1
17855	Mvk	0.17	0.1962	0.025	0.0314	0	0.0688	0	0.02	0.210128	0.1608	-2.25066	0.793713	1
12780	Abcc2	1.9287	2.8609	2.3247	2.0449	2.9941	2.6319	7.0855	1.9427	1.59994	0.323837	0.678021	0.489673	1
433256	Acsl5	67.3697	63.2106	58.6774	50.2218	51.2907	41.2641	55.2055	38.9934	0.779832	0.0491976	-0.358765	1.30806	1
69923	Agk	7.3418	1.3139	1.4087	6.9987	1.3453	0.7276	8.3598	4.5424	0.877631	0.836749	-0.188314	0.0774047	1
69064	Fuom	0.249	0.1234	0.1802	0.2925	0	0.5883	0	0.4168	1.18933	0.809922	0.250145	0.0915566	1
22139	Ttr	19.0099	14.8789	22.5056	22.5084	23.0458	27.517	23.6953	20.7982	1.20473	0.131369	0.268706	0.881507	1
20615	Snapin	0.2068	0.7298	0.4529	0.4735	0	0	0.4542	0	0.2438	0.0648094	-2.03623	1.18836	1
238880	Actbl2	47.3587	0	0	40.7225	0	20.7369	24.9698	17.9468	0.722668	0.68308	-0.468594	0.165528	1
67871	Mrrf	2.4592	1.8989	4.2454	2.4253	4.7124	2.2636	1.7191	1.4468	0.919583	0.81551	-0.120948	0.088571	1
56045	Samhd1	0.2428	0.275	2.1262	0.4681	0.1417	2.0936	2.0489	1.7999	1.95498	0.295281	0.967155	0.529765	1
52443	Mrpl48	0.1564	0.0768	0.2163	0.2313	4.7297	1.2345	5.7534	0.2244	17.5411	0.125506	4.13267	0.901337	1
223650	Eppk1	0.4001	0.4288	0.0717	0.6899	0.3755	0.7678	0.4374	0.4664	1.28708	0.489727	0.364101	0.310046	1
67163	Ccdc47	11.5158	7.8496	12.3295	8.5252	7.4862	7.4315	13.1021	8.6694	0.912211	0.629549	-0.132561	0.200971	1
12861	Cox6a1	18.8019	5.1983	9.3531	17.0547	12.3833	5.6038	17.12	5.3166	0.80193	0.582459	-0.318451	0.234735	1
213233	Tapbpl	0.3368	0.6308	0	0.2471	0.1598	1.2532	0.28	0.3315	1.66667	0.510206	0.736966	0.292254	1
69227	Selt	0.4572	1.9985	1.5623	1.4686	0.0783	1.6106	2.2745	2.0852	1.10243	0.822432	0.140689	0.0848999	1
109624	Cald1	0.1576	0.1331	0.7668	0.1569	0	0.1919	0.2537	0.1834	0.517951	0.425626	-0.949112	0.370972	1
17711	CYTB	7.2558	6.7346	13.6507	5.1093	8.321	8.6588	15.1838	9.4107	1.26943	0.407864	0.344179	0.389485	1
70356	St13	1.358	1.3514	1.8217	1.464	1.1138	1.853	3.027	2.3117	1.38538	0.248364	0.470283	0.604911	1
67512	Agpat2	5.0654	3.2237	5.5521	4.2868	4.8175	1.8427	0.3267	5.622	0.695548	0.362908	-0.523777	0.440204	1
218885	Oxnad1	0	0	0.1931	0	0.0685	0.0547	0.0844	0	1.07509	0.947531	0.104458	0.0234064	1
12350	Car3	111.634	104.974	283.128	325.93	248.138	325.24	403.634	385.339	1.65	0.102763	0.722468	0.988163	1
11949	Atp5c1	169.666	272.216	221.306	192.496	186.257	194.552	187.528	232.159	0.935504	0.602874	-0.096184	0.219773	1
100727	Ugt2b34	15.0724	24.3547	21.0204	11.9513	22.0671	24.2472	23.9946	49.573	1.65585	0.170039	0.727576	0.76945	1
21672	Prdx2	4.8499	5.4535	5.175	5.7262	6.1176	7.0633	5.0559	6.7977	1.18062	0.119412	0.23954	0.922951	1
26365	Ceacam1	1.692	2.0632	1.8155	1.8614	1.2944	1.7206	1.7599	1.7445	0.877195	0.150946	-0.189031	0.821179	1
13177	Eci1	76.6592	78.5	98.4533	58.3378	184.753	71.4705	85.8763	82.4948	1.3611	0.371994	0.444769	0.429464	1
56444	Actr10	0.0406	0	0	0.0298	0	0.0478	0.0458	0.0563	2.12926	0.273092	1.09035	0.563691	1
94175	Hrg	2.0363	4.5848	1.8584	1.3329	2.0693	2.1369	2.3721	2.0331	0.877604	0.707942	-0.188358	0.150002	1
73834	Atp6v1d	0.0902	0.1949	0.0622	0.0995	0	0.1169	0.2783	0.1823	1.29252	0.640238	0.370192	0.193659	1
11747	Anxa5	15.5904	14.6779	14.2997	18.6742	35.0557	26.3217	103.108	55.6171	3.48031	0.10625	1.79922	0.973669	1
15896	Icam2	0.0595	0.0648	0.0824	0.0538	0.0329	0	0.2351	0.0567	1.24645	0.781191	0.317824	0.107243	1
107476	Acaca	1.102	0.5521	0.4484	0.5809	0.1129	0.4295	0.562	0.4487	0.578781	0.165881	-0.788911	0.780204	1
66112	Marc1	55.9281	66.1442	71.6048	43.462	84.2356	50.2428	33.7848	96.6878	1.11728	0.683599	0.159992	0.165199	1
244745	Dpy19l1	0.1002	1.2287	0.2489	0.0493	0	0.0957	0.1618	0.2765	0.328191	0.400582	-1.60739	0.397309	1
433904	Ociad2	2.5843	1.4774	6.5346	2.829	4.3965	5.1567	4.6012	5.4355	1.45918	0.256977	0.545156	0.590105	1
94061	Mrpl1	0.4794	0.4722	0.8912	0.222	2.0578	1.0194	0.5595	0.5866	2.04538	0.226651	1.03237	0.644642	1
12034	Phb2	154.077	173.932	146.672	97.6725	150.661	101.371	94.4771	121.633	0.817926	0.253961	-0.289958	0.595233	1
12282	Hyou1	7.1767	13.9745	6.2165	12.1209	5.8585	7.0806	8.2197	7.5727	0.72759	0.250632	-0.458803	0.600964	1
71767	Tysnd1	1.6422	1.5168	3.3488	1.2972	2.4536	1.1303	2.2449	2.0504	1.00951	0.974594	0.0136505	0.0111761	1
231871	Daglb	0.0281	0	0.0164	0	0	0	0.0353	0	0.793258	0.844119	-0.334137	0.0735963	1
22284	Usp9x	0.1042	0.1052	0.0098	0.0453	0	0.0236	0.1354	0.0417	0.75879	0.688484	-0.398227	0.162106	1
19210	Ptdss1	0.1223	0.2203	0.4409	0	0	0.0263	0	0	0.0335673	0.135184	-4.8968	0.869074	1
11773	Ap2m1	7.8176	6.7664	3.1352	8.536	3.8877	5.3036	3.3982	3.9081	0.628356	0.132496	-0.670347	0.877799	1
71985	Acad10	7.3395	3.9643	4.7243	5.0213	16.0407	9.3292	5.0494	8.5867	1.85307	0.143629	0.889917	0.842759	1
18813	Pa2g4	16.22	11.7032	8.2153	10.0678	5.9493	7.0667	10.7825	11.2225	0.757927	0.246267	-0.399869	0.608593	1
14964	H2-D1	3.9709	6.0774	8.3408	5.6122	17.6043	7.9376	9.4216	8.5798	1.81421	0.116311	0.859338	0.934377	1
107508	Eprs	0.3676	0.6237	0.1349	0.3911	0.4771	0.3861	0.5888	1.9158	2.2196	0.293377	1.1503	0.532575	1
18458	Pabpc1	1.0592	0	0.6192	1.0269	1.5553	0.6313	0.8475	1.1026	1.52911	0.303507	0.612692	0.517831	1
54127	Rps28	173.223	203.336	77.3618	88.1169	131.793	86.1515	75.1046	82.8893	0.693565	0.285446	-0.527897	0.544476	1
70257	2010107E04Rik	65.6211	58.0103	91.1286	60.6577	303.482	66.18	80.7017	150.229	2.18066	0.231483	1.12477	0.635481	1
217845	Ifi27l2b	0.2596	0	0	0.3298	0.7079	0.3527	0.2552	0.5022	3.08449	0.0581955	1.62503	1.23511	1
77134	Hnrnpa0	0.1347	0.1635	0.1591	0.1252	0.1669	0.0858	0.1296	0.1531	0.919142	0.585189	-0.121641	0.232704	1
69550	Bst2	0.0959	0	0.2703	0.2384	0.7298	0.5521	0.5954	0.7253	4.30466	0.000975046	2.1059	3.01097	2
12215	Bsg	11.3522	12.7362	18.9066	10.7956	18.8135	14.1765	18.7084	13.7259	1.21628	0.26144	0.282473	0.582629	1
329910	Acot11	0.0862	0.07	0.0303	0.0488	0	0	0.027	0.0289	0.237569	0.0265587	-2.07358	1.57579	1
18642	Pfkm	0.1793	0.5701	0.1309	0.2358	0	0.202	0.1708	0.083	0.408386	0.202081	-1.29199	0.694475	1
52331	Stbd1	0.0125	0	0.3827	0.009	0.2822	0	0.0431	0.0511	0.931222	0.953418	-0.102803	0.0207168	1
68493	Ndufaf4	2.4049	1.8443	2.8893	0.8752	1.6333	1.4089	3.1854	1.7486	0.995321	0.987868	-0.00676692	0.00530127	1
68117	Apool	10.3992	7.1862	10.7763	3.6434	13.2368	9.016	13.7252	8.2169	1.38087	0.213432	0.465578	0.67074	1
13382	Dld	61.4988	41.8599	78.2772	43.9537	89.2158	59.2975	64.5627	82.1366	1.30863	0.168948	0.388054	0.772247	1
74600	Mrpl47	0.4319	0.4345	1.1234	0.2462	1.0819	0.7075	0.5643	0.5135	1.28229	0.525439	0.358722	0.279478	1
50776	Polg2	0.0276	0.0949	0.0612	0.1019	0	0.0416	0.029	0.029	0.348739	0.0659668	-1.51978	1.18067	1
28250	Slco1a4	1.1486	0.1197	0.3532	0.1811	0.0391	1.0175	0.3303	0.0598	0.802563	0.796369	-0.317314	0.0988855	1
102060	Gadd45gip1	0.2671	0	1.0944	0	1.6614	0.3187	2.8394	1.2928	4.48939	0.104363	2.16652	0.981453	1
76687	Spcs3	4.1459	4.7953	3.6708	3.8575	5.0567	4.2633	3.9263	5.5858	1.14345	0.244445	0.193397	0.611819	1
20866	Stim1	0.4701	0.7158	0.434	0.742	0.4141	0.431	0.5543	0.5366	0.819679	0.291006	-0.286869	0.536098	1
209200	Dtx3l	0.529	0.5746	0.5391	0.2454	0.7351	0.8018	0.7293	0.9241	1.68969	0.0149934	0.756757	1.8241	1
20643	Snrpe	7.5347	4.0681	2.2703	6.3381	1.6194	2.0422	1.662	4.8098	0.501375	0.130162	-0.996037	0.885516	1
56041	Uso1	0.245	10.7035	10.2605	0.2149	7.6744	4.7095	6.4966	13.7714	1.52409	0.464057	0.607946	0.333428	1
14864	Gstm3	124.568	70.5349	98.6102	93.2489	183.864	150.559	152.517	159.113	1.66955	0.00410483	0.739461	2.3867	1
193813	Mcfd2	3.4145	3.4806	1.9643	1.9767	1.7233	2.8628	1.8647	3.9231	0.957346	0.868018	-0.0628872	0.0614715	1
19324	Rab1	4.5669	9.3723	5.3192	5.0281	6.6281	3.7954	8.6606	4.9674	0.990324	0.970682	-0.0140277	0.0129229	1
71853	Pdia6	31.6787	37.4953	40.0261	80.0206	23.8363	65.5364	61.956	79.0317	1.21742	0.548784	0.283823	0.260599	1
67628	Anp32b	0.3563	2.1396	1.5212	0	1.9249	1.2456	0.352	1.8014	1.32531	0.615676	0.406329	0.210648	1
14886	Gtf2i	0.0299	0.0693	0.0345	0.0111	0.0083	0	0.0867	0.0295	0.859807	0.834079	-0.217916	0.0787928	1
18571	Pdcd6ip	0.2804	0.7064	0.4638	0.2224	0.2804	0.3094	0.3034	1.322	1.32409	0.651455	0.405	0.186115	1
19385	Ranbp1	1.1099	1.1534	0.7032	0.232	0.9071	0.3093	1.1473	1.1587	1.10127	0.791423	0.139163	0.101591	1
100434	Slc44a1	0.2761	0.2512	0.1768	0.0847	0.1116	0.1744	0.1642	0.1202	0.723124	0.302478	-0.467686	0.519306	1
235169	Foxred1	2.1738	0	0	0	0	0	0	3.1626	1.45487	0.806347	0.540892	0.0934779	1
14852	Gspt1	0.1558	0.1891	0.0305	0.0251	0.0826	1.733	1.8783	0.3157	10.0115	0.148615	3.32358	0.827938	1
20111	Rps6ka1	0.0203	0	0	0	0	0.0051	0.0128	0	0.881773	0.923135	-0.18152	0.0347346	1
68554	1110001A16Rik	5.9334	0	0	0	0	0.0794	8.0848	0.2543	1.41883	0.81161	0.504704	0.0906529	1
237320	Aldh8a1	66.9178	63.2054	68.6326	44.7878	54.9739	54.8502	50.8584	52.1587	0.873935	0.257048	-0.194403	0.589987	1
19072	Prep	0.489	0.0473	0.0115	0.3723	0.0345	0.0521	0.4666	0.0851	0.693729	0.669509	-0.527556	0.174243	1
18631	Pex11a	5.5139	5.361	10.8241	6.4084	15.7075	13.0456	15.3494	15.3969	2.11686	0.00428686	1.08193	2.36786	2
19184	Psmc5	1.2022	1.9316	0.9568	1.6348	0.8381	1.3667	1.5131	1.4273	0.898662	0.607214	-0.154149	0.216658	1
20833	Ssrp1	0.7278	0.1322	0	0.2548	0.0772	0.4742	0	0	0.494618	0.499928	-1.01561	0.301093	1
19942	Rpl27	42.4683	60.3866	23.7038	22.0208	21.7794	40.0225	23.4649	22.6289	0.726182	0.363682	-0.461598	0.439279	1
68147	Gar1	0.3046	0.4473	0.4021	0.9237	0.2678	0.5356	0.3645	0.2912	0.702267	0.361323	-0.509909	0.442104	1
382044	Ces1b	9.1463	6.8185	0	11.7034	0	0	0	7.3204	0.264578	0.157447	-1.91823	0.802864	1
71772	Plbd2	0.0417	0.0446	0.0703	0.0187	0.0252	0.0265	0.0566	0.06	0.960068	0.905552	-0.0587908	0.0430865	1
53356	Eif3g	0.3509	0.4576	0	0.366	0.4321	0	0.3395	0.4011	0.998467	0.997568	-0.00221272	0.00105762	1
14674	Gna13	0.1118	0.7459	0.2063	0.4788	0.1066	0.1801	0.1073	0.0447	0.284353	0.148079	-1.81424	0.829506	1
109093	Rars2	0.215	0.0263	0.0593	0.0102	0.0112	0	0.4665	0.1008	1.86133	0.604152	0.89633	0.218854	1
18624	Pepd	0.0586	0.0701	0.0309	0.0389	0.0409	0.0443	0.0826	1.0668	6.21965	0.381187	2.63683	0.418862	1
227937	Pkp4	0	0.0074	0	0.0039	0	0.0037	0	0.003	0.59292	0.597481	-0.75409	0.223676	1
68028	Rpl22l1	0.6176	0.9139	0	0.4552	1.0732	0.6472	1.3108	0.6014	1.82846	0.160186	0.870628	0.795376	1
319554	Idi1	1.0174	1.064	1.1969	0.6077	0.9355	0.9814	1.4145	0.9005	1.08901	0.638421	0.12302	0.194893	1
14827	Pdia3	76.3142	105.07	99.781	97.5069	89.3003	93.0348	98.4351	105.088	1.01898	0.813443	0.0271205	0.0896731	1
109154	Mlec	6.3602	6.4187	6.5872	8.3032	5.666	7.221	8.6515	7.5268	1.05045	0.667968	0.0710117	0.175245	1
27425	Atp5l	137.035	170.607	174.709	148.762	156.124	83.8381	112.278	86.0639	0.694493	0.056898	-0.525967	1.2449	1
108148	Galnt2	0.0621	0.0298	0.0308	0.2236	0	0.0459	0.17	0.0646	0.809991	0.788944	-0.304022	0.102954	1
214932	Cecr5	3.1025	0.636	3.5026	4.9869	5.2095	2.8198	2.0762	5.6604	1.28933	0.509394	0.366619	0.292946	1
66359	Cox20	7.2782	1.2791	4.4802	8.5003	10.2638	1.7965	2.8647	3.2311	0.842988	0.748367	-0.246417	0.125885	1
74043	Pex26	1.3074	2.272	2.2885	1.6243	2.4613	1.8696	2.9902	2.3538	1.29133	0.154767	0.368857	0.81032	1
140570	Plxnb2	0.2475	0.398	0.4169	0.147	0.7113	0.327	0.1614	0.22	1.17389	0.72297	0.231295	0.14088	1
67941	Rps27l	23.2421	47.306	29.7267	36.1789	25.3004	42.2473	34.9932	22.6826	0.9177	0.695456	-0.123906	0.157731	1
225896	Ubxn1	0.0876	0	0.8851	0	0.1097	0	0.0403	0.0677	0.22381	0.445586	-2.15965	0.351068	1
236082	Dhrsx	0.0414	0	0.0871	0.3824	0	0.0511	0.0709	0.0703	0.376395	0.42945	-1.40968	0.367087	1
67013	Oma1	0.0216	0.1032	0.0731	0.066	0.1152	0.012	0.0502	0	0.672224	0.514643	-0.572985	0.288494	1
94280	Sfxn3	0.9736	2.1243	0.762	1.1252	0.4655	0.6443	0.6409	0.5458	0.460673	0.111325	-1.11819	0.953405	1
67851	1700021F05Rik	1.1569	0	0	1.4498	1.4656	0	0	1.2607	1.04588	0.95836	0.0647198	0.0184713	1
56275	Rbm14	0.1568	0	0.2299	0.1536	0	0.0593	0.0477	0	0.198038	0.107216	-2.33615	0.969742	1
12479	Cd1d1	0.772	0.6641	0.9576	0.7094	0.4472	1.1639	1.3344	0.949	1.25504	0.389373	0.327728	0.409635	1
67972	Atp2b1	0.1169	0.1061	0.229	0.1343	0.1158	0.1086	0.1759	0.1668	0.967252	0.889895	-0.0480359	0.0506613	1
76238	Grhpr	7.6675	10.9237	11.7764	9.9378	9.8272	12.4016	11.015	13.0749	1.14919	0.238969	0.200622	0.621659	1
14679	Gnai3	0.1568	0.26	0	0.2049	0	0.2184	0.1454	0.3617	1.16696	0.792119	0.222757	0.101209	1
26611	Rcn2	0.149	0.1462	0	0	0.1364	0.1735	0	0.0849	1.3374	0.676776	0.419429	0.169555	1
94067	Mrpl43	0.6425	0.7066	0.8368	0.6299	1.3229	0.6349	1.1413	0.7868	1.38003	0.189496	0.464704	0.722399	1
16971	Lrp1	0.4291	3.5024	0.4206	2.0454	2.1518	2.2269	1.7887	1.7858	1.24317	0.638159	0.314027	0.195071	1
69049	Cml5	0.0909	0	0.2578	0.3544	0.1928	0.1743	0.3803	0.3587	1.57318	0.341958	0.65368	0.466028	1
20739	Spta1	0.8451	0.5122	1.4348	1.1185	0.8745	1.4374	0.8334	1.0546	1.07398	0.7744	0.102965	0.111035	1
64930	Tsc1	0.0317	0.032	0	0.0223	0	0.0188	0	0	0.218605	0.116054	-2.1936	0.935341	1
20324	Sdpr	4.5528	1.1683	0.6459	0.5349	0.6296	0.7177	0.6873	0.6678	0.391544	0.350876	-1.35275	0.454847	1
68944	Tmco1	13.0796	5.3254	9.9486	12.9637	9.0531	4.2191	10.4135	4.8208	0.689941	0.228334	-0.535455	0.64143	1
233489	Picalm	0.0994	2.4444	1.2566	1.347	1.9079	1.7392	0.6167	0.483	0.922174	0.874401	-0.116889	0.0582894	1
66676	Tmed7	2.6781	3.4906	2.4404	3.2853	2.8593	2.5272	2.8029	3.0052	0.941166	0.548624	-0.0874795	0.260726	1
28042	Ept1	0.5984	0.5559	0.3658	1.0579	0	0.3716	0.344	0.4688	0.459426	0.10518	-1.1221	0.978068	1
235674	Acaa1b	530.092	416.704	1001.06	848.425	936.458	733.913	1125.66	639.093	1.22846	0.395506	0.296851	0.402847	1
19981	Rpl37a	1.5035	2.3014	1.9118	1.7305	0	2.1259	1.3319	0	0.464309	0.152262	-1.10684	0.817408	1
66471	Anp32e	0.3349	0.4973	0.1222	0.1015	0	0.0363	0.2178	0.3293	0.552514	0.370942	-0.855916	0.430694	1
12332	Capg	26.7802	33.3533	37.3797	25.1653	38.9583	53.6152	32.0246	57.8836	1.48748	0.0858683	0.572869	1.06617	1
16418	Eif6	0.2853	1.0401	1.7131	0.8136	1.4662	1.8251	0.1473	1.9983	1.41141	0.472234	0.497139	0.325842	1
16456	F11r	0.3431	1.4816	0.6096	1.3998	0.5148	0.5377	0.4448	0.4868	0.517488	0.202013	-0.950403	0.69462	1
72562	Pcbd2	3.6369	4.7251	5.1986	2.6894	5.3008	4.075	4.0942	5.3068	1.1555	0.384483	0.208511	0.415123	1
381314	Iars2	2.7947	2.7818	3.5681	3.2956	7.2592	3.1915	4.5163	4.3136	1.54986	0.140422	0.63214	0.852564	1
15490	Hsd17b7	2.4861	4.757	3.0349	1.6061	2.3351	2.9174	1.8373	1.5676	0.728486	0.327531	-0.457027	0.484747	1
68938	Aspscr1	0.0875	0.0982	0	0.0485	0	0	0	0.0513	0.219044	0.137578	-2.19071	0.861451	1
13424	Dync1h1	0.5266	0.4935	0.1564	0.6842	0.0956	0.1706	0.4577	0.736	0.784597	0.606281	-0.349976	0.217326	1
71147	Oxsm	0.9878	0.9115	2.7963	7.3199	4.1493	0.7202	6.7335	6.9188	1.54149	0.465527	0.624328	0.332056	1
14227	Fkbp2	18.6846	4.1779	16.914	4.2289	2.5083	2.9908	3.8548	17.177	0.602901	0.440728	-0.730007	0.35583	1
23917	Impdh1	0.5629	0.8908	0.6118	0	0	0	0.0196	1.1225	0.552941	0.52094	-0.854802	0.283212	1
12257	Tspo	0.497	0	0.3791	0.5803	0.5663	0	0.7017	0	0.87064	0.842047	-0.199852	0.0746636	1
12709	Ckb	3.0773	3.6809	3.2546	2.5508	3.9915	4.185	4.1135	5.1207	1.38581	0.0135065	0.470724	1.86946	1
23874	Farsb	5.441	5.4243	3.9382	2.3069	4.3722	3.8151	3.6711	4.7604	0.971269	0.884082	-0.0420573	0.0535074	1
19089	Prkcsh	9.7907	18.8569	10.5786	11.3028	8.0839	10.9034	8.0109	7.9329	0.691308	0.159408	-0.5326	0.797491	1
19271	Ptprj	0.0375	0	0	0	0	1.005	0.0398	0.1482	31.8133	0.311166	4.99156	0.507008	1
14871	Gstt1	20.1611	29.7116	15.5864	21.6439	16.672	23.8084	18.1829	24.4286	0.95395	0.787604	-0.0680146	0.103692	1
382051	Pdp2	0.034	0	0.0336	0	0.0593	0	0.0444	0.0688	2.55178	0.20552	1.3515	0.687146	1
232078	Thnsl2	0.826	0.0721	1.0287	0.8015	0.4769	0.4303	0.7781	0	0.617711	0.363632	-0.694997	0.439338	1
328092	Dtd2	0.1035	2.2369	2.6363	0.1436	0	0.0919	0	0	0.0179482	0.158421	-5.80002	0.800188	1
664994	Isoc2a	48.3687	6.9132	63.4416	24.9756	43.89	29.991	37.289	34.3954	1.01299	0.973067	0.0186165	0.0118572	1
19063	Ppt1	4.193	7.1781	3.2679	4.8636	7.1413	9.9009	11.722	9.7397	1.9743	0.00949458	0.981338	2.02252	2
12934	Dpysl2	0.0498	0.034	0	0.0275	0	0.0718	0	0.1088	1.62264	0.584246	0.698344	0.233404	1
110854	Ppp2r4	0.205	0.2298	0.1068	0.1472	0.1306	0.1428	0.1655	0	0.637195	0.23163	-0.650193	0.635206	1
28028	Mrpl50	0.5118	0.3032	0.537	1.482	2.5896	1.723	2.7313	2.6854	3.43306	0.0029102	1.7795	2.53608	2
15382	Hnrnpa1	0.8149	0.4139	0.1319	0.7954	0	0.7812	1.1837	1.3337	1.52989	0.442737	0.61343	0.353854	1
50798	Gne	0.8528	1.6895	0.1197	2.2323	0.0579	1.9868	0.8363	1.6249	0.920642	0.883108	-0.119287	0.053986	1
11744	Anxa11	9.804	4.3606	3.4295	2.6456	3.3595	2.4621	2.664	2.9669	0.565843	0.268464	-0.821525	0.571114	1
71602	Myo1e	0.0177	0	0	0.5558	0	0	0	0.0046	0.00802092	0.377156	-6.96202	0.42348	1
107526	Gimap4	1.2388	2.3823	0	1.6032	0.8416	0.5186	0.3415	0.6235	0.445074	0.241331	-1.16788	0.617388	1
54342	Gnpnat1	2.4161	1.4222	0.9195	1.5777	0.9455	2.2447	1.2424	1.167	0.883845	0.679751	-0.178135	0.16765	1
22042	Tfrc	0.0523	2.0778	0.8139	0.911	0.0297	0.588	0.8274	0.6813	0.551595	0.393911	-0.858318	0.404602	1
18295	Ogn	0.8191	1.9162	0.3821	0.4033	0.1983	0.5302	0.5435	0.9146	0.62107	0.439211	-0.687173	0.357327	1
50917	Galns	0.0175	0	0.0118	0.0346	0	0	0	0.0301	0.471049	0.448164	-1.08605	0.348563	1
53602	Hpcal1	1.9589	2.7977	1.9665	1.9548	1.8085	2.4223	2.8395	2.4925	1.10197	0.488327	0.140087	0.311289	1
68198	Ndufb2	15.5174	10.3495	11.6823	0	10.5056	16.8412	22.0051	0.9945	1.34081	0.59087	0.423106	0.228508	1
50759	Fbxo16	4.5852	5.8185	5.3887	2.8153	5.0203	4.8531	5.2529	6.3237	1.15275	0.38738	0.205078	0.411863	1
99887	Tmem56	1.1478	1.7183	1.1854	1.2248	1.4225	1.2215	1.3227	1.272	0.992874	0.950269	-0.0103177	0.0221533	1
276846	Pigs	0.4559	0.3085	0.5991	0.6443	0.1926	0.5316	0.3129	0.3773	0.704453	0.202794	-0.505425	0.692945	1
20148	Dhrs3	3.2657	2.4832	0.9785	2.4631	0.3429	0.6611	0.3225	2.3698	0.402187	0.0910466	-1.31406	1.04074	1
14264	Fmod	0.0746	0	0	0	0.058	0	0	0.0695	1.70912	0.633066	0.77325	0.198551	1
13885	Esd	3.2231	56.6596	3.6762	4.1604	5.386	4.2344	4.5811	5.0932	0.284922	0.428125	-1.81136	0.368429	1
99045	Mrps26	0.0599	0.1177	0.3317	0.0685	1.2974	0.0598	0.0592	1.3026	4.70578	0.232256	2.23443	0.634033	1
73192	Xpot	0.0161	0.0141	0.0798	0	0.0961	0	0	0	0.873636	0.911579	-0.194895	0.0402057	1
19921	Rpl19	8.6867	18.6769	23.0081	12.9708	19.1469	14.1882	7.357	9.8471	0.797872	0.463129	-0.325771	0.334298	1
66493	Mrpl51	2.2902	0.9768	1.1178	0.8448	2.961	1.3941	2.662	2.3578	1.79266	0.0719884	0.842103	1.14274	1
22335	Vdac3	95.7235	153.789	74.3468	76.6916	128.248	55.3278	131.451	108.722	1.05792	0.827951	0.0812268	0.0819954	1
67528	Nudt7	33.8625	40.8199	31.0629	53.772	30.3565	32.9537	39.2064	29.8161	0.829582	0.283673	-0.269543	0.547182	1
20526	Slc2a2	12.8454	17.2783	14.7975	11.2058	10.4308	11.0857	16.9412	22.4622	1.08539	0.718493	0.118219	0.143578	1
69719	Cad	5.4316	6.549	0	5.269	0	3.8563	5.6327	0	0.5501	0.377962	-0.862235	0.422552	1
78586	Srbd1	0.0083	0	0	0	0	0.0189	0.0122	0.0115	5.13253	0.116726	2.35967	0.932834	1
14248	Flii	0.2206	0.1338	0.0756	0.168	0.2183	0.1147	0.1182	0.1517	1.00819	0.975866	0.0117732	0.0106099	1
20818	Srprb	5.1144	7.9094	7.3968	3.7446	5.3693	5.5312	5.1305	6.5443	0.934207	0.720154	-0.0981858	0.142575	1
70028	Dopey2	0.0744	0.0514	0.0481	0.0022	0	0	0.006	0	0.0340716	0.0664096	-4.87529	1.17777	1
16554	Kif13b	0.1834	0.2167	0.0757	0.2132	0.018	0.01	0.0722	0.0611	0.234107	0.0201862	-2.09476	1.69495	1
26446	Psmb3	1.3894	2.1325	1.7031	2.0866	1.8788	2.9676	2.2872	2.1273	1.2666	0.149455	0.340965	0.825491	1
18738	Pitpna	0.7902	1.4776	1.4167	1.5762	2.4756	0.8621	1.3525	0.2246	0.934248	0.87338	-0.0981221	0.0587969	1
20102	Rps4x	52.6079	73.6141	48.0774	54.1277	52.1172	67.4988	78.8244	65.8464	1.15699	0.297925	0.210371	0.525893	1
27973	Vkorc1	9.0776	13.5077	20.0017	9.5527	9.1241	8.2066	7.9932	7.6455	0.632328	0.153449	-0.661255	0.814035	1
59022	Edf1	10.0825	14.4482	10.1385	15.6731	11.5749	0	0	11.1469	0.451346	0.12431	-1.14769	0.905495	1
56459	Sae1	0	0.0114	0	0.0137	0	0	0.0383	3.7081	149.259	0.388128	7.22167	0.411025	1
74246	Gale	1.2885	2.1024	1.2567	1.0396	0.4855	1.5199	0.6421	1.0925	0.657617	0.190953	-0.60468	0.719075	1
21961	Tns1	0.0323	0.0392	0	0	0	0.0308	0.0231	0.0294	1.16503	0.824038	0.220373	0.0840527	1
109785	Pgm3	0.2433	0	0.2528	0.2055	0	0.0646	0	0.2591	0.461374	0.310685	-1.11599	0.50768	1
11639	Ak4	7.4021	10.6427	9.9633	6.7825	9.8126	8.3122	13.7021	6.4642	1.10062	0.648328	0.138312	0.188205	1
69654	Dctn2	0.2141	0.462	0.0461	0.1927	0.0869	0.1959	0.7111	0.1956	1.30014	0.694104	0.378669	0.158575	1
60595	Actn4	12.1104	12.704	12.3171	23.0064	13.743	11.7222	12.7235	2.1586	0.670913	0.237621	-0.575802	0.624115	1
243771	Parp12	0.0125	1.3369	0.021	0	0.0195	0.0367	0.0311	0.0511	0.100992	0.42135	-3.30768	0.375357	1
56050	Cyp39a1	1.833	0.7082	0.1148	0.1471	0	0.5134	0.2196	0.1238	0.305662	0.316566	-1.70999	0.499536	1
69875	Ndufa11	6.8017	8.8651	8.7317	5.5314	5.3553	3.5653	3.5475	4.471	0.565959	0.0186387	-0.82123	1.72958	1
14533	Bloc1s1	0.8154	0	0	0	0	0	0.9737	0	1.19414	0.904999	0.255969	0.0433519	1
226564	Fmo4	1.0429	3.2331	3.4163	0.634	3.973	2.838	3.1341	2.9492	1.54862	0.21583	0.630986	0.665889	1
50762	Fbxo6	0.0637	0.1396	0	0.0525	0	0	0	0.0774	0.30258	0.252274	-1.72461	0.598127	1
234214	Sorbs2	0.2912	1.7672	0	0.6218	2.3164	0.2647	0	0.9446	1.31546	0.75575	0.395569	0.121622	1
67673	Tceb2	0.6159	0	0	0.4391	0	0.6323	0.7756	0.3203	1.6381	0.497426	0.712027	0.303271	1
11770	Fabp4	2.1492	6.7682	2.9461	2.3081	4.4381	3.6521	4.8506	6.2228	1.35225	0.357485	0.435366	0.446742	1
76303	Osbp	0.2913	1.3921	0.2298	0.5549	1.1001	0.3475	0.429	2.6381	1.82922	0.433407	0.871229	0.363104	1
17436	Me1	74.697	44.702	82.4733	42.5539	53.1809	48.4683	78.1708	37.994	0.891124	0.635502	-0.166302	0.196883	1
226139	Cox15	5.8185	6.8477	1.7771	1.8991	7.6405	0.3195	6.927	1.5296	1.00454	0.99379	0.0065355	0.00270541	1
54208	Arl6ip1	0	4.3728	0	2.1806	0	0.7324	0	1.2945	0.30929	0.365877	-1.69297	0.436665	1
22321	Vars	0.374	0.5121	0.045	0.4739	0.6	0.4952	0.5891	0.4643	1.52925	0.17833	0.612827	0.748776	1
15473	Hrsp12	1016.63	1317.44	899.858	781.649	1013.72	559.946	783.335	1126.51	0.867501	0.465154	-0.205063	0.332403	1
226105	Cyp2c70	10.9769	9.3496	6.3591	8.6548	3.0166	2.6993	4.7557	4.6237	0.42714	0.00672295	-1.22722	2.17244	2
67880	Dcxr	0.9832	3.8066	0.904	2.0277	2.274	0.612	0.6566	1.0494	0.594703	0.363417	-0.749758	0.439595	1
11534	Adk	17.3935	49.7259	22.9833	16.9999	17.6187	16.5798	34.6125	31.497	0.93656	0.858758	-0.0945568	0.0661291	1
67040	Ddx17	2.9471	3.8042	2.2941	4.029	2.2531	2.4263	2.6644	2.4379	0.748157	0.129873	-0.418588	0.886482	1
257633	Acsf3	3.7011	2.7481	4.3897	3.764	3.728	4.6359	4.7037	5.4972	1.27131	0.0927933	0.346315	1.03248	1
18670	Abcb4	0.2525	0.2938	0.5345	0.8958	0.9503	1.3811	1.7429	1.1629	2.6496	0.0113114	1.40577	1.94649	1
93732	Acox2	44.7319	57.6814	71.2541	35.4052	58.0813	47.036	42.5429	58.5775	0.986441	0.939121	-0.0196959	0.0272783	1
11668	Aldh1a1	188.685	195.607	148.395	185.076	182.594	208.569	199.425	222.75	1.13315	0.130004	0.180345	0.886044	1
69010	Anapc13	0.1451	0	0	0	0	0	0	0.7993	5.50861	0.476215	2.46169	0.322197	1
11739	Slc25a4	62.5755	59.6474	74.2077	55.2422	72.4513	39.8633	38.0712	87.8402	0.94657	0.809196	-0.0792184	0.0919461	1
231279	Guf1	0.0903	0	0	0	0.1498	0	0.0169	0.0308	2.18715	0.53979	1.12905	0.267775	1
54725	Cadm1	0.1903	0.2342	0.4309	0.4439	0.2065	0.6466	0.2911	0.547	1.30162	0.461207	0.380313	0.336104	1
394435	Ugt1a6b	26.6395	33.4223	25.3924	16.994	26.0218	37.4036	45.2189	34.2039	1.39435	0.101946	0.479588	0.991632	1
76626	Msi2	0.1472	0.2824	0.1524	0	0	0.1261	0.1117	0	0.408591	0.25771	-1.29127	0.588869	1
66881	Pcyox1	5.0581	4.7536	5.6826	3.9386	3.0187	5.7984	5.8713	3.877	0.955359	0.797963	-0.0658848	0.098017	1
19123	Proc	0.4193	0.7851	0.6834	0.3142	0.3408	0.2207	0.2188	0.1612	0.427566	0.0586104	-1.22578	1.23203	1
11669	Aldh2	888.166	516.227	1354.31	745.418	1815.4	935.278	1135.63	1189.78	1.44861	0.18125	0.534668	0.741721	1
59287	Ncstn	0.2447	0.0351	0.1823	0.1606	0.1414	0.015	0.1545	0.1521	0.743536	0.499963	-0.427525	0.301062	1
14667	Gm2a	0	0.0562	0.2827	0	0	1.4522	1.8201	2.2248	16.2204	0.0748796	4.01974	1.12564	1
13087	Cyp2a5	13.7721	19.3308	14.1502	9.3677	14.3194	15.5537	16.7828	19.0933	1.16122	0.368278	0.215641	0.433824	1
216705	Clint1	0.2389	0.1129	0.2155	0	0.1178	0	0.1796	0.06	0.630002	0.465452	-0.666572	0.332125	1
21454	Tcp1	8.8364	8.7096	3.9487	5.5242	3.786	7.1952	5.7754	8.3238	0.928254	0.766352	-0.107409	0.115572	1
93747	Echs1	218.281	261.921	363.784	178.048	307.968	255.201	223.899	272.187	1.03642	0.84124	0.0516058	0.0750799	1
16010	Igfbp4	0.0756	0.4183	0.4461	0	0.4292	0.2439	0.0633	0.3654	1.17213	0.784052	0.22913	0.105655	1
99412	Golga2	0.0217	0.0771	0	0	0.0349	0.0303	0	0	0.659919	0.700858	-0.599639	0.15437	1
12818	Col14a1	7.983	7.2394	6.1423	2.4109	8.107	6.9327	5.9386	6.6621	1.16255	0.505862	0.217297	0.295968	1
16423	Cd47	9.3724	6.8929	9.2572	5.794	1.8707	12.1025	13.4151	3.7354	0.993844	0.988213	-0.0089094	0.00514931	1
15516	Hsp90ab1	12.7221	11.5659	9.8354	12.1206	13.2707	11.1247	17.0974	16.0949	1.2453	0.127077	0.316495	0.895932	1
19301	Pxmp2	26.0742	25.4239	35.9511	18.337	20.5249	14.7814	30.8378	20.4375	0.818458	0.367924	-0.289019	0.434242	1
17925	Myo9b	0.0063	0	0	0.006	0	0.003	0.0114	0.0273	3.39024	0.321388	1.76139	0.49297	1
76614	Immt	20.635	28.7466	34.4789	29.9903	40.0491	27.211	36.6835	33.3248	1.20569	0.191574	0.269855	0.717662	1
20440	St6gal1	0.0161	0	0.2812	0.4115	0	0.3367	0.2451	0	0.820824	0.819307	-0.284855	0.0865533	1
320769	Prdx6b	20.8559	33.3598	18.8257	11.5052	14.7986	16.332	18.5003	23.7913	0.868423	0.603554	-0.20353	0.219284	1
22627	Ywhae	7.1122	14.6199	9.7017	7.8612	8.5258	9.5961	7.6066	8.9349	0.882133	0.548424	-0.180933	0.260884	1
382793	Mtx3	1.6016	0.7797	1.4973	1.1692	0.4731	0.6789	0.9541	0.6534	0.546674	0.0456193	-0.871248	1.34085	1
67105	Timm21	0.3374	7.2599	7.3546	0.4877	4.248	0.4827	0.3775	0.4791	0.361881	0.322662	-1.46641	0.491252	1
74252	Armc1	0.0704	0	0.0691	0.1386	1.2157	0	0	0	4.37145	0.49757	2.12811	0.303146	1
66307	Isoc1	2.7495	6.0112	1.9883	3.5047	1.2971	3.2354	3.8982	3.7616	0.855378	0.646058	-0.225366	0.189729	1
216871	Gltpd2	0.0632	0	0	0.1198	0	0.0156	0.0908	0.1021	1.13934	0.874786	0.188204	0.0580981	1
73095	Slc25a42	3.2765	3.0812	3.9284	7.6049	4.8729	2.9248	9.453	7.9729	1.40985	0.355899	0.49554	0.448674	1
219189	Vwa8	14.0279	13.7408	22.0676	16.2045	22.9593	14.464	19.696	18.9447	1.15177	0.373899	0.203856	0.427246	1
56448	Cyp2d22	25.702	31.7206	24.228	27.139	24.6161	26.9389	30.493	23.5813	0.97095	0.735299	-0.0425306	0.133536	1
67881	Mdp1	2.5639	0	0	0	0	2.2142	1.8364	0	1.57986	0.684563	0.659796	0.164586	1
11674	Aldoa	4.8942	6.5303	5.1405	4.3716	4.8582	5.2843	5.7915	5.3847	1.01825	0.857518	0.0260923	0.0667569	1
77626	Smpd4	0.0834	0.0761	0.0655	0.058	0.0658	0.0532	0.2047	0	1.14382	0.831598	0.193855	0.0800866	1
108077	Skiv2l	0.1485	0.2223	0.0336	0.154	0.0159	0.1932	0.0494	0.1758	0.777758	0.619629	-0.362607	0.207868	1
72124	Seh1l	0.052	0.1429	0.0719	0	0	0	0.0753	0	0.282234	0.229373	-1.82504	0.639458	1
228859	Fitm2	0.4492	0.5057	0.4038	0.4598	0.8269	0.6015	0.6889	0.6785	1.53742	0.00814779	0.620512	2.08896	1
20316	Sdf2	0.1742	0	0.2089	0.0639	0	0.0302	0	0	0.0675615	0.119163	-3.88765	0.923857	1
14385	Slc37a4	5.6646	18.9362	9.0075	7.9676	2.5237	8.152	6.2991	5.8504	0.549001	0.212945	-0.86512	0.671732	1
27050	Rps3	46.8812	65.5219	43.1413	53.4305	47.5295	58.1863	72.4426	59.0383	1.13505	0.357669	0.182754	0.446519	1
53334	Gosr1	0.2864	0.3327	0	0.2279	0.0636	0.1616	0.2555	0.3263	0.952774	0.91833	-0.0697933	0.0370015	1
380773	Slirp	10.176	4.3874	8.694	2.3789	8.4939	6.7171	13.1139	14.3033	1.66281	0.149468	0.73362	0.825451	1
22388	Wdr1	0.8891	0.9728	0.131	0	0.128	0.1494	0	0.0479	0.163229	0.19623	-2.61503	0.707234	1
17939	Naga	0.1287	1.2266	1.2973	0.1441	0.0613	0.0952	0.3769	0.0427	0.205993	0.186116	-2.27933	0.730216	1
235567	Dnajc13	0.0096	0.2885	0.0032	0.0248	0	0.0086	0.0235	0.4495	1.47685	0.776418	0.562521	0.109905	1
215999	Mcu	12.296	4.1495	3.1022	3.1093	10.7395	8.4605	3.1902	10.9774	1.47273	0.387755	0.558491	0.411443	1
208263	Tor1aip1	1.1598	1.6746	3.0173	1.4067	2.1485	1.6979	1.8805	1.651	1.01646	0.948397	0.0235587	0.0230097	1
99375	Cul4a	0.3494	0.1361	0	0.3465	0.1379	0.282	0	0.4434	1.03762	0.95324	0.0532785	0.0207975	1
208665	Akr1d1	11.5858	12.2253	3.9515	4.2751	1.7026	6.4882	2.9906	4.7275	0.496568	0.175939	-1.00994	0.754638	1
11737	Anp32a	8.8597	4.543	6.8043	4.5952	4.953	6.5405	6.5233	5.9872	0.967817	0.864934	-0.0471933	0.0630172	1
81535	Sgpp1	0	0.2027	0.2963	0	0.3968	0.417	0.3581	0	2.3485	0.225313	1.23174	0.647213	1
56709	Dnajb12	0.8493	0.7492	0.7264	0.9576	1.0465	0.6444	1.3218	0.8918	1.18949	0.365071	0.250343	0.437622	1
213326	Scyl2	0.1708	0.0939	0	0	0	0	0.0105	0	0.0396675	0.221532	-4.6559	0.654564	1
53607	Snrpa	0.2198	0.2392	0.1255	0.2948	0.2087	0.3394	0.2622	0.19	1.13761	0.556599	0.186005	0.254458	1
22146	Tuba1c	37.3644	50.2707	23.0565	27.3663	21.0112	28.1808	32.7438	23.5885	0.764348	0.282904	-0.387698	0.548361	1
60440	Iigp1	1.4315	25.4546	0.5273	1.5453	2.4694	1.8287	1.5656	2.8001	0.299178	0.465162	-1.74092	0.332396	1
66736	Emc2	4.9991	5.3139	3.3667	6.9992	3.7476	4.4849	4.9989	3.306	0.799723	0.276107	-0.322427	0.558923	1
103655	Sec14l4	1.6969	4.1024	2.7812	1.8406	0.9633	0.8742	2.3292	4.4488	0.826736	0.670297	-0.274501	0.173733	1
212647	Aldh4a1	78.0113	66.2626	121.857	70.5024	133.468	87.2904	96.3402	98.5477	1.23472	0.274266	0.304179	0.561828	1
227720	Nup214	0.0464	0.0152	0	0.0082	0.0345	0	0.0138	0.0134	0.883954	0.876124	-0.177957	0.0574346	1
70984	4931406C07Rik	6.5748	8.2919	7.837	6.7581	8.5663	8.9557	9.8304	10.9379	1.29966	0.0179138	0.378133	1.74681	1
12540	Cdc42	9.9191	8.7618	8.6571	7.4536	5.5328	8.8135	16.2452	13.7617	1.27482	0.398213	0.350299	0.399885	1
66615	Atg4b	0.0198	0	0	0	0	0	0	0.0173	0.873737	0.9274	-0.194728	0.0327329	1
66462	2810428I15Rik	0	0.1443	0	0.1453	0	0.1115	0.2296	0.1469	1.68508	0.46391	0.75282	0.333566	1
12140	Fabp7	4.0221	0	0	0	0	0	0	0.4221	0.104945	0.437666	-3.25229	0.358857	1
246221	Mpst	12.8874	16.2961	27.3796	15.7377	48.24	32.9964	14.8345	41.6587	1.90495	0.105461	0.929755	0.976907	1
66085	Eif3f	0.9279	7.2188	0.4691	1.2171	2.7394	0.6322	4.5057	5.8319	1.39422	0.639166	0.479456	0.194386	1
270151	Nlrx1	1.2295	0.6234	1.8938	0.2981	1.9311	1.2137	0.7389	0.7584	1.14767	0.751451	0.198709	0.124099	1
76577	Faf2	0.3195	0.8332	1.1534	0.7702	0.9427	0.7112	0.3631	0.8729	0.939408	0.836071	-0.0901766	0.0777571	1
54135	Lsr	0.2371	0.2648	0.065	0.2982	0.1407	0.0815	0.0516	0.0574	0.382846	0.0766343	-1.38516	1.11558	1
66489	Rpl35	8.3423	18.9253	19.1926	10.2802	11.5826	75.0521	20.4816	16.1309	2.17212	0.347054	1.11911	0.459603	1
14863	Gstm2	38.3671	36.4351	45.8024	35.4881	55.6962	66.9681	112.309	96.3616	2.12268	0.0415211	1.08589	1.38173	1
50797	Copb2	1.0903	4.7003	1.0942	0.271	2.3851	0.432	4.8156	2.1197	1.36287	0.645274	0.446644	0.190256	1
56491	Vapb	2.4702	4.9103	15.0491	3.4157	11.1723	1.4937	4.8078	3.446	0.809424	0.743901	-0.305033	0.128485	1
192654	Pla2g15	0.1026	0.1723	0.1047	0.0924	0	0.0722	0.0394	0.106	0.461017	0.0737246	-1.11711	1.13239	1
101314	Brk1	0.2586	0.9516	0.5605	0.3395	0.1676	0.8886	0.747	0.7131	1.19245	0.663138	0.253924	0.178396	1
56749	Dhodh	0.719	1.0446	0.9049	0.7118	0.7167	0.5169	0.7053	0.7286	0.789131	0.117721	-0.341663	0.929146	1
101943	Sf3b3	0.0746	0.1222	0.0077	0.1821	0	0.0543	0.2503	0.0207	0.841438	0.831068	-0.249071	0.0803637	1
108837	Ibtk	0.0643	0.4338	0	0	0	0	0.0202	0	0.0405541	0.334837	-4.62401	0.475166	1
66592	Stoml2	2.6838	2.9557	4.1152	3.326	7.7815	2.8409	5.5638	6.1773	1.70966	0.105819	0.773706	0.975436	1
12465	Cct5	17.6489	10.8233	5.1545	13.183	10.4964	12.9411	14.6123	9.7455	1.02106	0.934776	0.0300612	0.0292925	1
21917	Tmpo	0.5562	0.0683	0.3	0.0378	0.1501	0.0478	0.1713	0.0464	0.431882	0.344142	-1.21129	0.463262	1
69071	Tmem97	11.9194	29.6461	10.8023	5.3194	3.9326	10.5485	10.046	4.4992	0.503167	0.273059	-0.990891	0.563743	1
68499	Mrpl53	5.885	0	5.6753	1.6005	1.9866	0.4862	4.0677	1.4772	0.609211	0.476748	-0.714987	0.321711	1
104721	Ddx1	2.866	2.8417	1.3361	2.2101	0.8947	2.2215	3.9316	3.5184	1.14181	0.691478	0.191323	0.160221	1
224250	Cldn25	0	0.1507	0.6285	0.6411	0.1534	0	0	0.6493	0.565162	0.518624	-0.823263	0.285147	1
22365	Vps45	0.0244	0.3144	0.0218	0.0719	0.0515	0.365	0.0728	0.4499	2.17156	0.347382	1.11873	0.459193	1
73830	Eif3k	6.7037	6.6537	8.8828	6.7053	8.8136	5.4904	7.1047	7.2276	0.989318	0.932447	-0.015494	0.0303757	1
16828	Ldha	76.8261	73.4687	71.4895	54.9573	71.7395	61.458	79.0997	80.6278	1.05848	0.559588	0.0819918	0.252132	1
100503670	Rpl5	23.1652	28.7091	12.8911	0	12.2718	13.147	0	0	0.392475	0.237925	-1.34933	0.623559	1
20054	Rps15	10.6689	9.3706	6.5467	8.0013	7.9161	10.4322	10.1631	10.6985	1.13364	0.334858	0.180967	0.475139	1
14263	Fmo5	128.345	141.023	123.703	134.505	112.255	141.229	159.054	160.752	1.08665	0.394809	0.119887	0.403613	1
56322	Timm22	0.9563	1.1732	1.0302	0.8668	1.1154	0.8171	0.9198	0.9336	0.940246	0.527463	-0.08889	0.277808	1
14775	Gpx1	55.6596	62.8716	49.3089	71.7964	55.7711	35.5491	51.6355	65.9199	0.871635	0.373347	-0.198204	0.427888	1
170442	Bbox1	0.8546	2.0744	0.9834	0.6409	0.5684	1.1487	1.2022	0.8475	0.827268	0.604844	-0.273573	0.218357	1
71382	Pex1	1.0731	1.1154	2.8549	2.2402	3.5996	1.1873	1.8726	1.7848	1.15936	0.684487	0.213326	0.164635	1
67212	Mrpl55	1.0737	0.9577	1.8863	0.6814	1.4401	1.3566	1.8757	1.6696	1.37897	0.197013	0.463586	0.705505	1
72244	1600014C10Rik	3.9483	4.5486	11.6353	9.5086	7.6607	6.0113	6.332	7.0987	0.914371	0.760931	-0.129148	0.118655	1
98878	Ehd4	1.1552	2.2544	1.0447	0.8785	1.2106	1.7043	1.3291	1.6764	1.11019	0.684933	0.150801	0.164352	1
14252	Flot2	0.8143	2.3855	2.0015	1.2951	1.227	2.4353	0.8157	1.3448	0.896312	0.744457	-0.157927	0.12816	1
70568	Cpne3	2.5481	3.7704	2.5324	0.5917	2.2015	6.4211	3.0256	3.6172	1.61665	0.248567	0.693009	0.604556	1
66525	Timm50	7.8472	14.1927	15.3985	10.9768	14.8161	8.6724	16.1883	15.1352	1.13212	0.530719	0.179032	0.275135	1
69225	Carkd	5.4275	6.0396	4.3695	6.9578	5.6194	6.6522	5.2652	6.1161	1.03766	0.74479	0.0533376	0.127966	1
23970	Pacsin2	0.578	0.8056	0.3675	0.6731	0.7668	1.7485	0.689	1.1631	1.80158	0.136928	0.849266	0.863507	1
22238	Ugt2b5	39.4041	0	0	52.6419	25.7596	56.497	0	0	0.893647	0.902141	-0.162224	0.0447255	1
14450	Gart	0.0188	0	0	0	0	0.0123	0	0.05	3.31383	0.442126	1.7285	0.354454	1
77733	Rnf170	0.0898	0.1653	0	0	0	0.0617	0.0501	0	0.43826	0.453061	-1.19014	0.343843	1
67898	Pef1	1.9067	3.4738	2.4802	2.8078	3.4088	2.5585	2.9071	2.5687	1.07261	0.635008	0.101121	0.197221	1
12018	Bak1	0.6302	1.2975	0.5369	0.7236	3.3032	0.4307	0	1.8363	1.74713	0.489276	0.804987	0.310446	1
11671	Aldh3a2	116.166	110.447	162.74	80.7533	193.127	145.356	235.571	218.482	1.68586	0.0215016	0.753489	1.66753	1
226407	Rab3gap1	0.0097	0	0	0.0059	0	0	0.02	0.0234	2.78205	0.362829	1.47615	0.440298	1
19056	Ppp3cb	0.3358	0.4716	0.4548	0	0.683	0.3926	0	0.5041	1.25154	0.677998	0.32371	0.168771	1
216344	Rab21	0.8818	15.0504	9.6456	4.9985	2.631	8.3215	0.9244	2.3259	0.464504	0.294317	-1.10624	0.531185	1
15112	Hao1	29.7767	27.4728	38.5353	37.8605	29.7545	36.3401	48.6928	46.7108	1.20841	0.242827	0.273109	0.614702	1
107569	Nt5c3	0.5459	0.4676	0.54	2.2594	1.6233	0.625	1.1665	1.5022	1.28957	0.600031	0.36689	0.221826	1
17827	Mtx1	6.1034	7.2327	7.5241	4.6251	5.5296	5.2072	7.6889	5.6302	0.943913	0.695004	-0.0832746	0.158013	1
66857	Plbd1	0.3717	0.2714	0.2798	0.2794	0.6253	0.5232	0.8623	0.5261	2.11004	0.0203517	1.07727	1.6914	1
77721	Mrps5	0.2763	1.9774	4.1896	0.2033	0.5144	2.8082	0.1629	0.4761	0.596034	0.573846	-0.746533	0.241205	1
110198	Akr7a5	4.1397	6.6092	12.1008	10.1929	14.2677	11.6627	8.3535	11.6476	1.39007	0.192275	0.475157	0.716078	1
17463	Psmd7	1.4181	0.906	1.0619	0.9694	0.4965	0.4839	1.0371	1.129	0.722437	0.201184	-0.469057	0.696407	1
14317	Ftcd	8.1037	16.3201	9.0118	9.2462	6.4967	4.7266	10.4227	12.3128	0.795627	0.43032	-0.329836	0.366209	1
217830	9030617O03Rik	1.5776	1.4077	2.5507	1.641	4.0814	1.3906	1.6967	1.8601	1.25802	0.525857	0.331153	0.279132	1
16880	Lifr	0.1658	0	0.0078	0.0126	0	0	0.0172	0.0131	0.162728	0.401002	-2.61946	0.396854	1
13088	Cyp2b10	13.5619	11.2711	7.8159	6.5882	2.696	2.2188	2.9838	0.6391	0.217593	0.0127993	-2.2003	1.89281	1
27406	Abcf3	1.8805	2.0378	2.3334	1.4701	3.4366	2.7756	2.623	1.7549	1.37145	0.131618	0.455707	0.880685	1
100126824	Sco2	0.3924	3.5072	9.5467	0.3627	0.2201	5.2478	3.1237	0.2211	0.638185	0.637506	-0.647953	0.195516	1
52822	Rufy3	0	0	0	0.0256	0.0729	0	0	0.0393	4.38281	0.315176	2.13186	0.501447	1
276770	Eif5a	11.1002	12.3723	8.3953	12.5669	9.193	12.7047	12.1377	12.6488	1.05062	0.674592	0.0712476	0.170959	1
67130	Ndufa6	20.7575	54.6298	47.7889	19.7609	47.3426	23.38	35.0602	33.7222	0.975989	0.937037	-0.0350636	0.0282435	1
13649	Egfr	0.091	2.5963	0.5934	1.8631	0.7113	0.463	1.0351	1.36	0.693923	0.554583	-0.527153	0.256033	1
54722	Dfna5	0.0213	0	0	0	0	0	0.0631	0	2.96244	0.56711	1.56679	0.246333	1
11764	Ap1b1	4.6646	5.24	6.7062	1.15	1.9702	9.1701	6.2632	10.3493	1.56259	0.308253	0.643937	0.511092	1
67166	Arl8b	0.9435	2.6618	1.9648	1.2995	0.7096	2.4154	1.9433	2.8924	1.15883	0.667579	0.212669	0.175497	1
68758	Abhd11	3.3422	1.976	4.4409	1.1216	5.27	2.3452	3.7736	1.5389	1.18813	0.658775	0.248694	0.181263	1
268756	Gulo	45.84	45.6382	45.9653	32.7961	31.2568	50.9565	56.4438	39.5523	1.04682	0.773012	0.0660068	0.111814	1
228812	Pigu	0.5518	0.5513	0.1292	0.617	0	0.9225	0.9489	0.9108	1.50446	0.412913	0.589247	0.384141	1
83768	Dpp7	0.0295	0.1503	0.5551	0.0308	0	0	0.045	0	0.0587698	0.243727	-4.08878	0.613097	1
76987	Hdhd2	0.3554	0.4266	0.513	0.5044	0.4622	0.4634	0.486	0.5043	1.06474	0.496147	0.0905063	0.304389	1
17705	ATP6	0.1165	0	307.455	0.2413	0.61	0	0	0	0.00198172	0.391181	-8.97903	0.407622	1
22166	Txn1	56.6867	49.5172	59.8913	51.2699	49.3734	85.4089	113.248	124.276	1.71281	0.101972	0.776369	0.991518	1
64660	Mrps24	0.9985	0	0.0943	0.0887	0.5532	0.1288	0	0.0472	0.617182	0.691204	-0.696233	0.160394	1
14672	Gna11	0.1	0.1302	0.0819	0.1485	0	0.0885	0.0767	0	0.358663	0.0471367	-1.4793	1.32664	1
12908	Crat	8.5871	14.4357	21.1767	9.2089	19.6488	15.1218	18.3111	18.1804	1.33429	0.22671	0.416068	0.64453	1
15452	Hprt	7.962	6.1976	1.5221	7.2284	6.2475	5.3157	8.5102	5.2929	1.10721	0.723942	0.146929	0.140296	1
11928	Atp1a1	14.8795	22.4779	15.7157	17.1716	14.5248	17.3435	18.1246	18.0257	0.968309	0.783327	-0.0464601	0.106057	1
231903	Urad	0.3025	0.2401	0.1744	0.1676	0.1081	0.2573	0.234	0.2389	0.94766	0.812172	-0.0775586	0.0903518	1
18746	Pkm	2.1762	2.8154	1.0247	1.6418	2.8328	1.5618	4.4718	4.5046	1.74599	0.141852	0.804049	0.848164	1
235582	Glyctk	3.4505	2.1017	3.3316	2.3658	4.6337	2.2942	3.2255	4.3597	1.2901	0.255882	0.367482	0.591961	1
56473	Fads2	4.8794	2.8984	5.039	3.2568	3.3375	4.7771	5.3186	5.5368	1.1802	0.365461	0.239027	0.437159	1
15481	Hspa8	15.0977	16.3502	13.9514	17.66	21.5691	14.2306	27.5917	26.2075	1.42087	0.111964	0.506772	0.950923	1
70456	Mpc2	95.1891	85.6414	132.125	58.2858	85.0836	79.3028	107.956	63.9134	0.905759	0.644066	-0.142801	0.19107	1
72416	Lrpprc	7.9959	5.5395	11.6935	6.6814	13.8521	9.0022	9.1815	10.5782	1.33543	0.177615	0.417305	0.750521	1
66368	Rtca	0.0492	0.0515	0	0.0753	0	0	0.0813	0	0.461932	0.395374	-1.11425	0.402992	1
14555	Gpd1	62.1013	70.9076	73.9069	115.47	89.1877	76.6617	107.467	77.6296	1.08859	0.629289	0.122462	0.20115	1
14199	Fhl1	0.9588	1.409	0.7457	0	0.5206	0	0	0	0.167207	0.111738	-2.58029	0.951797	1
21974	Top2b	0.0204	0.048	0	0.0453	0.014	0.045	0.0191	0.0134	0.804749	0.699035	-0.313389	0.155501	1
66119	Tomm6	2.0117	1.6544	1.0593	0	5.4517	0	0	4.0227	2.00499	0.468255	1.0036	0.329518	1
73833	Fam98c	0.0124	0.0671	0	0.0451	0	0.0393	0.0685	0.0633	1.37319	0.613963	0.457536	0.211858	1
76501	Commd9	0.2016	0.1434	0	0.2232	0	0.5877	0.0525	0	1.12672	0.911637	0.172124	0.0401781	1
20068	Rps17	51.1955	56.9615	46.7037	50.6506	31.8075	45.5455	45.7881	41.8482	0.802823	0.047062	-0.316845	1.32733	1
72349	Dusp3	1.2109	5.1707	0.5411	1.0784	7.3112	0.2896	0.8841	5.546	1.75362	0.49142	0.810337	0.308547	1
11746	Anxa4	13.0386	28.4954	18.1816	9.8484	48.5762	25.4716	24.1998	28.3007	1.81916	0.0936655	0.863275	1.02842	1
19662	Rbp4	1.1176	1.0001	0.963	1.2628	0.9855	1.1552	1.3279	1.4919	1.14205	0.283469	0.191628	0.547495	1
15446	Hpgd	0.376	0.8144	0.1512	0.0555	0.1289	0.1386	0.1488	0.1465	0.402834	0.304952	-1.31174	0.515768	1
110750	Cse1l	0.7893	1.5401	0.7349	0.5829	0	0.6852	1.076	0.4465	0.605314	0.290684	-0.724245	0.536579	1
66218	Ndufb9	62.5671	54.9434	76.3908	49.621	47.6559	41.503	53.9268	42.0601	0.760283	0.0817924	-0.395392	1.08729	1
26357	Abcg2	0.6497	1.4332	1.8608	0.9729	1.3068	1.1732	1.1502	1.9788	1.14083	0.619343	0.190083	0.208069	1
20853	Stau1	0.2134	0.2263	0.4157	0.1931	0.0655	0.3083	0.3743	0.2572	0.958798	0.9023	-0.0607008	0.0446492	1
21780	Tfam	10.3651	8.1052	10.5777	6.7529	13.534	8.2431	6.1957	6.2324	0.955428	0.847357	-0.0657802	0.0719336	1
267019	Rps15a	21.7803	27.8144	24.7195	21.3863	21.6755	24.3431	27.0949	24.1126	1.01594	0.844908	0.0228172	0.0731905	1
207958	Alg11	0.0405	0.0883	0	0	0	0.0487	0.4346	0.0476	4.12189	0.397554	2.04331	0.400604	1
12268	C4b	0.9027	1.0304	0.7434	1.5495	0.6329	0.7428	0.7983	0.7692	0.696451	0.162452	-0.521907	0.789275	1
66144	Atp6v1f	1.7519	2.8962	1.2224	0.9218	0.8507	0.6905	1.9075	1.2261	0.68825	0.348395	-0.538996	0.457928	1
56018	Stard10	9.6481	10.5821	12.1067	4.9502	8.475	11.6771	13.9639	11.2017	1.21537	0.337294	0.281398	0.471991	1
230866	Emc1	5.351	7.3216	6.8791	2.4804	5.2736	6.9009	4.6045	7.1805	1.08748	0.718522	0.120991	0.14356	1
15387	Hnrnpk	3.3649	4.5667	3.5428	3.9331	4.2127	4.5023	5.1226	6.0301	1.28948	0.0666126	0.366792	1.17644	1
22117	Tst	133.553	113.992	173.437	116.937	145.615	153.657	110.064	114.959	0.974675	0.852305	-0.0370069	0.0694051	1
72141	Adpgk	0.6451	0.7562	0.3168	0.8568	0.3041	0.8936	0.5338	0.4359	0.841741	0.57616	-0.248551	0.239457	1
59040	Rhot1	0.913	1.3796	1.1982	2.0897	1.4258	1.2346	2.4878	1.4499	1.18235	0.526831	0.241656	0.278329	1
239528	Ago2	0.2158	0.0921	0	0.0084	0.3394	0	0.0632	0	1.27284	0.829696	0.348054	0.0810808	1
11287	Pzp	3.8577	4.6791	3.8813	4.0866	4.2085	4.3364	2.5485	2.4144	0.818421	0.250069	-0.289084	0.601939	1
72599	Pdia5	100.502	32.7913	25.9898	25.095	17.1349	53.4514	37.8877	34.7098	0.776575	0.628583	-0.364802	0.201638	1
12261	C1qbp	38.0272	47.0032	55.4659	39.4494	79.9993	52.8076	60.7306	61.8283	1.41913	0.040332	0.505004	1.39435	1
50527	Ero1l	0.0854	0.1848	3.0469	2.1139	3.4928	0.0803	0.2384	0.0986	0.719959	0.744533	-0.474012	0.128116	1
71664	Mettl7b	55.579	82.7682	50.8123	65.8138	33.0124	54.8137	61.489	86.9511	0.926631	0.736695	-0.109933	0.132712	1
18226	Nup62	6.8917	5.2892	5.4949	2.0366	2.0625	1.3367	3.8438	2.9141	0.515265	0.100409	-0.956615	0.998229	1
230857	Ece1	0.788	0.473	0.217	0.484	0.1383	0.1724	0.3462	0.2005	0.437003	0.0942186	-1.19428	1.02586	1
11905	Serpinc1	3.8859	7.1112	7.2304	6.0599	4.285	4.6479	4.6667	4.4881	0.744736	0.13864	-0.425199	0.858111	1
56305	Pitpnb	4.2176	5.0092	2.4039	2.7272	1.8199	3.2172	2.9344	3.5253	0.80073	0.366589	-0.320612	0.435821	1
76108	Rap2a	0	0	0	0.1302	0	0	0.086	0	0.660522	0.787909	-0.598321	0.103524	1
74326	Hnrnpr	0.8884	0.8264	0.6464	0.2843	0.6376	0.3237	0.4895	0.8183	0.857721	0.604978	-0.22142	0.218261	1
76425	Gid8	0.2552	0.2557	0.2139	0.4434	0.1395	0.2351	0.2112	0	0.501455	0.0957685	-0.995807	1.01878	1
235043	Tmem205	12.3044	14.6243	15.4354	11.0709	13.7071	11.4642	12.3836	11.66	0.921024	0.39904	-0.11869	0.398984	1
72736	Tmx1	1.4329	1.6861	1.2201	1.2045	1.3179	1.1297	1.7667	1.6398	1.05601	0.689459	0.0786242	0.161491	1
22288	Utrn	0.1859	0.3459	0	0.011	0.2143	0.0503	0.0257	0.2151	0.931098	0.926698	-0.102995	0.0330617	1
76279	Cyp2d26	47.4214	49.1046	38.6723	46.9817	37.7731	44.2772	39.7558	36.1962	0.867287	0.0875193	-0.205419	1.0579	1
56551	Txn2	7.0007	5.6157	14.7499	5.8385	13.8424	9.2197	11.2151	7.9426	1.2715	0.413676	0.346528	0.38334	1
13019	Ctf1	0	0	0.0251	0.0332	0	0	0	0.0201	0.344768	0.382128	-1.5363	0.417792	1
12892	Cpox	23.5119	21.562	15.4357	20.8204	7.4371	11.6042	19.8876	10.7594	0.610947	0.0527464	-0.710881	1.27781	1
70349	Copb1	0.6023	1.5691	0.1706	1.1002	0.2927	1.5625	2.0492	2.8924	1.97455	0.23898	0.981525	0.621639	1
72542	Pgam5	0.8372	0.1895	0.6896	0.4145	1.5367	1.1596	1.1523	0.8091	2.18589	0.0224802	1.12822	1.6482	1
66834	Acot13	38.4826	50.4652	87.8587	32.9144	75.5452	54.1819	70.6751	54.8787	1.21724	0.445435	0.283615	0.351216	1
70153	2210016F16Rik	0.0596	0.0866	0.0538	0.0588	0	0.1198	0.1429	4.0169	16.5363	0.381702	4.04757	0.418275	1
229003	Helz2	0	0	0	0.0034	0	0.0304	0.0131	0.015	17.2059	0.11281	4.10483	0.947652	1
230257	Ptbp3	0.0647	0.1735	0.1164	0.2973	0	0.1389	0.161	0.1605	0.706243	0.47929	-0.501763	0.319402	1
68055	Atp5s	2.3989	0.108	0.1949	0.1073	1.8325	0.1722	0.162	1.6793	1.36912	0.734847	0.453251	0.133803	1
76737	Creld2	0.1069	0.6158	0.3462	0.4837	0.1859	0.5357	0.5241	0.3008	0.996071	0.991598	-0.00567936	0.00366456	1
67815	Sec14l2	7.6857	6.7558	7.7832	5.4523	4.2443	5.691	9.9047	9.5382	1.06147	0.792122	0.0860584	0.101208	1
56086	Set	0.2208	0.9899	0.8508	0.8564	0.8386	1.0718	1.1099	0.6335	1.2522	0.410039	0.324467	0.387175	1
16432	Itm2b	0.2198	0	0.3168	0.6301	0	0.1447	0.38	0.1845	0.607868	0.487614	-0.718169	0.311924	1
67776	Vwa5a	0.0957	0.0601	0	0.0697	0.0487	0.0599	0.0466	0.0473	0.898004	0.796367	-0.155206	0.0988869	1
83564	Nlrp4c	0.0422	0	0.0685	0.0316	0	0	0.0438	0	0.3078	0.221204	-1.69993	0.655208	1
114893	Dcun1d1	2.058	0.0942	3.6955	9.1245	0	5.6626	6.9169	0	0.84019	0.830105	-0.251212	0.0808672	1
98758	Hnrnpf	2.2394	3.0776	2.2998	3.6071	1.7129	2.7777	2.3278	2.1281	0.797094	0.207046	-0.327179	0.683934	1
53331	Stx7	0.2294	0.644	0.3635	0.2815	0.3011	0.2152	0.5252	1.0958	1.4076	0.516185	0.493238	0.287195	1
20200	S100a6	0	0.3358	0.2017	0	0	0	0	0.3548	0.660093	0.718834	-0.599259	0.143372	1
226646	Ndufs2	47.7212	47.4992	61.6284	42.3921	58.8737	51.6662	49.9615	54.2542	1.07787	0.440183	0.108182	0.356366	1
17992	Ndufa4	152.609	178.7	140.897	183.317	313.021	77.2273	224.747	75.7002	1.05366	0.890992	0.0754027	0.0501262	1
76936	Hnrnpm	1.8517	2.8806	1.52	2.4413	1.2662	1.7455	2.0805	1.5573	0.764873	0.204993	-0.386708	0.68826	1
216001	Micu1	2.5174	2.9508	0.0512	0	0.044	0	0.0342	0	0.0141682	0.18232	-6.1412	0.739167	1
93721	Cpn1	0.0892	0	0	0.1285	0	0.0437	0	0	0.200735	0.278221	-2.31664	0.55561	1
67204	Eif2s2	1.4982	1.6051	0.9009	1.3163	0.3784	1.3496	1.0293	1.4019	0.781731	0.348488	-0.355256	0.457812	1
105675	Ppif	56.3342	45.4645	92.1333	31.3978	86.8032	49.2008	60.3417	60.8648	1.14148	0.623191	0.190911	0.205379	1
13122	Cyp7a1	0.0922	0.1389	0.1036	0.2472	0.0486	0.3342	0.2309	0.1921	1.38477	0.454033	0.469651	0.342913	1
66594	Uqcr11	5.2673	6.4402	11.5992	6.6281	11.9179	7.0315	10.3116	8.3281	1.2557	0.323852	0.328491	0.489653	1
54198	Snx3	3.4729	4.8552	1.8568	2.5806	2.4885	3.5107	4.4043	4.3026	1.15202	0.561245	0.204165	0.250848	1
12238	Commd3	0.2415	0.3228	0	0.1642	0.1197	0.2023	0	0.2955	0.847632	0.77583	-0.23849	0.110234	1
66385	Ppp1r7	0.6181	0.1583	0.1058	0.244	0.0507	22.2446	0.3814	0	20.1356	0.401504	4.33168	0.39631	1
75616	Smim15	3.8637	3.3281	8.0526	0	6.64	15.3448	11.3753	10.0967	2.85067	0.0279512	1.5113	1.5536	1
14412	Slc6a13	0.3274	0.5335	0.4651	0.4098	0.447	0.7085	0.4237	0.4229	1.15342	0.453919	0.205913	0.343022	1
67023	Use1	0.1549	0.1475	0	0.1203	0	0	0.1019	0.1352	0.560918	0.390444	-0.834138	0.408441	1
68581	Tmed10	11.5674	14.4114	8.4024	10.8411	8.389	13.2654	14.2181	16.8039	1.16483	0.42326	0.220122	0.373393	1
15526	Hspa9	95.6109	53.1352	141.3	89.0264	132.957	99.05	106.85	130.541	1.23828	0.318229	0.30834	0.49726	1
74205	Acsl3	0.4687	1.1908	0.447	0	0.283	0.6427	0.2208	0	0.544268	0.433724	-0.877612	0.362786	1
12488	Cd2ap	0.0086	0	0.0165	0	0	0	0	0.0082	0.326693	0.391957	-1.61399	0.406761	1
11625	Ahsg	0.8734	0.7716	7.2827	1.5123	1.2401	0.939	3.088	2.1807	0.713391	0.67463	-0.487235	0.170934	1
227197	Ndufs1	29.0305	31.7555	35.668	24.5057	37.3787	23.6486	27.0606	26.1394	0.944342	0.676709	-0.082619	0.169598	1
21743	Inmt	15.8627	24.9491	32.7861	24.2593	19.0419	24.7157	30.6949	14.1032	0.904948	0.656993	-0.144093	0.182439	1
107747	Aldh1l1	47.2685	64.3362	29.7453	31.7671	25.0213	27.621	30.4473	42.1	0.72315	0.244334	-0.467634	0.612017	1
67201	Glod4	2.2814	3.4726	2.7989	2.8753	3.8452	1.7188	3.2136	3.3298	1.05943	0.757562	0.0832909	0.120582	1
171282	Acot4	11.8015	16.9694	24.8567	10.5163	12.585	14.5441	18.2353	13.9981	0.925458	0.748661	-0.11176	0.125715	1
13808	Eno3	8.2833	9.4377	8.2138	9.6953	12.0944	12.5153	16.3954	18.1041	1.65897	0.024456	0.730286	1.61162	1
66108	Ndufa9	14.2	11.149	28.5678	26.6529	30.5608	23.2347	31.1154	30.5395	1.43293	0.139693	0.518964	0.854826	1
13405	Dmd	0.0618	0.0285	0.0622	0.0108	0.018	0.0114	0.0173	0.0127	0.363748	0.133606	-1.45899	0.874174	1
19656	Rbmxl1	0.5099	0.4491	0.6972	0.686	0.844	0.4834	0.6283	0.7606	1.15972	0.390508	0.213779	0.40837	1
94284	Ugt1a6a	23.9218	27.9343	22.1817	14.9059	23.7292	33.4583	39.3422	28.6342	1.40723	0.0821816	0.492854	1.08523	1
17117	Amacr	12.3924	17.1345	14.4412	14.1872	18.6473	18.0487	19.0593	14.99	1.21649	0.0578896	0.282724	1.2374	1
22350	Ezr	1.7083	1.9703	0	4.3503	0.869	2.5872	0	0	0.43047	0.336916	-1.21602	0.472479	1
56495	Asna1	0.1251	0.0988	0	0	0.0628	0	0.0943	0.1812	1.51094	0.588103	0.595449	0.230547	1
74022	Glyr1	0.0526	0.1318	0.066	0	0	0	0.072	0.0824	0.616613	0.521184	-0.697562	0.283009	1
13107	Cyp2f2	32.9301	34.3914	27.2245	89.567	34.7459	24.4502	38.1543	38.2379	0.736441	0.471664	-0.441359	0.326367	1
67398	Srpr	0.9283	2.7307	1.1158	1.6468	1.3592	1.1076	0.9805	1.133	0.713265	0.340465	-0.487491	0.467927	1
30926	Glrx3	3.704	0.4208	0.2738	0.471	0.3409	2.747	3.4015	6.3142	2.62929	0.235867	1.39467	0.627333	1
100637	N4bp2l1	0.0573	0	0	0	0	0.064	0.0455	0.0784	3.27923	0.194316	1.71336	0.711492	1
21354	Tap1	0.5725	0.4651	0.6715	0.255	0.848	0.745	0.6379	1.0822	1.68683	0.0414122	0.754313	1.38287	1
68371	Pbld1	11.2338	15.7953	10.671	9.3408	7.0773	8.7966	12.7311	11.4089	0.850619	0.389687	-0.233414	0.409284	1
14381	G6pdx	3.2639	2.8017	0.8482	0.4313	1.5575	1.6668	0.6176	0.0412	0.528665	0.333472	-0.919573	0.47694	1
71733	Susd2	0.5402	0.3872	8.1149	6.3551	0.2275	0.2625	5.3323	0.8043	0.430371	0.39143	-1.21635	0.407346	1
16890	Lipe	0	0.0161	0	0	0	0	0	0.0206	1.2795	0.869325	0.355584	0.0608178	1
67490	Ufl1	0.1243	0.182	0.079	0.2586	0	0.1135	0.2178	0.2894	0.96397	0.940613	-0.0529405	0.0265891	1
52430	Echdc2	14.0339	9.7147	17.1767	17.1679	23.9193	16.0226	17.7647	13.792	1.23076	0.278199	0.299546	0.555645	1
27054	Sec23b	0.9664	1.2054	0.3268	1.0676	0.3362	0.9476	0.7384	0.5693	0.726684	0.342928	-0.4606	0.464797	1
20411	Sorbs1	1.9647	0.3909	0.8259	1.6433	0.7454	1.2273	0.332	0.3475	0.549702	0.253732	-0.86328	0.595625	1
15494	Hsd3b3	2.8783	4.7112	3.8295	3.6278	2.8493	2.8192	3.7436	4.0909	0.8974	0.465776	-0.156177	0.331823	1
11749	Anxa6	20.9887	55.2854	23.5184	26.6825	68.2188	39.071	66.2281	56.9341	1.82212	0.0475926	0.865614	1.32246	1
56307	Metap2	0.5268	0.2084	0	0.1137	0	0.0235	0.018	0.0201	0.0725645	0.18036	-3.78459	0.743859	1
60321	Wbp11	0.0295	0	0	0	0	0.0195	0.0138	0.0187	1.76271	0.544189	0.817797	0.264251	1
226090	Ermp1	0.8358	0.9413	5.5664	1.3517	4.7318	6.7188	7.2241	3.8333	2.58855	0.0521883	1.37215	1.28243	1
11957	Atp5j	129.7	164.31	165.452	120.838	145.016	142.699	149.251	133.472	0.983007	0.84925	-0.0247258	0.0709644	1
18406	Orm2	0.0613	5.6025	0	0.0638	4.5789	0.1794	0	0.1486	0.856711	0.912362	-0.223119	0.0398326	1
66117	1110001J03Rik	0.63	0	0.7108	0.3649	0.7148	0.3329	0.3302	0	0.807821	0.718562	-0.307893	0.143536	1
13052	Cxadr	1.5799	0.8763	2.2655	1.6938	1.1752	0.8292	4.788	0.9034	1.19956	0.76676	0.26251	0.11534	1
26458	Slc27a2	66.943	50.6799	55.9459	50.6514	45.3039	71.0834	65.2879	64.4056	1.0975	0.455563	0.134216	0.341451	1
66048	Emc6	5.5741	13.7859	6.3062	4.8828	5.9607	2.4274	6.464	5.3284	0.660594	0.313571	-0.598163	0.503664	1
230861	Eif4g3	0.0566	0.3669	0.1563	0.119	0.1213	0.1236	0.0658	0.243	0.792358	0.658463	-0.335775	0.181469	1
23881	G3bp2	0.1018	0.145	0.2419	0.0524	0.1089	0.1253	0.2928	0.3263	1.57697	0.305547	0.657158	0.514921	1
18815	Plg	1.0181	1.5865	0.8504	1.2612	0.5863	0.7184	0.4743	0.8216	0.551419	0.0369981	-0.85878	1.43182	1
15568	Elavl1	0.2598	9.4096	3.5831	0.3161	4.5185	0.3505	7.5771	0.6011	0.961573	0.963907	-0.0565316	0.0159648	1
70564	Fam213a	23.5667	24.9766	19.5881	17.4849	16.0248	8.4138	13.6987	17.4183	0.64889	0.0295368	-0.623953	1.52964	1
52700	Txndc17	2.0051	2.3576	2.329	1.7323	1.5152	2.3769	2.7372	3.2416	1.17176	0.40944	0.228676	0.38781	1
56048	Lgals8	0.2622	0.3952	0.4048	0.7047	0.2201	0.116	0.6443	0.1539	0.641972	0.346128	-0.639418	0.460763	1
66566	Ntpcr	0.3952	1.2242	0.0808	0.5414	0.1048	0.0465	0	0	0.0674964	0.118278	-3.88904	0.927096	1
11740	Slc25a5	887.897	1122.65	1101.38	631.326	1133.6	806.048	1069.68	1182.86	1.11994	0.461889	0.163417	0.335462	1
20384	Srsf5	5.0535	4.4418	4.7821	1.734	3.7925	2.4354	6.084	2.3091	0.913162	0.775541	-0.131057	0.110395	1
319263	Pcmtd1	0.1819	0.1826	0.168	0.1418	0.1211	0.0872	0	0.0575	0.394187	0.0221456	-1.34305	1.65471	1
12623	Ces1g	33.319	49.3033	41.0603	40.2063	24.9104	36.802	34.4499	38.8026	0.823515	0.158703	-0.280134	0.799415	1
56451	Suclg1	110.268	55.3659	158.285	101.474	181.294	94.635	114.803	96.9415	1.14641	0.613888	0.197119	0.211911	1
14962	Cfb	0.4413	0.1289	4.7032	2.1171	1.1414	6.1098	0.0909	0.3214	1.03694	0.970449	0.0523315	0.0130272	1
67998	Fam134c	0.2146	0.2306	0.1781	0.2197	0.1251	0.1383	0.1495	0.1659	0.686595	0.00431546	-0.542468	2.36497	1
66208	Nenf	0.1074	0	0	0	0	0.1278	0	0	1.18994	0.906844	0.250894	0.0424676	1
15441	Hp1bp3	0.3301	3.2586	4.6295	0.3231	3.8588	2.7908	0	3.1677	1.14939	0.824509	0.200871	0.0838044	1
67074	Mon2	0.1031	0.1088	0.0214	0.0683	0.0156	0.0534	0.6414	0.0588	2.5504	0.494366	1.35072	0.305952	1
59042	Cope	0.2742	0.6538	0.1806	1.3336	0.4007	0.6553	0.5397	0.7371	0.955204	0.925405	-0.0661187	0.033668	1
19172	Psmb4	1.4889	1.0402	0.1512	1.0707	1.8342	2.3204	0.4801	2.383	1.87089	0.178914	0.903723	0.747356	1
13033	Ctsd	28.0517	34.591	5.4593	39.0404	15.2812	23.6084	22.6027	40.5796	0.952675	0.89514	-0.0699438	0.0481089	1
20511	Slc1a2	0	0.1012	0	0	0	0	0.058	0	0.573123	0.726957	-0.803084	0.138491	1
56530	Cnpy2	7.9708	8.9355	9.5979	7.4434	5.4454	6.3064	9.9054	7.1489	0.848546	0.294003	-0.236935	0.531648	1
105148	Iars	0.0562	0.1098	0	0.0241	0	0	0.3163	0	1.66386	0.724191	0.734535	0.140147	1
223527	Eny2	0.5563	1.2362	0.6373	0.4379	0.6551	0	0	0.6353	0.449977	0.17677	-1.15208	0.752592	1
69150	Snx4	0.05	0.0532	0	0	0	0.0608	0.0827	0.0391	1.76938	0.423813	0.823244	0.372826	1
53323	Ube2k	2.0009	1.8241	0.2875	0.2889	0.4305	3.5357	13.9842	5.0586	5.22765	0.207944	2.38616	0.682054	1
14118	Fbn1	0.0085	0.3576	0.0071	0	0	0.0066	0.0099	0.0073	0.0637728	0.394672	-3.97092	0.403764	1
108124	Napa	4.5432	6.1439	4.7577	5.9761	3.9747	4.4521	6.5248	3.9857	0.884057	0.433708	-0.177788	0.362802	1
77559	Agl	1.0171	1.7771	0.3144	0.6616	0.2137	1.0726	0.5169	1.9801	1.00347	0.99498	0.00500412	0.00218574	1
228983	Osbpl2	0	0	0.0229	0	0.0084	0	0.0179	0	1.14847	0.909403	0.199715	0.0412436	1
67469	Abhd5	0.5173	0.1615	0.1611	0.211	0	0.1288	0.2358	0.3627	0.692073	0.509496	-0.531003	0.292859	1
21835	Thrsp	11.2328	22.7512	14.8767	15.7871	13.8676	10.5738	11.4054	10.3517	0.714618	0.149858	-0.484755	0.82432	1
67830	Rer1	4.1707	2.5812	1.814	2.0606	0.2513	2.039	1.8181	4.2629	0.787776	0.58976	-0.344143	0.229325	1
15445	Hpd	38.4502	59.5422	25.5217	28.4655	17.8254	22.2112	21.5441	26.5503	0.579887	0.127715	-0.786156	0.89376	1
27096	Trappc3	0.2813	0.506	0.1606	1.4982	0	0.4298	1.4851	1.3625	1.33985	0.675426	0.422068	0.170422	1
224824	Pex6	0.3384	0.9117	1.2138	0.948	1.4032	0.941	1.6237	0.7502	1.38284	0.277507	0.467631	0.556726	1
20701	Serpina1b	4.8176	7.308	6.1691	5.1678	6.0003	5.4486	7.4057	7.5697	1.12624	0.370951	0.171509	0.430684	1
105887	Ugt3a1	4.3402	6.8437	5.5656	4.7742	3.9569	4.0649	5.301	5.2904	0.864777	0.320328	-0.2096	0.494406	1
18770	Pklr	18.0183	22.7956	14.1247	17.19	16.2392	14.6818	17.7726	17.9007	0.923272	0.516455	-0.115173	0.286968	1
67891	Rpl4	54.6797	61.1477	52.4341	43.7145	47.3437	51.3471	63.2743	52.7761	1.01304	0.893548	0.0186981	0.048882	1
28088	D10Wsu52e	3.4707	4.9585	5.3086	3.9008	2.1705	4.9765	4.7058	2.9849	0.841206	0.422415	-0.249469	0.37426	1
18453	P4hb	415.173	570.665	425.336	415.335	312.274	430.488	440.78	528.409	0.93728	0.642151	-0.0934475	0.192363	1
229211	Acad9	12.7254	13.8932	13.2315	10.6747	21.6328	18.3547	21.6552	22.5783	1.66692	0.000483478	0.737188	3.31562	1
12846	Comt	17.4987	14.5368	16.8472	14.9471	13.7707	12.9861	19.0921	26.7744	1.13776	0.543936	0.186202	0.264452	1
98256	Kmo	63.0988	82.1063	43.575	43.5979	54.3039	27.9905	29.8875	54.6297	0.717846	0.217061	-0.478254	0.663419	1
234699	Edc4	0.0834	0.0604	0	0.0661	0	0.0293	0	0.0277	0.271558	0.12461	-1.88067	0.904446	1
118451	Mrps2	0.3734	0.1797	0.4842	0.4073	0.0904	0.3444	0.4398	0.0746	0.657068	0.316109	-0.605886	0.500163	1
68352	Aspdh	11.3146	13.4635	26.8032	1.5657	25.4226	1.3362	1.9049	1.3528	0.564783	0.493216	-0.824232	0.306963	1
71776	Tha1	0.9879	0.3495	0.4617	0.3028	1.038	0.3681	0.1121	1.2663	1.32475	0.611913	0.405724	0.21331	1
67006	Cisd2	4.2332	12.0467	15.891	13.6379	4.0607	11.3164	3.9958	15.3886	0.758839	0.4937	-0.398134	0.306537	1
407785	Ndufs6	19.6949	24.914	26.032	22.0309	25.4974	24.2307	27.154	38.6206	1.24636	0.186498	0.317724	0.729326	1
67391	Fundc2	2.0883	0	2.5205	13.2788	2.7063	2.3258	8.2884	1.9246	0.852272	0.852084	-0.230614	0.0695174	1
230163	Aldob	3253.83	3367.42	2998.98	3346.09	2685.3	2887.37	2721.78	2903.6	0.863626	0.00664057	-0.211522	2.17779	1
14630	Gclm	1.0849	0.9869	1.0102	0.9607	1.0623	0.9437	1.3455	1.4058	1.17676	0.20609	0.234824	0.685942	1
53620	Vamp5	0.369	0.4385	0	0.4496	0	0	0.3769	0.3882	0.608623	0.452923	-0.716379	0.343976	1
13135	Dad1	31.7721	42.8687	25.2478	42.1383	28.5085	27.9605	42.5706	33.5108	0.933277	0.679009	-0.0996232	0.168124	1
117167	Steap4	20.9048	8.0028	3.1994	20.5436	4.9941	21.3493	23.6411	8.3678	1.10829	0.832349	0.14834	0.0796946	1
386649	Nsfl1c	5.2033	0.2477	0.0943	4.6931	0.1206	0.1775	0.184	0.1135	0.0581732	0.179747	-4.1035	0.745339	1
246102	Rttn	0.2884	0.4111	0.277	0.1871	0.261	0.3522	0.4196	0.3891	1.22198	0.307209	0.289225	0.512567	1
13094	Cyp2b9	29.0114	23.773	28.9972	13.1254	8.8267	9.8593	17.4138	12.5825	0.512947	0.0455531	-0.963117	1.34148	1
53605	Nap1l1	0.6841	1.0689	0.8119	1.7003	1.0132	0.8365	0.6113	0.8828	0.783973	0.395785	-0.351125	0.402541	1
11771	Ap2a1	0.6146	1.0012	0.3488	0.5064	0.2711	0.7856	0.4179	0.3812	0.751032	0.422912	-0.413054	0.37375	1
12857	Cox4i1	392.562	587.811	550.7	422.238	539.543	374.351	549.456	453.229	0.981195	0.88892	-0.0273882	0.0511374	1
52064	Coq5	2.0403	0.9588	1.5405	0.5373	3.2099	3.4394	1.5934	0.6311	1.74788	0.266915	0.805604	0.573627	1
67530	Uqcrb	265.013	308.282	541.923	320.403	557.056	305.447	483.099	331.662	1.16832	0.51169	0.224434	0.290993	1
19141	Lgmn	0.6733	0.4187	0.0586	0.2683	0.2133	0.325	0.3069	0.1291	0.686659	0.465978	-0.542335	0.331635	1
171508	Creld1	0.7219	0.6426	0.3964	0.2674	0.4204	0.6595	0.8037	0.8825	1.36375	0.255063	0.447582	0.593352	1
12827	Col4a2	0.0757	0.2637	0.1762	0.0692	0.0518	0.2191	0.0532	0.191	0.880814	0.794803	-0.183091	0.0997403	1
68304	Kdelc2	0.0296	0.1188	0.0285	0	0	0.0201	0.0269	0	0.265687	0.300865	-1.9122	0.521629	1
64291	Osbpl1a	0.0108	0.1789	0.0929	0.1142	0.0418	0.0563	0.1487	0.1401	0.97505	0.957449	-0.0364513	0.0188845	1
50790	Acsl4	0.552	1.0703	0.5902	0.545	0.3899	0.6899	0.3737	0.3288	0.646346	0.167421	-0.629621	0.77619	1
270166	Clpx	2.0868	1.5841	3.3138	1.4838	2.557	1.6039	2.0401	2.9647	1.08233	0.747607	0.114139	0.126326	1
77579	Myh10	3.5939	2.7165	1.107	2.5253	0	1.6877	3.8575	3.5064	0.910376	0.837611	-0.135465	0.0769577	1
70834	Spag9	0.0885	0.0923	0.0099	0	0.0728	0	0.1777	0.0955	1.81437	0.417803	0.859467	0.379029	1
71514	Sfpq	0.5265	0.8083	0.4241	0.7629	0.6426	0.4402	0.6131	0.7583	0.973194	0.886956	-0.039201	0.0520981	1
12494	Cd38	0.8172	1.2405	1.1167	3.7444	0.8748	0.8095	1.6567	0.9133	0.61489	0.405667	-0.7016	0.39183	1
16548	Khk	8.4236	13.9777	14.5682	8.9384	11.7069	15.2671	9.504	9.9594	1.01153	0.951507	0.0165448	0.0215879	1
66317	Wdr61	0.0121	0	0	0.0432	6.5126	0	0.0315	0	118.338	0.391856	6.88677	0.406873	1
269378	Ahcy	45.2982	60.9072	39.5569	35.5946	26.9112	30.1076	39.7523	51.0807	0.815253	0.322891	-0.29468	0.490944	1
54325	Elovl1	1.2958	1.1	1.2604	1.4698	0.9054	1.5483	2.0802	5.1468	1.88855	0.312805	0.917278	0.504726	1
76916	Timmdc1	0.6621	0.5011	0.6583	0.4023	0.5461	0.1097	0.3326	0.4511	0.647315	0.141846	-0.627459	0.848181	1
244373	Erlin2	1.9291	2.6635	5.8923	0.9732	4.4991	0.8775	4.8272	1.3482	1.0082	0.987893	0.0117748	0.00529012	1
319448	Fndc3a	0.0562	0.0228	1.6466	0.0603	0.0217	0.0368	0.0974	0	0.0872949	0.383651	-3.51796	0.416064	1
19264	Ptprc	0.1157	0.169	0.1206	0.1134	0.1433	0.1876	0.1444	0.3056	1.50549	0.185831	0.590237	0.730882	1
70223	Nars	5.0371	2.9211	0.4818	1.4303	0.137	4.0637	3.7431	2.0223	1.00971	0.986351	0.0139351	0.00596871	1
67844	Rab32	1.4471	0.5052	1.6356	2.8488	0.8369	0.852	0.9459	2.2637	0.761027	0.543403	-0.393981	0.264878	1
56738	Mocs1	3.5309	4.525	0.8812	2.2076	2.7176	3.1274	1.2073	3.7129	0.965948	0.924655	-0.0499827	0.0340204	1
71755	Dhdh	4.2245	6.7352	9.1386	9.3495	9.0543	12.0588	9.2565	7.8959	1.29943	0.194251	0.377884	0.711636	1
12111	Bgn	23.6984	33.3226	17.0022	14.1297	22.0141	22.8528	23.2107	25.3571	1.05992	0.778924	0.0839504	0.108505	1
68165	Fdx1l	0	0	0.0815	0	0	0.0948	0	0	1.16319	0.91882	0.218087	0.0367695	1
66997	Psmd12	0.3576	3.7955	3.1765	2.2456	0.2421	1.8955	0.3123	0.3596	0.293414	0.108335	-1.76899	0.96523	1
15531	Ndst1	0.0053	0.0329	0	0	0	0	0.025	0	0.65445	0.754593	-0.611645	0.122287	1
12512	Cd63	0.1522	0	0	0.1966	0.2409	0.162	0.2223	0.4076	2.96101	0.0585709	1.56609	1.23232	1
66234	Sc4mol	0.0635	0.1947	0	0.5602	1.4187	0.6103	0.9574	1.1351	5.03605	0.00914826	2.33229	2.03866	2
116852	Akr1c20	5.7364	12.7679	4.2477	9.5268	3.6867	14.7007	6.4924	5.8032	0.950562	0.901631	-0.0731474	0.0449709	1
72065	Rap2c	0.2341	1.168	0.6819	0.6666	0.2427	0.4566	0.3971	0.6421	0.632044	0.289197	-0.661903	0.538806	1
12359	Cat	1213.82	1445.01	1825.21	1179.59	1358.03	1170.22	1540.99	1330.54	0.953413	0.710853	-0.0688261	0.14822	1
99633	Lphn2	0.0602	0.0172	0.0082	0	0	0.1546	0.0695	0.0373	3.05374	0.284938	1.61058	0.54525	1
11816	Apoe	29.1044	84.0802	57.9374	33.2422	50.3009	41.0924	38.6023	45.7758	0.860089	0.617112	-0.217442	0.209636	1
18952	Sept4	0.1544	0.0698	0.1607	0.0958	0.0317	0	0	0	0.0659455	0.0105042	-3.92258	1.97864	1
20655	Sod1	63.6034	95.6305	80.8836	54.3821	60.1019	93.8583	70.4057	90.6701	1.06973	0.689505	0.097251	0.161463	1
14161	Fga	6.5877	8.2783	3.0117	6.1345	5.1735	7.1102	4.9091	4.8201	0.916738	0.702354	-0.125418	0.153444	1
98193	Dcaf8	0.037	0.1296	0.1065	0.043	0.0537	0.8157	0.6808	0.0177	4.96014	0.228984	2.31038	0.640194	1
11812	Apoc1	24.9604	41.7468	28.984	26.375	26.8659	22.9941	46.4551	26.8405	1.00892	0.968274	0.0128185	0.0140016	1
26912	Gcat	6.0317	15.1966	20.596	9.9886	8.0488	4.3114	2.3422	8.8096	0.453787	0.109062	-1.13991	0.962326	1
12929	Crkl	0.058	0	0	0	0	0.0609	0	0	1.05	0.973613	0.0703893	0.0116135	1
52469	Coa3	11.1349	9.8244	7.2167	6.8478	10.5269	12.5741	17.6094	17.7631	1.66954	0.0401578	0.739447	1.39623	1
67994	Mrps11	0.3125	0	0.537	0.8878	0.8541	0.3343	0	0	0.68405	0.635702	-0.547826	0.196746	1
19188	Psme2	2.8741	2.6806	4.7304	2.4159	2.5345	5.1061	5.2225	7.1977	1.57947	0.156843	0.659437	0.804536	1
20193	S100a1	2.2211	0.0866	10.9169	2.3018	1.9084	11.2211	11.9535	12.0046	2.38868	0.16798	1.25621	0.774743	1
18117	Emc8	2.787	3.0131	2.9036	1.8593	3.5774	3.3043	3.6089	4.6697	1.43523	0.0290431	0.521279	1.53696	1
216136	Ilvbl	0.7194	0.811	0.7506	0.8223	1.3626	0.6715	1.0082	0.7826	1.23253	0.32344	0.301619	0.490207	1
52637	Cisd1	123.246	280.527	284.767	123.137	225.853	179.159	139.157	197.087	0.913239	0.740374	-0.130935	0.130549	1
234407	Glt25d1	2.448	7.5713	1.7803	4.8473	2.3226	5.7751	3.4789	3.3985	0.899573	0.792561	-0.152688	0.100967	1
433247	Cyp2c68	8.5027	9.1869	5.162	3.5427	3.6646	3.6727	6.6448	3.7292	0.671027	0.220575	-0.575556	0.656444	1
20463	Cox7a2l	0.4236	0.3876	0.3006	0.4267	0.766	0	0.4207	0.3081	0.971596	0.949861	-0.041572	0.0223401	1
11776	Ap3d1	0.0215	0.1672	0.4187	0.0134	0.0089	0.0828	0.0098	0.072	0.279478	0.325219	-1.83919	0.487824	1
66658	Ccdc51	1.1494	0.3301	1.5991	0.5795	1.0623	1.0581	1.2669	0.868	1.16325	0.645061	0.218166	0.1904	1
20493	Slc10a1	1.5354	0.5397	3.0679	1.9517	1.7262	0.3353	2.531	1.6203	0.875696	0.761305	-0.191498	0.118442	1
80877	Lrba	0.1294	0.1434	0	0.0524	0.0302	0.1088	0.1224	0.1806	1.35916	0.54708	0.442719	0.26195	1
12464	Cct4	9.1141	6.1174	3.6845	6.1094	4.7289	7.7549	7.0249	7.3744	1.07423	0.736177	0.103306	0.133018	1
72535	Aldh1b1	52.427	25.7721	52.9668	35.3503	80.2405	58.6111	50.0368	59.0107	1.48874	0.0707836	0.57409	1.15007	1
11837	Rplp0	51.1679	87.8187	45.4816	50.7411	63.8781	64.2685	75.5169	63.2104	1.13462	0.485924	0.182213	0.313432	1
338367	Myo1d	0.2157	0.1794	0.0226	0.1815	0	0.0345	0.191	0.0468	0.454439	0.224589	-1.13784	0.648611	1
103711	Pnpo	3.1469	3.2953	1.0103	1.6508	3.1536	3.651	3.8421	3.6194	1.56713	0.10215	0.648129	0.990761	1
271457	Rab5a	0.7963	1.1559	0.5091	1.1662	0.3425	0.115	0.2509	0.1868	0.246782	0.0183668	-2.01869	1.73597	1
15953	Ifi47	0.2199	2.6554	0.1148	0.1629	0.2799	2.3952	0.4495	0.6964	1.21186	0.840147	0.277225	0.0756447	1
54645	Gripap1	0.0404	0	0.0157	0.0249	0.0338	0.0639	0.0962	0.1512	4.26049	0.0729577	2.09102	1.13693	1
14731	Gpaa1	0.0329	0.4821	0.0467	0.3447	0	0.0314	0.0807	0.6056	0.791814	0.803945	-0.336767	0.0947739	1
14823	Grm8	0.2437	0.5367	0	0.2261	0.2507	0.187	0	0	0.434873	0.317139	-1.20133	0.49875	1
268566	Gphn	0.3017	0.4903	0.1139	0.0178	0.0911	0.1131	0.164	0.2486	0.667749	0.528396	-0.582622	0.277041	1
328035	Fads6	0.884	1.0876	1.1533	1.1957	0	1.0595	0	1.1343	0.507754	0.191888	-0.9778	0.716952	1
12505	Cd44	0.1915	0.1738	0.18	0.1209	0.3073	0.2489	0.2903	0.3945	1.8628	0.0110699	0.897476	1.95586	1
21763	Tex2	0.0212	0.037	0.0182	0.0299	0.0327	0.0178	0.0294	0.0285	1.01976	0.925297	0.0282232	0.0337187	1
74192	Arpc5l	1.1733	1.9707	0.8897	0.6944	0.4677	0.558	1.0354	0.9345	0.633574	0.232936	-0.658416	0.632764	1
103988	Gck	13.2396	14.7806	11.16	11.2376	4.4188	9.7848	10.1441	11.0872	0.702825	0.086032	-0.508762	1.06534	1
73166	Tm7sf2	1.7086	1.6497	0.5778	0.3312	0.2419	0.8188	0.2825	0.1883	0.358892	0.151586	-1.47838	0.819342	1
98221	Eif3m	0.0719	0.0515	0.9777	0.0672	0.2355	0.7089	0.5541	0.1701	1.42823	0.654585	0.514227	0.184034	1
66082	Abhd6	0.8224	2.2461	5.3376	1.6252	0.6348	4.0078	1.8012	1.8048	0.822286	0.727183	-0.282287	0.138357	1
17380	Mme	0.3808	0.4114	1.3969	1.5064	0.4536	0.9336	1.101	0.4027	0.782276	0.593175	-0.354251	0.226817	1
71670	Acy3	0.334	1.9846	0.4091	0.3398	0.3648	0.781	2.8489	0.4969	1.46425	0.6358	0.550166	0.196679	1
70789	Kynu	5.4288	5.3503	3.699	3.9626	2.9979	3.4442	6.2751	5.3027	0.977181	0.911244	-0.0333024	0.0403654	1
67684	Luc7l3	0.2149	0.2991	0.1572	0.1651	0.1638	0.1997	0	0.2308	0.71063	0.365132	-0.492829	0.43755	1
67892	Coa6	3.64	5.5318	3.7324	1.853	1.1862	2.8718	1.9286	4.6195	0.718707	0.363371	-0.476525	0.43965	1
216558	Ugp2	14.341	23.0338	23.7814	36.2983	17.7402	28.0386	13.7569	24.5856	0.863185	0.572711	-0.212258	0.242065	1
20103	Rps5	41.2207	26.3413	24.54	30.0646	20.5633	42.2734	37.6403	28.9671	1.05957	0.775722	0.0834793	0.110294	1
55944	Eif3d	4.5701	0.1266	4.864	1.7539	0.2692	4.0635	4.6973	1.2969	0.912706	0.879648	-0.131778	0.0556912	1
99571	Fgg	7.3966	20.0161	7.7497	7.8572	9.6979	12.6233	5.6943	9.1351	0.863574	0.687218	-0.211609	0.162905	1
100978	Nfxl1	0.0085	0	0	0	0	0.291	0	0.0037	34.6706	0.396218	5.11564	0.402066	1
18104	Nqo1	0.2644	0.1831	0.1557	0.0883	0.3988	0.276	0.1634	0.3685	1.74505	0.0981001	0.803266	1.00833	1
16414	Itgb2	0.5346	0.0731	0.5326	0	1.1798	0.3034	0.049	0.7241	1.97869	0.377034	0.984545	0.42362	1
14251	Flot1	1.2999	1.6666	0.9453	0.7508	1.2296	0.5288	0.775	2.2892	1.03432	0.931239	0.0486765	0.030939	1
18475	Pafah1b2	0.1705	0.137	0	0.128	0.1615	0.1161	0.404	0.1869	1.99426	0.205947	0.995853	0.686244	1
24010	Ik	0.0471	0	0.0501	0.0219	0	0	0.0344	0	0.288833	0.200911	-1.79169	0.696996	1
14198	Fhit	0.1955	0.1883	0.8375	0	0.7576	0.7838	0.1644	0.1549	1.52354	0.552795	0.607428	0.257436	1
110379	Sec13	4.0814	3.1667	2.8893	2.7196	4.2449	2.5682	4.0214	4.5484	1.19646	0.286948	0.258773	0.542196	1
66357	Ostc	14.62	19.2797	16.0452	12.6574	15.5654	14.7427	17.7947	15.3489	1.01357	0.896949	0.0194432	0.0472322	1
19025	Ctsa	0.225	0.3925	0.3089	0.4033	0.446	0.3006	0.278	0.3705	1.04918	0.781203	0.0692677	0.107236	1
71609	Tradd	0.9012	0.2178	0	0.1447	0	0.4237	0	0.7404	0.921184	0.929372	-0.118439	0.0318102	1
65114	Vps35	0.882	14.9717	11.511	21.5254	0.4358	24.4898	13.9682	17.26	1.14857	0.793634	0.199841	0.10038	1
27421	Abcc6	0.6038	0.5222	0.815	0.7848	0.3449	0.3976	1.0355	0.4302	0.810111	0.503947	-0.303809	0.297615	1
64138	Ctsz	0	1.5023	1.4903	0.8386	2.1313	0.5323	1.399	1.8245	1.53662	0.340562	0.619761	0.467804	1
12928	Crk	0.0519	0.0654	0.0699	0.0438	0.038	0.0584	0.0687	0.0583	0.9671	0.836409	-0.0482637	0.0775812	1
107227	Macrod1	9.2777	10.7298	6.4501	3.0523	5.427	3.9677	3.3803	5.4426	0.617339	0.194935	-0.695866	0.71011	1
394434	Ugt1a9	16.4046	21.5915	13.1943	10.9914	18.9232	22.2247	36.4956	22.8765	1.61655	0.088701	0.692918	1.05207	1
13690	Eif4g2	0.203	0.2778	0.0273	0.1438	0	0.1503	0.0426	0.1201	0.480135	0.235836	-1.05849	0.627391	1
56248	Ak3	49.8841	53.399	64.9057	41.8782	67.7107	43.506	54.4336	46.1124	1.00807	0.955289	0.011599	0.019865	1
14732	Gpam	8.2444	5.895	8.8313	7.7147	6.9856	5.6274	8.8216	5.114	0.865187	0.362336	-0.208917	0.440889	1
80911	Acox3	0.5772	0.9524	1.2011	0.7343	1.1178	0.5971	1.0174	1.2274	1.14277	0.545917	0.192536	0.262874	1
94181	Nans	0	0.0848	0	0.0367	0	0.1394	0	0.193	2.7358	0.377738	1.45196	0.422809	1
70337	Iyd	16.5596	23.5859	25.9935	16.528	26.7846	22.084	18.8757	21.1412	1.07522	0.618943	0.104637	0.208349	1
67669	l7Rn6	0.9609	0.7257	0	0	0	0	0.8759	0	0.519329	0.563063	-0.94528	0.249443	1
17904	Myl6	28.375	32.3163	19.0413	30.4925	27.2916	28.7385	31.1296	28.6424	1.0506	0.675571	0.0712086	0.170329	1
20115	Rps7	7.6875	11.462	10.4042	8.9323	7.9248	11.5197	10.1674	14.1754	1.13775	0.430129	0.186179	0.366401	1
15212	Hexb	0.4671	0.761	2.2394	0.3447	0.2738	0.6728	0.3563	0.5225	0.478831	0.341479	-1.06241	0.466636	1
77407	Rab35	3.8856	30.4196	15.2789	15.7656	14.8904	3.426	6.3317	15.2995	0.61129	0.356736	-0.710072	0.447654	1
13202	Ddt	77.8956	77.8184	96.7115	77.3117	51.875	76.1915	77.7169	111.409	0.961955	0.823208	-0.0559594	0.0844902	1
68089	Arpc4	3.0071	2.9635	1.4537	2.2913	1.7262	2.4538	2.5995	2.6623	0.971819	0.877996	-0.0412412	0.0565073	1
17194	Mbl1	0.8172	0.3965	0.6339	6.5073	0.3256	4.7812	0.7416	0.7993	0.795665	0.822074	-0.329767	0.085089	1
105732	Fam83h	0.0063	0	0	0	0	0.0123	0	0	1.95238	0.684302	0.965235	0.164752	1
[truncated: 1,542 more rows]

## Sheet: C4 vs DMSO changed proteins
Genes	Symbol	D1	D2	D3	D4	F1	F2	F3	F4	Fold change	P value	log2FC	-lgP value	Direction
[truncated: 35 more rows]

[truncated: 2 more sheets: SIII vs DMSO, SIII vs DMSO changed proteins]
